# Supplementary material for: CD98hc, a novel of galectin-8 receptor, binds to galectin-8 in an N-glycosylation-dependent manner: CD98hc is a new binding partner for Gal-8
Source: Acta Biochim Biophys Sin (Shanghai). 2025 Jan 7;57(5):749–57. doi: 10.3724/abbs.2024182 (PMC12130729; doi:10.3724/abbs.2024182)
Supplement: Supplementary_data_1 [file Supplementary_data_1.xlsx]

## Sheet: Sheet1
DB Index	Val	MW	No.	Header	HFC
325450	1	35956.6	11	>sp|O00214|LEG8_HUMAN Galectin-8 OS=Homo sapiens GN=LGALS8 PE=1 SV=4	17;15;13;12;15;13;13;17;17;19;11;	ADVAFHFNPR	DIALHLNPR	VAVNGVHSLEYK	EEITYDTPFKR	SKDIALHLNPR	EEITYDTPFK	WGREEITYDTPFK	NSFLQESWGEEER	ELSSIDTLEINGDIHLLEVR	FKELSSIDTLEINGDIHLLEVR	HTLLYGHR
358985		35972.6	11	>tr|A0A024R3S4|A0A024R3S4_HUMAN Galectin OS=Homo sapiens GN=LGALS8 PE=4 SV=1	17;15;13;12;15;13;13;17;17;19;11;	ADVAFHFNPR	DIALHLNPR	VAVNGVHSLEYK	EEITYDTPFKR	SKDIALHLNPR	EEITYDTPFK	WGREEITYDTPFK	NSFLQESWGEEER	ELSSIDTLEINGDIHLLEVR	FKELSSIDTLEINGDIHLLEVR	HTLLYGHR
367256		40616	11	>tr|A0A024R3X1|A0A024R3X1_HUMAN Galectin OS=Homo sapiens GN=LGALS8 PE=4 SV=1	17;15;13;12;15;13;13;17;17;19;11;	ADVAFHFNPR	DIALHLNPR	VAVNGVHSLEYK	EEITYDTPFKR	SKDIALHLNPR	EEITYDTPFK	WGREEITYDTPFK	NSFLQESWGEEER	ELSSIDTLEINGDIHLLEVR	FKELSSIDTLEINGDIHLLEVR	HTLLYGHR
414820		38403.9	11	>tr|Q59E97|Q59E97_HUMAN Galectin (Fragment) OS=Homo sapiens PE=2 SV=1	17;15;13;12;15;13;13;17;17;19;11;	ADVAFHFNPR	DIALHLNPR	VAVNGVHSLEYK	EEITYDTPFKR	SKDIALHLNPR	EEITYDTPFK	WGREEITYDTPFK	NSFLQESWGEEER	ELSSIDTLEINGDIHLLEVR	FKELSSIDTLEINGDIHLLEVR	HTLLYGHR
345174		34191.7	10	>tr|F6V2D4|F6V2D4_HUMAN Galectin OS=Homo sapiens GN=LGALS8 PE=1 SV=1	17;15;13;12;15;13;13;17;17;19;	ADVAFHFNPR	DIALHLNPR	VAVNGVHSLEYK	EEITYDTPFKR	SKDIALHLNPR	EEITYDTPFK	WGREEITYDTPFK	NSFLQESWGEEER	ELSSIDTLEINGDIHLLEVR	FKELSSIDTLEINGDIHLLEVR
413511		34002.6	8	>tr|Q96QS7|Q96QS7_HUMAN Galectin OS=Homo sapiens GN=LGALS8 PE=2 SV=1	17;13;12;13;13;17;19;17;	ADVAFHFNPR		VAVNGVHSLEYK	EEITYDTPFKR		EEITYDTPFK	WGREEITYDTPFK	NSFLQESWGEEER	ELSSIDTLEINGDIHLLEVR	FKELSSIDTLEINGDIHLLEVR
379009		19670.4	6	>tr|H7BXD8|H7BXD8_HUMAN Galectin (Fragment) OS=Homo sapiens GN=LGALS8 PE=1 SV=1	17;15;13;12;15;13;	ADVAFHFNPR	DIALHLNPR		EEITYDTPFKR	SKDIALHLNPR	EEITYDTPFK	WGREEITYDTPFK
388656		23290.1	5	>tr|Q5T3P9|Q5T3P9_HUMAN Galectin (Fragment) OS=Homo sapiens GN=LGALS8 PE=1 SV=1	17;13;12;13;11;	ADVAFHFNPR			EEITYDTPFKR		EEITYDTPFK	WGREEITYDTPFK				HTLLYGHR
407474		18894.8	5	>tr|B1ANM0|B1ANM0_HUMAN Galectin (Fragment) OS=Homo sapiens GN=LGALS8 PE=1 SV=8	17;13;12;13;11;	ADVAFHFNPR			EEITYDTPFKR		EEITYDTPFK	WGREEITYDTPFK				HTLLYGHR
14056		40500.8	4	>tr|Q2YDD7|Q2YDD7_BOVIN Galectin OS=Bos taurus GN=LGALS8 PE=2 SV=1	17;15;13;15;	ADVAFHFNPR	DIALHLNPR	VAVNGVHSLEYK		SKDIALHLNPR
385761		12213.2	4	>tr|E9PJ77|E9PJ77_HUMAN Galectin (Fragment) OS=Homo sapiens GN=LGALS8 PE=1 SV=1	17;13;12;13;	ADVAFHFNPR			EEITYDTPFKR		EEITYDTPFK	WGREEITYDTPFK
391346		13988.1	4	>tr|E9PRN3|E9PRN3_HUMAN Galectin (Fragment) OS=Homo sapiens GN=LGALS8 PE=1 SV=1	17;13;12;13;	ADVAFHFNPR			EEITYDTPFKR		EEITYDTPFK	WGREEITYDTPFK
495093		36448.8	4	>tr|F1RGZ0|F1RGZ0_PIG Galectin OS=Sus scrofa GN=LGALS8 PE=4 SV=2	17;15;15;17;	ADVAFHFNPR	DIALHLNPR			SKDIALHLNPR			NSFLQESWGEEER
537397		43290.2	4	>tr|G1T6I9|G1T6I9_RABIT Galectin OS=Oryctolagus cuniculus GN=LGALS8 PE=4 SV=2	17;15;15;17;	ADVAFHFNPR	DIALHLNPR			SKDIALHLNPR			NSFLQESWGEEER
564420		38740.1	4	>tr|W5P0C5|W5P0C5_SHEEP Galectin OS=Ovis aries GN=LGALS8 PE=4 SV=1	17;15;13;15;	ADVAFHFNPR	DIALHLNPR	VAVNGVHSLEYK		SKDIALHLNPR
50817		36084.5	3	>tr|G3HWD9|G3HWD9_CRIGR Galectin OS=Cricetulus griseus GN=I79_015296 PE=4 SV=1	17;15;13;	ADVAFHFNPR	DIALHLNPR	VAVNGVHSLEYK
573919		36243.7	3	>sp|Q62665|LEG8_RAT Galectin-8 OS=Rattus norvegicus GN=Lgals8 PE=2 SV=1	17;15;13;	ADVAFHFNPR	DIALHLNPR	VAVNGVHSLEYK
589736		36277.8	3	>tr|Q6IN24|Q6IN24_RAT Galectin OS=Rattus norvegicus GN=Lgals8 PE=1 SV=1	17;15;13;	ADVAFHFNPR	DIALHLNPR	VAVNGVHSLEYK
118349		33952.6	2	>tr|Q5ZJS8|Q5ZJS8_CHICK Galectin OS=Gallus gallus GN=LGALS8 PE=2 SV=1	17;15;	ADVAFHFNPR	DIALHLNPR
119246		35849.6	2	>tr|Q5I9D4|Q5I9D4_CHICK Galectin OS=Gallus gallus GN=LGALS8 PE=2 SV=1	17;15;	ADVAFHFNPR	DIALHLNPR
136725		33966.6	2	>tr|Q1W2P6|Q1W2P6_CHICK Galectin OS=Gallus gallus PE=1 SV=1	17;15;	ADVAFHFNPR	DIALHLNPR
149803		33424.3	2	>tr|A0A1D5PM55|A0A1D5PM55_CHICK Galectin OS=Gallus gallus GN=LGALS8 PE=4 SV=1	17;15;	ADVAFHFNPR	DIALHLNPR
157349		36366.8	2	>sp|Q9JL15|LEG8_MOUSE Galectin-8 OS=Mus musculus GN=Lgals8 PE=1 SV=1	17;15;	ADVAFHFNPR	DIALHLNPR
178970		36366.8	2	>tr|Q542M5|Q542M5_MOUSE Galectin OS=Mus musculus GN=Lgals8 PE=1 SV=1	17;15;	ADVAFHFNPR	DIALHLNPR
180350		37214.3	2	>tr|A8DIL0|A8DIL0_MOUSE Galectin OS=Mus musculus GN=Lgals8 PE=1 SV=1	17;15;	ADVAFHFNPR	DIALHLNPR
215958		37297.4	2	>tr|Q3U2W5|Q3U2W5_MOUSE Galectin (Fragment) OS=Mus musculus GN=Lgals8 PE=2 SV=1	17;15;	ADVAFHFNPR	DIALHLNPR
502032		36520.8	2	>tr|B7U2G8|B7U2G8_PIG Galectin OS=Sus scrofa PE=2 SV=1	17;17;	ADVAFHFNPR							NSFLQESWGEEER
305558		35430.1	1	>tr|X1WD11|X1WD11_DANRE Galectin OS=Danio rerio GN=lgals8a PE=4 SV=2	17;	ADVAFHFNPR
310476		36326.5	1	>tr|E7FGX2|E7FGX2_DANRE Galectin OS=Danio rerio GN=lgals8b PE=4 SV=2	17;	ADVAFHFNPR
319463		34536.7	1	>tr|F1QIE5|F1QIE5_DANRE Galectin OS=Danio rerio GN=lgals8a PE=4 SV=2	17;	ADVAFHFNPR
494019		8747.5	1	>tr|K7GLS5|K7GLS5_PIG Galectin (Fragment) OS=Sus scrofa GN=LGALS8 PE=4 SV=1	17;	ADVAFHFNPR
4319		80965.7	2	>sp|Q3SX14|GELS_BOVIN Gelsolin OS=Bos taurus GN=GSN PE=2 SV=1	9;18;	AGALNSNDAFVLK	TPSAAYLWVGAGASEAEK
14613		85976.4	2	>tr|F1N1I6|F1N1I6_BOVIN Gelsolin OS=Bos taurus GN=GSN PE=1 SV=1	9;18;	AGALNSNDAFVLK	TPSAAYLWVGAGASEAEK
18748		80937.6	2	>tr|F1MJH1|F1MJH1_BOVIN Gelsolin OS=Bos taurus GN=GSN PE=1 SV=1	9;18;	AGALNSNDAFVLK	TPSAAYLWVGAGASEAEK
39141		81029.6	2	>tr|A0A061HZ06|A0A061HZ06_CRIGR Gelsolin OS=Cricetulus griseus GN=H671_6g15713 PE=4 SV=1	9;18;	AGALNSNDAFVLK	TPSAAYLWVGAGASEAEK
40308		86056.3	2	>tr|A0A061HXN7|A0A061HXN7_CRIGR Gelsolin OS=Cricetulus griseus GN=H671_6g15713 PE=4 SV=1	9;18;	AGALNSNDAFVLK	TPSAAYLWVGAGASEAEK
44018		72375.5	2	>tr|G3HX84|G3HX84_CRIGR Gelsolin OS=Cricetulus griseus GN=I79_015603 PE=4 SV=1	9;18;	AGALNSNDAFVLK	TPSAAYLWVGAGASEAEK
523911		80804.5	2	>tr|G1U9R8|G1U9R8_RABIT Uncharacterized protein OS=Oryctolagus cuniculus GN=GSN PE=4 SV=2	9;18;	AGALNSNDAFVLK	TPSAAYLWVGAGASEAEK
552679		86073.4	2	>tr|W5P627|W5P627_SHEEP Uncharacterized protein OS=Ovis aries GN=GSN PE=4 SV=1	9;18;	AGALNSNDAFVLK	TPSAAYLWVGAGASEAEK
564303		10779.6	2	>tr|K7WAN6|K7WAN6_SHEEP Gelsolin isoform b (Fragment) OS=Ovis aries GN=GSN PE=4 SV=1	9;18;	AGALNSNDAFVLK	TPSAAYLWVGAGASEAEK
571378		80954.7	2	>tr|F2YQ13|F2YQ13_SHEEP Gelsolin isoform b OS=Ovis aries GN=GSN PE=2 SV=1	9;18;	AGALNSNDAFVLK	TPSAAYLWVGAGASEAEK
335558	1	92332.9	1	>sp|Q8IXB1|DJC10_HUMAN DnaJ homolog subfamily C member 10 OS=Homo sapiens GN=DNAJC10 PE=1 SV=2	14;	AIAALISEK
423309		64979.4	1	>tr|B4DP04|B4DP04_HUMAN cDNA FLJ55732, highly similar to Homo sapiens DnaJ (Hsp40) homolog, subfamily C, member 10 (DNAJC10), mRNA OS=Homo sapiens PE=2 SV=1	14;	AIAALISEK
442386		70003.8	1	>tr|B3KNK5|B3KNK5_HUMAN cDNA FLJ14795 fis, clone NT2RP4001219, highly similar to Homo sapiens DnaJ (Hsp40) homolog, subfamily C, member 10 (DNAJC10), mRNA OS=Homo sapiens PE=2 SV=1	14;	AIAALISEK
455825		9093.76	1	>tr|Q8N4C5|Q8N4C5_HUMAN DNAJC10 protein OS=Homo sapiens GN=DNAJC10 PE=2 SV=1	14;	AIAALISEK
32276		74869.5	3	>sp|P77398|ARNA_ECOLI Bifunctional polymyxin resistance protein ArnA OS=Escherichia coli (strain K12) GN=arnA PE=1 SV=1	19;19;17;	AITQLILNLVEGSPIK	GIPVYAPDNVNHPLWVER	IAQLSPDVIFSFYYR
532574		48259	1	>tr|G1U615|G1U615_RABIT Uncharacterized protein OS=Oryctolagus cuniculus GN=PTX4 PE=4 SV=1	12;	ALALALSEK
544080		54240.9	1	>tr|G1TM96|G1TM96_RABIT Uncharacterized protein OS=Oryctolagus cuniculus GN=PTX4 PE=4 SV=2	12;	ALALALSEK
324880	1	45367	2	>sp|P11279|LAMP1_HUMAN Lysosome-associated membrane glycoprotein 1 OS=Homo sapiens GN=LAMP1 PE=1 SV=3	13;19;	ALQATVGNSYK	FFLQGIQLNTILPDAR
444091		43071.6	2	>tr|B3KRY3|B3KRY3_HUMAN cDNA FLJ35079 fis, clone PLACE6005283, highly similar to Lysosome-associated membrane glycoprotein 1 OS=Homo sapiens PE=2 SV=1	13;19;	ALQATVGNSYK	FFLQGIQLNTILPDAR
457709		45367	2	>tr|A0A024RDY3|A0A024RDY3_HUMAN Lysosomal-associated membrane protein 1, isoform CRA_a OS=Homo sapiens GN=LAMP1 PE=3 SV=1	13;19;	ALQATVGNSYK	FFLQGIQLNTILPDAR
36767		44215	1	>sp|P49129|LAMP1_CRIGR Lysosome-associated membrane glycoprotein 1 OS=Cricetulus griseus GN=LAMP1 PE=2 SV=1	13;	ALQATVGNSYK
37124		44059.9	1	>tr|G3I7Y3|G3I7Y3_CRIGR Lysosome-associated membrane glycoprotein 1 OS=Cricetulus griseus GN=H671_3g10597 PE=3 SV=1	13;	ALQATVGNSYK
47240		40558	1	>tr|G3HK56|G3HK56_CRIGR Lysosome-associated membrane glycoprotein 1 OS=Cricetulus griseus GN=I79_011073 PE=3 SV=1	13;	ALQATVGNSYK
52855		44215	1	>tr|A0A061IM78|A0A061IM78_CRIGR Lysosome-associated membrane glycoprotein 1 OS=Cricetulus griseus GN=H671_1g1762 PE=3 SV=1	13;	ALQATVGNSYK
157202		44293.5	1	>sp|P11438|LAMP1_MOUSE Lysosome-associated membrane glycoprotein 1 OS=Mus musculus GN=Lamp1 PE=1 SV=2	13;	ALQATVGNSYK
179526		44293.5	1	>tr|Q3TA96|Q3TA96_MOUSE Lysosomal membrane glycoprotein 1, isoform CRA_c OS=Mus musculus GN=Lamp1 PE=1 SV=1	13;	ALQATVGNSYK
183519		44364.5	1	>tr|Q9DC13|Q9DC13_MOUSE Lysosomal membrane glycoprotein 1, isoform CRA_a OS=Mus musculus GN=Lamp1 PE=2 SV=1	13;	ALQATVGNSYK
205068		44307.5	1	>tr|Q8VH34|Q8VH34_MOUSE LAMP-1 OS=Mus musculus GN=Lamp1 PE=2 SV=1	13;	ALQATVGNSYK
214628		20671.7	1	>tr|Q922T9|Q922T9_MOUSE Lamp1 protein (Fragment) OS=Mus musculus GN=Lamp1 PE=2 SV=1	13;	ALQATVGNSYK
215906		44294.4	1	>tr|Q3TX84|Q3TX84_MOUSE Putative uncharacterized protein OS=Mus musculus GN=Lamp1 PE=2 SV=1	13;	ALQATVGNSYK
538157		27258	1	>tr|G1TBZ0|G1TBZ0_RABIT Uncharacterized protein OS=Oryctolagus cuniculus GN=PROCR PE=4 SV=2	11;	CFLGCELPAEGSRAHVFFK
294405		124410	1	>tr|E7FAW9|E7FAW9_DANRE Elongation factor Tu GTP-binding domain-containing 1 OS=Danio rerio GN=eftud1 PE=1 SV=2	13;	CGPNILLNSIEGYR
298935		126704	1	>tr|A0A0R4ITN4|A0A0R4ITN4_DANRE Elongation factor Tu GTP-binding domain-containing 1 OS=Danio rerio GN=eftud1 PE=1 SV=1	13;	CGPNILLNSIEGYR
22		71244.3	1	>sp|P02769|ALBU_BOVIN Serum albumin OS=Bos taurus GN=ALB PE=1 SV=4	17;	DAFLGSFLYEYSR
15022		71244.4	1	>tr|B0JYQ0|B0JYQ0_BOVIN ALB protein OS=Bos taurus GN=ALB PE=2 SV=1	17;	DAFLGSFLYEYSR
17365		71274.3	1	>tr|A0A140T897|A0A140T897_BOVIN Serum albumin OS=Bos taurus GN=ALB PE=3 SV=1	17;	DAFLGSFLYEYSR
22338		19923.8	1	>tr|Q8MII9|Q8MII9_BOVIN Aminopeptidase (Fragment) OS=Bos taurus PE=2 SV=1	11;	DLIVPNDVYR
548792		106339	1	>tr|W5PQH0|W5PQH0_SHEEP Uncharacterized protein OS=Ovis aries GN=ANPEP PE=4 SV=1	11;	DLIVPNDVYR
566014		109558	1	>tr|W5PQH2|W5PQH2_SHEEP Uncharacterized protein OS=Ovis aries GN=ANPEP PE=4 SV=1	11;	DLIVPNDVYR
32277		97461.5	1	>sp|P0A705|IF2_ECOLI Translation initiation factor IF-2 OS=Escherichia coli (strain K12) GN=infB PE=1 SV=1	13;	DNVVIYEGELESLR
131612		149003	1	>tr|F1NH69|F1NH69_CHICK Uncharacterized protein OS=Gallus gallus GN=BMS1 PE=4 SV=3	11;	DPLILSFGWR
32259		94009.3	1	>sp|P36683|ACNB_ECOLI Aconitate hydratase B OS=Escherichia coli (strain K12) GN=acnB PE=1 SV=3	11;	EALGLPHSDVFR
589669		56394.8	1	>tr|G3V8Q2|G3V8Q2_RAT Alpha-internexin OS=Rattus norvegicus GN=Ina PE=1 SV=1	11;	EEEEEEEEEEEGASKEVTK
26472		91509.5	1	>tr|F1N587|F1N587_BOVIN Uncharacterized protein OS=Bos taurus GN=CPT1C PE=3 SV=2	11;	EKTDAQCLALFR
93115		57651.2	1	>tr|Q1RKX0|Q1RKX0_DROME IP13374p (Fragment) OS=Drosophila melanogaster PE=2 SV=1	15;	ELISNASDAIDK
101671		90296.4	1	>tr|Q9VAY2|Q9VAY2_DROME Glycoprotein 93 OS=Drosophila melanogaster GN=Gp93 PE=1 SV=1	15;	ELISNASDAIDK
331206		46910.3	1	>sp|Q8N8V4|ANS4B_HUMAN Ankyrin repeat and SAM domain-containing protein 4B OS=Homo sapiens GN=ANKS4B PE=1 SV=2	11;	EQAQKNARRQIK
534478		22384.8	1	>tr|G1T833|G1T833_RABIT Uncharacterized protein OS=Oryctolagus cuniculus GN=FBXO36 PE=4 SV=2	11;	FAKLCASDKLWER
239245		67128.7	2	>sp|Q9U2C4|GALT9_CAEEL Probable N-acetylgalactosaminyltransferase 9 OS=Caenorhabditis elegans GN=gly-9 PE=2 SV=1	9;11;	FGGKVRLIR	CMSTANLKPGDNAIVVECDEK
4487		17198	1	>sp|P80195|GLCM1_BOVIN Glycosylation-dependent cell adhesion molecule 1 OS=Bos taurus GN=GLYCAM1 PE=1 SV=2	11;	FLCVLLLASLAATSLAILNK
532447		39731.9	1	>tr|G1SN69|G1SN69_RABIT Uncharacterized protein OS=Oryctolagus cuniculus GN=SPZ1 PE=4 SV=1	12;	FNRHIARALTGK
328653		92430.6	1	>sp|Q9Y4R8|TELO2_HUMAN Telomere length regulation protein TEL2 homolog OS=Homo sapiens GN=TELO2 PE=1 SV=2	11;	FNSVAGHFFFPLLQR
435415		38860.1	1	>tr|B3KMG2|B3KMG2_HUMAN cDNA FLJ10924 fis, clone OVARC1000443, highly similar to Homo sapiens mRNA; cDNA DKFZp434A073 OS=Homo sapiens PE=2 SV=1	11;	FNSVAGHFFFPLLQR
3		27026.8	4	>gi|3891568|pdb|1YFP|A Chain A, Structure Of Yellow-Emission Variant Of Gfp_x0001_gi|3891569|pdb|1YFP|B Chain B, Structure Of Yellow-Emission Variant Of Gfp	21;13;19;19;	GEELFTGVVPILVELDGDVNGHK	FSVSGEGEGDATYGK	AEVKFEGDTLVNR	GIDFKEDGNILGHK
531678		64707.1	2	>tr|G1SPM7|G1SPM7_RABIT Uncharacterized protein OS=Oryctolagus cuniculus GN=CDKAL1 PE=4 SV=2	9;9;	GEVSGLTEELR	REYCVADFKSVVDFLKEK
325324	1	45502.5	1	>sp|P13473|LAMP2_HUMAN Lysosome-associated membrane glycoprotein 2 OS=Homo sapiens GN=LAMP2 PE=1 SV=2	15;	GILTVDELLAIR
476684		40186	1	>tr|B4E2S7|B4E2S7_HUMAN cDNA FLJ58780, highly similar to Homo sapiens lysosomal-associated membrane protein 2 (LAMP2), transcript variant LAMP2B, mRNA OS=Homo sapiens PE=2 SV=1	15;	GILTVDELLAIR
358932		2269.18	1	>tr|A0N4V7|A0N4V7_HUMAN HCG2039797 (Fragment) OS=Homo sapiens GN=Tcr-alpha PE=4 SV=1	11;	GITLSVRP_x000D_
384223		3664.15	1	>tr|A0A075B6Z2|A0A075B6Z2_HUMAN T cell receptor alpha joining 56 (Fragment) OS=Homo sapiens GN=TRAJ56 PE=4 SV=1	11;	GITLSVRP_x000D_
571610		63412.5	1	>tr|W5Q8K4|W5Q8K4_SHEEP Uncharacterized protein OS=Ovis aries GN=SLC3A2 PE=4 SV=1	12;	GIVLGPIHK
330643	1	68179.9	18	>sp|P08195|4F2_HUMAN 4F2 cell-surface antigen heavy chain OS=Homo sapiens GN=SLC3A2 PE=1 SV=3	12;17;13;17;17;21;17;21;21;21;11;15;13;19;15;15;21;15;	GLVLGPIHK	EDFDSLLQSAK	GRLDYLSSLK	WWHTGALYR	DDVAQTDLLQIDPNFGSK	IGDLQAFQGHGAGNLAGLK	LLTSFLPAQLLR	NQKDDVAQTDLLQIDPNFGSK	DLLLTSSYLSDSGSTGEHTK	GENSWFSTQVDTVATK	LEPHEGLLLR	LKLEPHEGLLLR	ADLLLSTQPGREEGSPLELER	GQSEDPGSLLSLFR	SLLHGDFHAFSAGPGLFSYIR	VILDLTPNYR	VKDALEFWLQAGVDGFQVR	ADLLLSTQPGR
346159		68230	18	>tr|J3KPF3|J3KPF3_HUMAN 4F2 cell-surface antigen heavy chain OS=Homo sapiens GN=SLC3A2 PE=1 SV=1	12;17;13;17;17;21;17;21;21;21;11;15;13;19;15;15;21;15;	GLVLGPIHK	EDFDSLLQSAK	GRLDYLSSLK	WWHTGALYR	DDVAQTDLLQIDPNFGSK	IGDLQAFQGHGAGNLAGLK	LLTSFLPAQLLR	NQKDDVAQTDLLQIDPNFGSK	DLLLTSSYLSDSGSTGEHTK	GENSWFSTQVDTVATK	LEPHEGLLLR	LKLEPHEGLLLR	ADLLLSTQPGREEGSPLELER	GQSEDPGSLLSLFR	SLLHGDFHAFSAGPGLFSYIR	VILDLTPNYR	VKDALEFWLQAGVDGFQVR	ADLLLSTQPGR
405412		65003.4	18	>tr|F5GZS6|F5GZS6_HUMAN 4F2 cell-surface antigen heavy chain OS=Homo sapiens GN=SLC3A2 PE=1 SV=1	12;17;13;17;17;21;17;21;21;21;11;15;13;19;15;15;21;15;	GLVLGPIHK	EDFDSLLQSAK	GRLDYLSSLK	WWHTGALYR	DDVAQTDLLQIDPNFGSK	IGDLQAFQGHGAGNLAGLK	LLTSFLPAQLLR	NQKDDVAQTDLLQIDPNFGSK	DLLLTSSYLSDSGSTGEHTK	GENSWFSTQVDTVATK	LEPHEGLLLR	LKLEPHEGLLLR	ADLLLSTQPGREEGSPLELER	GQSEDPGSLLSLFR	SLLHGDFHAFSAGPGLFSYIR	VILDLTPNYR	VKDALEFWLQAGVDGFQVR	ADLLLSTQPGR
438586		56018.8	18	>tr|B4E2Z3|B4E2Z3_HUMAN cDNA FLJ54090, highly similar to 4F2 cell-surface antigen heavy chain OS=Homo sapiens PE=2 SV=1	12;17;13;17;17;21;17;21;21;21;11;15;13;19;15;15;21;15;	GLVLGPIHK	EDFDSLLQSAK	GRLDYLSSLK	WWHTGALYR	DDVAQTDLLQIDPNFGSK	IGDLQAFQGHGAGNLAGLK	LLTSFLPAQLLR	NQKDDVAQTDLLQIDPNFGSK	DLLLTSSYLSDSGSTGEHTK	GENSWFSTQVDTVATK	LEPHEGLLLR	LKLEPHEGLLLR	ADLLLSTQPGREEGSPLELER	GQSEDPGSLLSLFR	SLLHGDFHAFSAGPGLFSYIR	VILDLTPNYR	VKDALEFWLQAGVDGFQVR	ADLLLSTQPGR
367733		43662.7	12	>tr|A0A024R599|A0A024R599_HUMAN Solute carrier family 3 (Activators of dibasic and neutral amino acid transport), member 2, isoform CRA_e OS=Homo sapiens GN=SLC3A2 PE=4 SV=1	12;17;13;17;17;21;17;21;21;15;21;21;	GLVLGPIHK	EDFDSLLQSAK	GRLDYLSSLK	WWHTGALYR	DDVAQTDLLQIDPNFGSK	IGDLQAFQGHGAGNLAGLK	LLTSFLPAQLLR	NQKDDVAQTDLLQIDPNFGSK	DLLLTSSYLSDSGSTGEHTK	GENSWFSTQVDTVATK						VILDLTPNYR	VKDALEFWLQAGVDGFQVR
368754		27700.4	4	>tr|H0YFS2|H0YFS2_HUMAN 4F2 cell-surface antigen heavy chain (Fragment) OS=Homo sapiens GN=SLC3A2 PE=1 SV=1	12;13;17;21;	GLVLGPIHK		GRLDYLSSLK	WWHTGALYR		IGDLQAFQGHGAGNLAGLK
384600		15744.2	4	>tr|F5H0E2|F5H0E2_HUMAN 4F2 cell-surface antigen heavy chain (Fragment) OS=Homo sapiens GN=SLC3A2 PE=1 SV=1	12;13;17;21;	GLVLGPIHK		GRLDYLSSLK		DDVAQTDLLQIDPNFGSK			NQKDDVAQTDLLQIDPNFGSK
54863		58961.4	1	>tr|A0A061I8B2|A0A061I8B2_CRIGR 4F2 cell-surface antigen heavy chain OS=Cricetulus griseus GN=H671_3g10243 PE=4 SV=1	12;	GLVLGPIHK
56371		59003.4	1	>tr|O55221|O55221_CRIGR Putative CD98 protein OS=Cricetulus griseus PE=2 SV=1	12;	GLVLGPIHK
68456		57957.7	1	>tr|G3IHN6|G3IHN6_CRIGR 4F2 cell-surface antigen heavy chain OS=Cricetulus griseus GN=I79_023340 PE=4 SV=1	12;	GLVLGPIHK
161993		58414.4	1	>sp|P10852|4F2_MOUSE 4F2 cell-surface antigen heavy chain OS=Mus musculus GN=Slc3a2 PE=1 SV=1	12;	GLVLGPIHK
196089		25635.5	1	>tr|A0A0U1RP98|A0A0U1RP98_MOUSE 4F2 cell-surface antigen heavy chain (Fragment) OS=Mus musculus GN=Slc3a2 PE=1 SV=1	12;	GLVLGPIHK
219320		58898.7	1	>tr|Q60849|Q60849_MOUSE CD98 heavy chain OS=Mus musculus GN=Slc3a2 PE=2 SV=1	12;	GLVLGPIHK
223918		58311.4	1	>tr|Q8BTJ9|Q8BTJ9_MOUSE Putative uncharacterized protein OS=Mus musculus GN=Slc3a2 PE=2 SV=1	12;	GLVLGPIHK
226831		58405.4	1	>tr|Q3TN39|Q3TN39_MOUSE Putative uncharacterized protein OS=Mus musculus GN=Slc3a2 PE=2 SV=1	12;	GLVLGPIHK
231404		44339	1	>tr|Q3U144|Q3U144_MOUSE Putative uncharacterized protein (Fragment) OS=Mus musculus GN=Slc3a2 PE=2 SV=1	12;	GLVLGPIHK
231824		10339.7	1	>tr|A0A0U1RPL8|A0A0U1RPL8_MOUSE 4F2 cell-surface antigen heavy chain (Fragment) OS=Mus musculus GN=Slc3a2 PE=1 SV=1	12;	GLVLGPIHK
523120		57873	1	>sp|Q7YQK3|4F2_RABIT 4F2 cell-surface antigen heavy chain OS=Oryctolagus cuniculus GN=SLC3A2 PE=1 SV=2	12;	GLVLGPIHK
533445		62007	1	>tr|A0A140TAV7|A0A140TAV7_RABIT 4F2 cell-surface antigen heavy chain OS=Oryctolagus cuniculus GN=SLC3A2 PE=4 SV=1	12;	GLVLGPIHK
576109		58150.2	1	>sp|Q794F9|4F2_RAT 4F2 cell-surface antigen heavy chain OS=Rattus norvegicus GN=Slc3a2 PE=1 SV=1	12;	GLVLGPIHK
588312		61951	1	>tr|A0A0H2UHQ0|A0A0H2UHQ0_RAT 4F2 cell-surface antigen heavy chain OS=Rattus norvegicus GN=Slc3a2 PE=1 SV=1	12;	GLVLGPIHK
32363		102187	1	>sp|P10408|SECA_ECOLI Protein translocase subunit SecA OS=Escherichia coli (strain K12) GN=secA PE=1 SV=2	15;	GQPVLVGTISIEK
2485		168952	2	>sp|Q7SIH1|A2MG_BOVIN Alpha-2-macroglobulin OS=Bos taurus GN=A2M PE=1 SV=2	16;14;	GSGGTAEHPFTVEEFVLPK	VGLNFSPGQSFPASQAHLR
7526		78029.7	2	>tr|K4JR88|K4JR88_BOVIN Alpha-2-macroglobulin variant 22 OS=Bos taurus GN=A2M PE=2 SV=1	16;14;	GSGGTAEHPFTVEEFVLPK	VGLNFSPGQSFPASQAHLR
7970		102208	2	>tr|K4JF16|K4JF16_BOVIN Alpha-2-macroglobulin variant 23 OS=Bos taurus GN=A2M PE=2 SV=1	16;14;	GSGGTAEHPFTVEEFVLPK	VGLNFSPGQSFPASQAHLR
9689		116087	2	>tr|K4JBR5|K4JBR5_BOVIN Alpha-2-macroglobulin variant 1 OS=Bos taurus GN=A2M PE=2 SV=1	16;14;	GSGGTAEHPFTVEEFVLPK	VGLNFSPGQSFPASQAHLR
9947		99307.4	2	>tr|K4JDT2|K4JDT2_BOVIN Alpha-2-macroglobulin variant 20 OS=Bos taurus GN=A2M PE=2 SV=1	16;14;	GSGGTAEHPFTVEEFVLPK	VGLNFSPGQSFPASQAHLR
30084		134613	2	>tr|R9QSM8|R9QSM8_BOVIN Alpha-2-macroglobulin OS=Bos taurus GN=A2M PE=2 SV=1	16;14;	GSGGTAEHPFTVEEFVLPK	VGLNFSPGQSFPASQAHLR
8133		36661.7	1	>tr|K4JDS8|K4JDS8_BOVIN Alpha-2-macroglobulin variant 15 OS=Bos taurus GN=A2M PE=2 SV=1	16;	GSGGTAEHPFTVEEFVLPK
11858		32252	1	>tr|K4JBT0|K4JBT0_BOVIN Alpha-2-macroglobulin variant 21 OS=Bos taurus GN=A2M PE=2 SV=1	16;	GSGGTAEHPFTVEEFVLPK
26148		39687.3	1	>tr|K4JR71|K4JR71_BOVIN Alpha-2-macroglobulin variant 2 OS=Bos taurus GN=A2M PE=2 SV=1	16;	GSGGTAEHPFTVEEFVLPK
28703		45873.9	1	>tr|K4JBS4|K4JBS4_BOVIN Alpha-2-macroglobulin variant 11 OS=Bos taurus GN=A2M PE=2 SV=1	16;	GSGGTAEHPFTVEEFVLPK
30221		53168.7	1	>tr|K4JBR9|K4JBR9_BOVIN Alpha-2-macroglobulin variant 6 OS=Bos taurus GN=A2M PE=2 SV=1	16;	GSGGTAEHPFTVEEFVLPK
117159		80082.4	2	>tr|Q5ZMF6|Q5ZMF6_CHICK Uncharacterized protein OS=Gallus gallus GN=TRAP1 PE=2 SV=1	17;9;	GVVDSEDIPLNLSR	ELISNGSDALEK
275394		82295.2	2	>tr|A8WFV1|A8WFV1_DANRE TNF receptor-associated protein 1 OS=Danio rerio GN=trap1 PE=1 SV=1	17;9;	GVVDSEDIPLNLSR	ELISNGSDALEK
281656		89182.5	2	>tr|F1Q9X9|F1Q9X9_DANRE TNF receptor-associated protein 1 OS=Danio rerio GN=trap1 PE=1 SV=1	17;9;	GVVDSEDIPLNLSR	ELISNGSDALEK
298011		82188.1	2	>tr|A0A0R4IR98|A0A0R4IR98_DANRE TNF receptor-associated protein 1 OS=Danio rerio GN=trap1 PE=1 SV=1	17;9;	GVVDSEDIPLNLSR	ELISNGSDALEK
2098		79616.2	1	>sp|Q2TBI4|TRAP1_BOVIN Heat shock protein 75 kDa, mitochondrial OS=Bos taurus GN=TRAP1 PE=2 SV=1	17;	GVVDSEDIPLNLSR
15263		79616.2	1	>tr|M5FJZ9|M5FJZ9_BOVIN Heat shock protein 75 kDa, mitochondrial OS=Bos taurus GN=TRAP1 PE=3 SV=1	17;	GVVDSEDIPLNLSR
57798		271264	1	>tr|A0A061HXP4|A0A061HXP4_CRIGR Histone acetyltransferase (Fragment) OS=Cricetulus griseus GN=H671_7g18510 PE=3 SV=1	17;	GVVDSEDIPLNLSR
64335		80529.9	1	>tr|G3I027|G3I027_CRIGR Heat shock protein 75 kDa, mitochondrial OS=Cricetulus griseus GN=I79_016693 PE=3 SV=1	17;	GVVDSEDIPLNLSR
90661		40172.1	1	>tr|Q8MSU6|Q8MSU6_DROME LD43460p OS=Drosophila melanogaster GN=Trap1 PE=2 SV=1	17;	GVVDSEDIPLNLSR
95771		77655.4	1	>tr|Q7KNF3|Q7KNF3_DROME Hsp90-related protein TRAP1 OS=Drosophila melanogaster GN=Trap1 PE=2 SV=1	17;	GVVDSEDIPLNLSR
108458		78199.7	1	>tr|A1Z6L9|A1Z6L9_DROME FI21274p1 OS=Drosophila melanogaster GN=Trap1 PE=1 SV=1	17;	GVVDSEDIPLNLSR
113706		78050.7	1	>tr|Q8IHC2|Q8IHC2_DROME AT15050p OS=Drosophila melanogaster GN=Trap1 PE=2 SV=1	17;	GVVDSEDIPLNLSR
160882		80500.7	1	>sp|Q9CQN1|TRAP1_MOUSE Heat shock protein 75 kDa, mitochondrial OS=Mus musculus GN=Trap1 PE=1 SV=1	17;	GVVDSEDIPLNLSR
209435		80486.7	1	>tr|Q3TK29|Q3TK29_MOUSE Putative uncharacterized protein OS=Mus musculus GN=Trap1 PE=2 SV=1	17;	GVVDSEDIPLNLSR
210399		80193.7	1	>tr|Q922R9|Q922R9_MOUSE Trap1 protein (Fragment) OS=Mus musculus GN=Trap1 PE=2 SV=1	17;	GVVDSEDIPLNLSR
210911		80528.7	1	>tr|Q3UPJ8|Q3UPJ8_MOUSE Putative uncharacterized protein OS=Mus musculus GN=Trap1 PE=2 SV=1	17;	GVVDSEDIPLNLSR
219880		80462.7	1	>tr|Q3TSG8|Q3TSG8_MOUSE Putative uncharacterized protein OS=Mus musculus GN=Trap1 PE=2 SV=1	17;	GVVDSEDIPLNLSR
223778		80369.7	1	>tr|Q922Z3|Q922Z3_MOUSE Trap1 protein (Fragment) OS=Mus musculus GN=Trap1 PE=2 SV=1	17;	GVVDSEDIPLNLSR
329833	1	80344.9	1	>sp|Q12931|TRAP1_HUMAN Heat shock protein 75 kDa, mitochondrial OS=Homo sapiens GN=TRAP1 PE=1 SV=3	17;	GVVDSEDIPLNLSR
349819		80273.8	1	>tr|Q53G55|Q53G55_HUMAN TNF receptor-associated protein 1 variant (Fragment) OS=Homo sapiens PE=2 SV=1	17;	GVVDSEDIPLNLSR
352283		57411.8	1	>tr|I3L0K7|I3L0K7_HUMAN Heat shock protein 75 kDa, mitochondrial OS=Homo sapiens GN=TRAP1 PE=1 SV=1	17;	GVVDSEDIPLNLSR
410481		79649.4	1	>tr|Q9BV61|Q9BV61_HUMAN TRAP1 protein (Fragment) OS=Homo sapiens GN=TRAP1 PE=2 SV=2	17;	GVVDSEDIPLNLSR
412007		66290.2	1	>tr|Q8N9Z3|Q8N9Z3_HUMAN cDNA FLJ36025 fis, clone TESTI2016701, highly similar to TUMOR NECROSIS FACTOR TYPE 1 RECEPTOR ASSOCIATED PROTEIN OS=Homo sapiens PE=2 SV=1	17;	GVVDSEDIPLNLSR
415267		24972	1	>tr|I3L239|I3L239_HUMAN Heat shock protein 75 kDa, mitochondrial (Fragment) OS=Homo sapiens GN=TRAP1 PE=1 SV=1	17;	GVVDSEDIPLNLSR
415360		80344.9	1	>tr|A0A140VJY2|A0A140VJY2_HUMAN Testicular tissue protein Li 209 OS=Homo sapiens PE=2 SV=1	17;	GVVDSEDIPLNLSR
466057		80325.8	1	>tr|Q53FS6|Q53FS6_HUMAN TNF receptor-associated protein 1 variant (Fragment) OS=Homo sapiens PE=2 SV=1	17;	GVVDSEDIPLNLSR
500035		80006.3	1	>tr|F1RK45|F1RK45_PIG Uncharacterized protein OS=Sus scrofa GN=TRAP1 PE=1 SV=2	17;	GVVDSEDIPLNLSR
521920		18515.7	1	>tr|Q29379|Q29379_PIG Tumor necrosis factor type 1 receptor associated protein (Fragment) OS=Sus scrofa PE=2 SV=1	17;	GVVDSEDIPLNLSR
544656		46131	1	>tr|G1T139|G1T139_RABIT Uncharacterized protein OS=Oryctolagus cuniculus GN=LOC103345437 PE=4 SV=2	17;	GVVDSEDIPLNLSR
566901		77368.9	1	>tr|W5NW44|W5NW44_SHEEP Uncharacterized protein OS=Ovis aries GN=TRAP1 PE=3 SV=1	17;	GVVDSEDIPLNLSR
575686		80638.9	1	>sp|Q5XHZ0|TRAP1_RAT Heat shock protein 75 kDa, mitochondrial OS=Rattus norvegicus GN=Trap1 PE=1 SV=1	17;	GVVDSEDIPLNLSR
575329		202604	1	>sp|Q6F6B3|TANC1_RAT Protein TANC1 OS=Rattus norvegicus GN=Tanc1 PE=1 SV=1	11;	HPASLSSSGSSGSPSSSVK
608483		202395	1	>tr|G3V917|G3V917_RAT Protein TANC1 OS=Rattus norvegicus GN=Tanc1 PE=1 SV=3	11;	HPASLSSSGSSGSPSSSVK
3887		121829	1	>sp|A0JN80|DI3L1_BOVIN DIS3-like exonuclease 1 OS=Bos taurus GN=DIS3L PE=2 SV=2	11;	HRAQIEAFVR
14443		121756	1	>tr|F1MEA6|F1MEA6_BOVIN DIS3-like exonuclease 1 OS=Bos taurus GN=DIS3L PE=3 SV=2	11;	HRAQIEAFVR
165770		121520	1	>sp|Q8C0S1|DI3L1_MOUSE DIS3-like exonuclease 1 OS=Mus musculus GN=Dis3l PE=1 SV=2	11;	HRAQIEAFVR
229313		35959	1	>tr|Q8BZG6|Q8BZG6_MOUSE Putative uncharacterized protein OS=Mus musculus GN=Dis3l PE=2 SV=1	11;	HRAQIEAFVR
335716		122194	1	>sp|Q8TF46|DI3L1_HUMAN DIS3-like exonuclease 1 OS=Homo sapiens GN=DIS3L PE=1 SV=2	11;	HRAQIEAFVR
433538		17500.6	1	>tr|E9PS35|E9PS35_HUMAN DIS3-like exonuclease 1 (Fragment) OS=Homo sapiens GN=DIS3L PE=1 SV=1	11;	HRAQIEAFVR
462361		29308.3	1	>tr|B4DI34|B4DI34_HUMAN cDNA FLJ52884 OS=Homo sapiens PE=2 SV=1	11;	HRAQIEAFVR
498281		122578	1	>tr|I3LEH1|I3LEH1_PIG Uncharacterized protein OS=Sus scrofa GN=DIS3L PE=3 SV=1	11;	HRAQIEAFVR
516704		122933	1	>tr|F1SJJ9|F1SJJ9_PIG Uncharacterized protein OS=Sus scrofa GN=DIS3L PE=3 SV=1	11;	HRAQIEAFVR
569273		116527	1	>tr|W5Q9U5|W5Q9U5_SHEEP Uncharacterized protein OS=Ovis aries GN=DIS3L PE=3 SV=1	11;	HRAQIEAFVR
577950		121938	1	>sp|Q5U2P0|DI3L1_RAT DIS3-like exonuclease 1 OS=Rattus norvegicus GN=Dis3l PE=2 SV=2	11;	HRAQIEAFVR
122064		33653.9	1	>tr|A0A1L1RZQ6|A0A1L1RZQ6_CHICK Uncharacterized protein OS=Gallus gallus GN=DIS3L PE=4 SV=1	11;	HRAQLEAFVR
122620		121387	1	>tr|F1NKN5|F1NKN5_CHICK Uncharacterized protein OS=Gallus gallus GN=DIS3L PE=3 SV=3	11;	HRAQLEAFVR
4192		39192.7	2	>sp|P12763|FETUA_BOVIN Alpha-2-HS-glycoprotein OS=Bos taurus GN=AHSG PE=1 SV=2	9;19;	HTFSGVASVESSSGEAFHVGK	TPIVGQPSIPGGPVR
15803		39192.7	2	>tr|B0JYN6|B0JYN6_BOVIN Alpha-2-HS-glycoprotein OS=Bos taurus GN=AHSG PE=2 SV=1	9;19;	HTFSGVASVESSSGEAFHVGK	TPIVGQPSIPGGPVR
19963		166988	7	>tr|F1MJK3|F1MJK3_BOVIN Uncharacterized protein OS=Bos taurus PE=4 SV=2	21;10;21;16;19;19;10;	IEHSFEVDEYVLPK	LLLQEVALPEIPGK	LQGGLSQLSFPLSVEPALGPYK	VREEGTGLELTGHGSSEITNTLSK	VHYILNGQILTDER	GLPFFGQVLLVNEK	WLEESHIPATHTASHIFSPSK
21442		167079	7	>tr|F1MI18|F1MI18_BOVIN Uncharacterized protein OS=Bos taurus PE=4 SV=2	21;10;21;16;19;19;10;	IEHSFEVDEYVLPK	LLLQEVALPEIPGK	LQGGLSQLSFPLSVEPALGPYK	VREEGTGLELTGHGSSEITNTLSK	VHYILNGQILTDER	GLPFFGQVLLVNEK	WLEESHIPATHTASHIFSPSK
550237		166927	5	>tr|W5NQW9|W5NQW9_SHEEP Uncharacterized protein OS=Ovis aries GN=LOC101104482 PE=4 SV=1	21;10;21;16;10;	IEHSFEVDEYVLPK	LLLQEVALPEIPGK	LQGGLSQLSFPLSVEPALGPYK	VREEGTGLELTGHGSSEITNTLSK	GLPFFGQVLLVDEK
555634		167059	5	>tr|W5NQW4|W5NQW4_SHEEP Uncharacterized protein OS=Ovis aries GN=LOC101104482 PE=4 SV=1	21;10;21;16;10;	IEHSFEVDEYVLPK	LLLQEVALPEIPGK	LQGGLSQLSFPLSVEPALGPYK	VREEGTGLELTGHGSSEITNTLSK	GLPFFGQVLLVDEK
153152		79164.5	1	>tr|A0A1B2JGA6|A0A1B2JGA6_PICPA BA75_04185T0 OS=Komagataella pastoris GN=DOA1 PE=4 SV=1	11;	IGTVVGGSGNDTK
73947		283247	1	>sp|Q9VE34|EPG5_DROME Ectopic P granules protein 5 homolog OS=Drosophila melanogaster GN=CG14299 PE=1 SV=2	11;	INDVISR
78173		283119	1	>tr|A0A0B4K6N7|A0A0B4K6N7_DROME Uncharacterized protein, isoform D OS=Drosophila melanogaster GN=Epg5 PE=1 SV=1	11;	INDVISR
338742	1	83031.5	2	>sp|P33992|MCM5_HUMAN DNA replication licensing factor MCM5 OS=Homo sapiens GN=MCM5 PE=1 SV=5	16;12;	IPGIIIAASAVR	LAALPNVYEVISK
343873		83031.5	2	>tr|B1AHB0|B1AHB0_HUMAN DNA helicase OS=Homo sapiens GN=MCM5 PE=2 SV=1	16;12;	IPGIIIAASAVR	LAALPNVYEVISK
359515		78268	2	>tr|B3KVF0|B3KVF0_HUMAN DNA helicase OS=Homo sapiens PE=2 SV=1	16;12;	IPGIIIAASAVR	LAALPNVYEVISK
365947		78342.1	2	>tr|B1AHB1|B1AHB1_HUMAN DNA helicase OS=Homo sapiens GN=MCM5 PE=1 SV=1	16;12;	IPGIIIAASAVR	LAALPNVYEVISK
374205		45693.2	2	>tr|B4DVK5|B4DVK5_HUMAN cDNA FLJ54759, highly similar to DNA replication licensing factor MCM5 OS=Homo sapiens PE=2 SV=1	16;12;	IPGIIIAASAVR	LAALPNVYEVISK
383632		83015.5	2	>tr|A8K521|A8K521_HUMAN DNA helicase OS=Homo sapiens PE=2 SV=1	16;12;	IPGIIIAASAVR	LAALPNVYEVISK
394634		82982.5	2	>tr|Q53FG5|Q53FG5_HUMAN DNA helicase (Fragment) OS=Homo sapiens PE=2 SV=1	16;12;	IPGIIIAASAVR	LAALPNVYEVISK
394806		72297.4	2	>tr|B4DQ39|B4DQ39_HUMAN cDNA FLJ55743, highly similar to DNA replication licensing factor MCM5 OS=Homo sapiens PE=2 SV=1	16;12;	IPGIIIAASAVR	LAALPNVYEVISK
527281		82812.4	2	>tr|G1SZQ1|G1SZQ1_RABIT DNA helicase OS=Oryctolagus cuniculus GN=MCM5 PE=3 SV=2	16;12;	IPGIIIAASAVR	LAALPNVYEVISK
358357		17247.8	1	>tr|B1AHB2|B1AHB2_HUMAN DNA replication licensing factor MCM5 (Fragment) OS=Homo sapiens GN=MCM5 PE=1 SV=1	16;	IPGIIIAASAVR
359142		26112.1	1	>tr|B1AHA9|B1AHA9_HUMAN DNA replication licensing factor MCM5 (Fragment) OS=Homo sapiens GN=MCM5 PE=1 SV=8	16;	IPGIIIAASAVR
701		73114.7	1	>sp|Q2KJ63|KLKB1_BOVIN Plasma kallikrein OS=Bos taurus GN=KLKB1 PE=2 SV=1	17;	ISEGSHDIALIK
34871		95529.4	1	>sp|P23909|MUTS_ECOLI DNA mismatch repair protein MutS OS=Escherichia coli (strain K12) GN=mutS PE=1 SV=1	11;	IVTPGTISDEALLQER
482063		90470.1	1	>sp|P06839|RAD3_YEAST DNA repair helicase RAD3 OS=Saccharomyces cerevisiae (strain ATCC 204508 / S288c) GN=RAD3 PE=1 SV=1	11;	IYPEQYNYMCDIKK
281399		23193	1	>tr|F8W5X7|F8W5X7_DANRE Bridging integrator 1b (Fragment) OS=Danio rerio GN=bin1b PE=1 SV=1	11;	KDEAKIAKPLALVEK
298242		24171.3	1	>tr|F8W5F8|F8W5F8_DANRE Bridging integrator 1b (Fragment) OS=Danio rerio GN=bin1b PE=1 SV=1	11;	KDEAKIAKPLALVEK
299879		195872	1	>tr|F1QVK1|F1QVK1_DANRE Histone-lysine N-methyltransferase OS=Danio rerio GN=nsd1b PE=4 SV=1	11;	KEEEESVTLLEK
305024		214157	1	>tr|F1Q9U9|F1Q9U9_DANRE Histone-lysine N-methyltransferase OS=Danio rerio GN=nsd1b PE=4 SV=1	11;	KEEEESVTLLEK
296123		38023.8	1	>tr|E9QDK9|E9QDK9_DANRE Si:dkeyp-28d2.4 (Fragment) OS=Danio rerio GN=si:dkeyp-28d2.4 PE=4 SV=1	11;	KTVKSFYGLWLK
20544		98476.6	3	>tr|E1BFV0|E1BFV0_BOVIN Uncharacterized protein OS=Bos taurus GN=KPNB1 PE=1 SV=2	19;9;19;	LAATNALLNSLEFTK	GALQYLVPILTQTLTK	AAVENLPTFLVELSR
156345		98376.6	3	>sp|P70168|IMB1_MOUSE Importin subunit beta-1 OS=Mus musculus GN=Kpnb1 PE=1 SV=2	19;9;19;	LAATNALLNSLEFTK	GALQYLVPILTQTLTK	AAVENLPTFLVELSR
205142		98349.6	3	>tr|Q3UHW8|Q3UHW8_MOUSE Putative uncharacterized protein OS=Mus musculus GN=Kpnb1 PE=2 SV=1	19;9;19;	LAATNALLNSLEFTK	GALQYLVPILTQTLTK	AAVENLPTFLVELSR
224491		98360.6	3	>tr|Q7TSZ6|Q7TSZ6_MOUSE Karyopherin (Importin) beta 1 OS=Mus musculus GN=Kpnb1 PE=2 SV=1	19;9;19;	LAATNALLNSLEFTK	GALQYLVPILTQTLTK	AAVENLPTFLVELSR
236658		98305.6	3	>tr|Q3TFE8|Q3TFE8_MOUSE Putative uncharacterized protein OS=Mus musculus GN=Kpnb1 PE=2 SV=1	19;9;19;	LAATNALLNSLEFTK	GALQYLVPILTQTLTK	AAVENLPTFLVELSR
324072	1	98419.6	3	>sp|Q14974|IMB1_HUMAN Importin subunit beta-1 OS=Homo sapiens GN=KPNB1 PE=1 SV=2	19;9;19;	LAATNALLNSLEFTK	GALQYLVPILTQTLTK	AAVENLPTFLVELSR
426204		98433.6	3	>tr|B2RBR9|B2RBR9_HUMAN cDNA, FLJ95650, highly similar to Homo sapiens karyopherin (importin) beta 1 (KPNB1), mRNA OS=Homo sapiens PE=2 SV=1	19;9;19;	LAATNALLNSLEFTK	GALQYLVPILTQTLTK	AAVENLPTFLVELSR
504534		98547.7	3	>tr|F1RWJ5|F1RWJ5_PIG Uncharacterized protein OS=Sus scrofa GN=KPNB1 PE=1 SV=2	19;9;19;	LAATNALLNSLEFTK	GALQYLVPILTQTLTK	AAVENLPTFLVELSR
513982		98417.6	3	>tr|K9IVR9|K9IVR9_PIG Importin subunit beta-1 OS=Sus scrofa GN=KPNB1 PE=2 SV=1	19;9;19;	LAATNALLNSLEFTK	GALQYLVPILTQTLTK	AAVENLPTFLVELSR
529788		98449.6	3	>tr|G1T9F3|G1T9F3_RABIT Uncharacterized protein OS=Oryctolagus cuniculus GN=KPNB1 PE=4 SV=2	19;9;19;	LAATNALLNSLEFTK	GALQYLVPILTQTLTK	AAVENLPTFLVELSR
573688		98373.6	3	>sp|P52296|IMB1_RAT Importin subunit beta-1 OS=Rattus norvegicus GN=Kpnb1 PE=1 SV=1	19;9;19;	LAATNALLNSLEFTK	GALQYLVPILTQTLTK	AAVENLPTFLVELSR
590921		98376.6	3	>tr|F2Z3Q8|F2Z3Q8_RAT Importin subunit beta-1 OS=Rattus norvegicus GN=Kpnb1 PE=1 SV=1	19;9;19;	LAATNALLNSLEFTK	GALQYLVPILTQTLTK	AAVENLPTFLVELSR
40334		213400	2	>tr|G3H5V0|G3H5V0_CRIGR Importin subunit beta-1 OS=Cricetulus griseus GN=I79_005692 PE=4 SV=1	19;9;	LAATNALLNSLEFTK	GALQYLVPILTQTLTK
57299		177791	2	>tr|A0A061HXH9|A0A061HXH9_CRIGR Importin subunit beta-1 OS=Cricetulus griseus GN=H671_7g18578 PE=4 SV=1	19;9;	LAATNALLNSLEFTK	GALQYLVPILTQTLTK
137868		121291	2	>tr|A0A1D5P1W7|A0A1D5P1W7_CHICK Uncharacterized protein OS=Gallus gallus PE=4 SV=1	19;9;	LAATNALLNSLEFTK	GALQYLVPILTQTLTK
293354		98659.7	2	>tr|A0A0R4IMZ8|A0A0R4IMZ8_DANRE Karyopherin (importin) beta 1 OS=Danio rerio GN=kpnb1 PE=1 SV=1	19;9;	LAATNALLNSLEFTK	GALQYLVPILTQTLTK
415817		82308.2	2	>tr|B7Z752|B7Z752_HUMAN cDNA FLJ50715, highly similar to Importin beta-1 subunit OS=Homo sapiens PE=2 SV=1	19;9;	LAATNALLNSLEFTK	GALQYLVPILTQTLTK
547915		97337.1	2	>tr|W5PF71|W5PF71_SHEEP Uncharacterized protein OS=Ovis aries GN=KPNB1 PE=4 SV=1	19;9;	LAATNALLNSLEFTK	GALQYLVPILTQTLTK
405794		79153.9	1	>tr|J3KTM9|J3KTM9_HUMAN Importin subunit beta-1 (Fragment) OS=Homo sapiens GN=KPNB1 PE=1 SV=1	19;	LAATNALLNSLEFTK
455405		74392.3	1	>tr|B7Z5M1|B7Z5M1_HUMAN cDNA FLJ50625, highly similar to Importin beta-1 subunit OS=Homo sapiens PE=2 SV=1	19;	LAATNALLNSLEFTK
4696		81890.7	7	>sp|Q3ZBH9|MCM7_BOVIN DNA replication licensing factor MCM7 OS=Bos taurus GN=MCM7 PE=2 SV=1	11;21;13;19;19;17;21;	LAQHITYVHQHSR	SLEQNIQLPAALLSR	TQRPADVIFATVR	ALLLLLVGGVDQSPR	RFELYFQGPSSNKPR	LFADAVQELLPQYK	IAQPGDHVSVTGIFLPILR
338640	1	81883.9	7	>sp|P33993|MCM7_HUMAN DNA replication licensing factor MCM7 OS=Homo sapiens GN=MCM7 PE=1 SV=4	11;21;13;19;19;17;21;	LAQHITYVHQHSR	SLEQNIQLPAALLSR	TQRPADVIFATVR	ALLLLLVGGVDQSPR	RFELYFQGPSSNKPR	LFADAVQELLPQYK	IAQPGDHVSVTGIFLPILR
368933		81883.9	7	>tr|A0A0S2Z4A5|A0A0S2Z4A5_HUMAN DNA helicase (Fragment) OS=Homo sapiens GN=MCM7 PE=2 SV=1	11;21;13;19;19;17;21;	LAQHITYVHQHSR	SLEQNIQLPAALLSR	TQRPADVIFATVR	ALLLLLVGGVDQSPR	RFELYFQGPSSNKPR	LFADAVQELLPQYK	IAQPGDHVSVTGIFLPILR
524150		81775.8	7	>tr|G1SD05|G1SD05_RABIT DNA helicase OS=Oryctolagus cuniculus GN=MCM7 PE=3 SV=1	11;21;13;19;19;17;21;	LAQHITYVHQHSR	SLEQNIQLPAALLSR	TQRPADVIFATVR	ALLLLLVGGVDQSPR	RFELYFQGPSSNKPR	LFADAVQELLPQYK	IAQPGDHVSVTGIFLPLLR
358437		81855.9	6	>tr|B2RBA6|B2RBA6_HUMAN DNA helicase OS=Homo sapiens PE=2 SV=1	11;21;13;19;21;17;	LAQHITYVHQHSR	SLEQNIQLPAALLSR	TQRPADVIFATVR	ALLLLLVGGVDQSPR		LFADAVQELLPQYK	IAQPGDHVSVTGIFLPILR
379080		74253	6	>tr|B4DDF5|B4DDF5_HUMAN cDNA FLJ55929, highly similar to DNA replication licensing factor MCM7 OS=Homo sapiens PE=2 SV=1	11;21;13;19;19;21;	LAQHITYVHQHSR	SLEQNIQLPAALLSR	TQRPADVIFATVR	ALLLLLVGGVDQSPR	RFELYFQGPSSNKPR		IAQPGDHVSVTGIFLPILR
380118		81855.8	6	>tr|C6EMX8|C6EMX8_HUMAN DNA helicase OS=Homo sapiens PE=2 SV=1	11;21;13;19;19;21;	LAQHITYVHQHSR	SLEQNIQLPAALLSR	TQRPADVIFATVR	ALLLLLVGGVDQSPR	RFELYFQGPSSNKPR		IAQPGDHVSVTGIFLPILR
531580		81914.8	6	>tr|G1TI13|G1TI13_RABIT DNA helicase OS=Oryctolagus cuniculus GN=MCM7 PE=3 SV=1	11;21;13;19;17;21;	LAQHITYVHQHSR	SLEQNIQLPAALLSR	TQRPADVIFATVR		RFELYFQGPSSNKPR	LFADAVQELLPQYK	IAQPGDHVSVTGIFLPLLR
350043		69115.3	5	>tr|B3KUD7|B3KUD7_HUMAN cDNA FLJ39640 fis, clone SMINT2003386, highly similar to DNA REPLICATION LICENSING FACTOR MCM7 OS=Homo sapiens PE=2 SV=1	11;21;13;19;21;	LAQHITYVHQHSR	SLEQNIQLPAALLSR	TQRPADVIFATVR	ALLLLLVGGVDQSPR			IAQPGDHVSVTGIFLPILR
559456		81296.4	5	>tr|W5Q8R4|W5Q8R4_SHEEP DNA helicase OS=Ovis aries GN=MCM7 PE=3 SV=1	11;21;19;19;17;	LAQHITYVHQHSR	SLEQNIQLPAALLSR		ALLLLLVGGVDQSPR	RFELYFQGPSSNKPR	LFADAVQELLPQYK
58470		77625.7	3	>tr|A0A061I6D0|A0A061I6D0_CRIGR DNA helicase OS=Cricetulus griseus GN=H671_4g12888 PE=3 SV=1	11;21;13;	LAQHITYVHQHSR	SLEQNIQLPAALLSR	TQRPADVIFATVR
391745		39561.2	3	>tr|Q9H4N9|Q9H4N9_HUMAN Clone CDABP0042 mRNA sequence OS=Homo sapiens PE=2 SV=1	11;21;13;	LAQHITYVHQHSR	SLEQNIQLPAALLSR	TQRPADVIFATVR
584319		81638.8	3	>tr|Q6AYN8|Q6AYN8_RAT DNA helicase OS=Rattus norvegicus GN=Mcm7 PE=1 SV=1	11;21;13;	LAQHITYVHQHSR	SLEQNIQLPAALLSR	TQRPADVIFATVR
587604		81664.8	3	>tr|Q1PS21|Q1PS21_RAT DNA helicase OS=Rattus norvegicus GN=Mcm7 PE=2 SV=1	11;21;13;	LAQHITYVHQHSR	SLEQNIQLPAALLSR	TQRPADVIFATVR
168623		81786.8	1	>sp|Q61881|MCM7_MOUSE DNA replication licensing factor MCM7 OS=Mus musculus GN=Mcm7 PE=1 SV=1	11;	LAQHITYVHQHSR
174799		81772.8	1	>tr|Q3UDI8|Q3UDI8_MOUSE DNA helicase OS=Mus musculus GN=Mcm7 PE=2 SV=1	11;	LAQHITYVHQHSR
182154		81786.8	1	>tr|Q3U4T8|Q3U4T8_MOUSE DNA helicase OS=Mus musculus GN=Mcm7 PE=1 SV=1	11;	LAQHITYVHQHSR
185914		81899.9	1	>tr|Q3V122|Q3V122_MOUSE DNA helicase OS=Mus musculus GN=Mcm7 PE=2 SV=1	11;	LAQHITYVHQHSR
575850		26626.9	1	>sp|P00762|TRY1_RAT Anionic trypsin-1 OS=Rattus norvegicus GN=Prss1 PE=1 SV=1	13;	LGEHNINVLEGDEQFINAAK
301546		53976.2	1	>tr|A5PN01|A5PN01_DANRE Si:dkeyp-120h9.1 OS=Danio rerio GN=si:dkeyp-120h9.1 PE=4 SV=1	11;	LIAALIIGLLTIVNCMKVK
310542		54397.6	1	>tr|A5PLJ1|A5PLJ1_DANRE LOC566469 protein (Fragment) OS=Danio rerio GN=si:dkeyp-120h9.1 PE=2 SV=1	11;	LIAALIIGLLTIVNCMKVK
32221		95697.1	3	>sp|P63284|CLPB_ECOLI Chaperone protein ClpB OS=Escherichia coli (strain K12) GN=clpB PE=1 SV=1	9;15;9;	LLSENGYDPVYGAR	VIGQNEAVDAVSNAIR	YTIDLTER
39288		54507	1	>tr|G3HFZ7|G3HFZ7_CRIGR Heparin cofactor 2 OS=Cricetulus griseus GN=I79_009514 PE=3 SV=1	12;	LNIINAKFAFNLYR
42214		56738.1	1	>tr|A0A061I2N8|A0A061I2N8_CRIGR Heparin cofactor 2-like protein OS=Cricetulus griseus GN=H671_4g12591 PE=3 SV=1	12;	LNIINAKFAFNLYR
155612		54747.2	1	>sp|P49182|HEP2_MOUSE Heparin cofactor 2 OS=Mus musculus GN=Serpind1 PE=1 SV=1	12;	LNILNAKFAFNLYR
236612		54713.2	1	>tr|Q5FW62|Q5FW62_MOUSE Serine (Or cysteine) peptidase inhibitor, clade D, member 1 OS=Mus musculus GN=Serpind1 PE=2 SV=1	12;	LNILNAKFAFNLYR
337847		57205.3	1	>sp|P05546|HEP2_HUMAN Heparin cofactor 2 OS=Homo sapiens GN=SERPIND1 PE=1 SV=3	12;	LNILNAKFAFNLYR
501635		56124.7	1	>tr|F1RKY2|F1RKY2_PIG Uncharacterized protein OS=Sus scrofa GN=SERPIND1 PE=1 SV=1	12;	LNILNAKFAFNLYR
573162		54745	1	>sp|Q64268|HEP2_RAT Heparin cofactor 2 OS=Rattus norvegicus GN=Serpind1 PE=1 SV=1	12;	LNILNAKFAFNLYR
604309		58271.6	1	>tr|A0A0G2K8K3|A0A0G2K8K3_RAT Heparin cofactor 2 OS=Rattus norvegicus GN=Serpind1 PE=1 SV=1	12;	LNILNAKFAFNLYR
13663		55457.5	1	>tr|A6QPP2|A6QPP2_BOVIN SERPIND1 protein OS=Bos taurus GN=SERPIND1 PE=2 SV=1	17;	LNLLNAQFAFDLYR
549513		55122.1	1	>tr|W5Q4Q3|W5Q4Q3_SHEEP Uncharacterized protein OS=Ovis aries GN=SERPIND1 PE=3 SV=1	13;	LNLLNAQFGFELYR
32205		117321	1	>sp|P00722|BGAL_ECOLI Beta-galactosidase OS=Escherichia coli (strain K12) GN=lacZ PE=1 SV=2	11;	LPSEFDLSAFLR
36643		117321	1	>tr|B8LFD6|B8LFD6_ECOLI Beta-galactosidase OS=Escherichia coli (strain K12) GN=lacZ PE=3 SV=1	11;	LPSEFDLSAFLR
481402		18054.5	1	>sp|Q03020|ISU1_YEAST Iron sulfur cluster assembly protein 1, mitochondrial OS=Saccharomyces cerevisiae (strain ATCC 204508 / S288c) GN=ISU1 PE=1 SV=1	11;	MLPVITRFAR
330991	1	57018.5	4	>sp|Q15758|AAAT_HUMAN Neutral amino acid transporter B(0) OS=Homo sapiens GN=SLC1A5 PE=1 SV=2	17;14;16;21;	NIFPSNLVSAAFR	STEPELIQVK	EVLDSFLDLAR	SELPLDPLPVPTEEGNPLLK
425878		57810	4	>tr|Q59ES3|Q59ES3_HUMAN Amino acid transporter (Fragment) OS=Homo sapiens PE=2 SV=1	17;14;16;19;	NIFPSNLVSAAFR	STEPELIQVK	EVLDSFLDLAR	SELPLDPLPLPTEEGNPLLK
433348		57003.6	4	>tr|Q71UA6|Q71UA6_HUMAN Amino acid transporter OS=Homo sapiens GN=SLC1A5 PE=2 SV=1	17;14;21;16;	NIFPSNLVSAAFR	STEPELIQVK	EVLDSFLDLAR	SELPLDPLPVPTEEGNPLLK
370658		39873.9	3	>tr|M0QXM4|M0QXM4_HUMAN Amino acid transporter OS=Homo sapiens GN=SLC1A5 PE=1 SV=1	17;14;21;	NIFPSNLVSAAFR	STEPELIQVK		SELPLDPLPVPTEEGNPLLK
2438		57038.4	1	>sp|Q95JC7|AAAT_BOVIN Neutral amino acid transporter B(0) OS=Bos taurus GN=SLC1A5 PE=2 SV=1	17;	NIFPSNLVSAAFR
18096		57004.4	1	>tr|F1MTV5|F1MTV5_BOVIN Amino acid transporter OS=Bos taurus GN=SLC1A5 PE=3 SV=2	17;	NIFPSNLVSAAFR
30792		57038.4	1	>tr|A0A0A8J2N9|A0A0A8J2N9_BOVIN Amino acid transporter OS=Bos taurus GN=ASCT2 PE=2 SV=1	17;	NIFPSNLVSAAFR
161938		59243.6	1	>sp|P51912|AAAT_MOUSE Neutral amino acid transporter B(0) OS=Mus musculus GN=Slc1a5 PE=1 SV=2	17;	NIFPSNLVSAAFR
173651		59126.5	1	>tr|Q9ESU7|Q9ESU7_MOUSE Amino acid transporter OS=Mus musculus GN=Slc1a5 PE=1 SV=1	17;	NIFPSNLVSAAFR
234324		59068.5	1	>tr|Q3UFR4|Q3UFR4_MOUSE Amino acid transporter OS=Mus musculus GN=Slc1a5 PE=2 SV=1	17;	NIFPSNLVSAAFR
426758		29797.9	1	>tr|M0QX44|M0QX44_HUMAN Amino acid transporter (Fragment) OS=Homo sapiens GN=SLC1A5 PE=1 SV=8	17;	NIFPSNLVSAAFR
523104		57192.4	1	>sp|O19105|AAAT_RABIT Neutral amino acid transporter B(0) OS=Oryctolagus cuniculus GN=SLC1A5 PE=2 SV=1	17;	NIFPSNLVSAAFR
531498		57350.5	1	>tr|G1SWM3|G1SWM3_RABIT Amino acid transporter OS=Oryctolagus cuniculus GN=SLC1A5 PE=3 SV=1	17;	NIFPSNLVSAAFR
557335		58276.1	1	>tr|W5PM91|W5PM91_SHEEP Amino acid transporter OS=Ovis aries GN=SLC1A5 PE=3 SV=1	17;	NIFPSNLVSAAFR
603445		58818.1	1	>tr|Q8K3F0|Q8K3F0_RAT Amino acid transporter OS=Rattus norvegicus PE=2 SV=1	17;	NIFPSNLVSAAFR
491875		57663.6	1	>tr|F1RM08|F1RM08_PIG Amino acid transporter OS=Sus scrofa GN=SLC1A5 PE=1 SV=1	17;	NLFPSNLVSAAFR
5562		56256.9	1	>sp|A2VDL4|SATT_BOVIN Neutral amino acid transporter A OS=Bos taurus GN=SLC1A4 PE=2 SV=1	15;	NLFPSNLVVAAFR
341427		56086.9	1	>sp|P43007|SATT_HUMAN Neutral amino acid transporter A OS=Homo sapiens GN=SLC1A4 PE=1 SV=1	15;	NLFPSNLVVAAFR
427732		56086.9	1	>tr|Q53F03|Q53F03_HUMAN Amino acid transporter (Fragment) OS=Homo sapiens PE=2 SV=1	15;	NLFPSNLVVAAFR
461119		48078.7	1	>tr|B7Z561|B7Z561_HUMAN Amino acid transporter OS=Homo sapiens PE=2 SV=1	15;	NLFPSNLVVAAFR
466386		48038.6	1	>tr|B7Z9M1|B7Z9M1_HUMAN Amino acid transporter OS=Homo sapiens PE=2 SV=1	15;	NLFPSNLVVAAFR
479381		56056.9	1	>tr|B2R7N6|B2R7N6_HUMAN Amino acid transporter OS=Homo sapiens PE=2 SV=1	15;	NLFPSNLVVAAFR
504432		28135.8	1	>tr|I3LAL2|I3LAL2_PIG Amino acid transporter OS=Sus scrofa GN=LOC100518245 PE=1 SV=1	15;	NLFPSNLVVAAFR
566617		52996	1	>tr|W5QFI4|W5QFI4_SHEEP Amino acid transporter OS=Ovis aries GN=SLC1A4 PE=3 SV=1	15;	NLFPSNLVVAAFR
152921		78712.4	1	>tr|A0A1B2JB86|A0A1B2JB86_PICPA BA75_03184T0 OS=Komagataella pastoris GN=ATY40_BA7503184 PE=3 SV=1	12;	NMHILDASNQLDAK
243643		109390	1	>tr|G5EER5|G5EER5_CAEEL UNC-112-Interacting Guanine nucleotide exchange factor OS=Caenorhabditis elegans GN=uig-1 PE=4 SV=1	11;	NMPSTTHPEELIQVK
252280		88768.5	1	>tr|D4YWB8|D4YWB8_CAEEL UNC-112-Interacting Guanine nucleotide exchange factor OS=Caenorhabditis elegans GN=uig-1 PE=4 SV=1	11;	NMPSTTHPEELIQVK
254672		110064	1	>tr|B6GUP8|B6GUP8_CAEEL UNC-112-Interacting Guanine nucleotide exchange factor OS=Caenorhabditis elegans GN=uig-1 PE=4 SV=1	11;	NMPSTTHPEELIQVK
255026		105168	1	>tr|Q9XXM9|Q9XXM9_CAEEL UNC-112-Interacting Guanine nucleotide exchange factor OS=Caenorhabditis elegans GN=uig-1 PE=4 SV=1	11;	NMPSTTHPEELIQVK
256267		111755	1	>tr|G5EF62|G5EF62_CAEEL UNC-112-Interacting Guanine nucleotide exchange factor OS=Caenorhabditis elegans GN=uig-1 PE=4 SV=1	11;	NMPSTTHPEELIQVK
28573		98694.6	1	>tr|G3N2U5|G3N2U5_BOVIN Uncharacterized protein OS=Bos taurus GN=TTLL6 PE=4 SV=1	11;	NSSLLSCSRPELSKPISK
31541		97552	1	>tr|E1BIV0|E1BIV0_BOVIN Uncharacterized protein OS=Bos taurus GN=TTLL6 PE=4 SV=2	11;	NSSLLSCSRPELSKPISK
548766		100146	1	>tr|W5PA15|W5PA15_SHEEP Uncharacterized protein OS=Ovis aries GN=TTLL6 PE=4 SV=1	11;	NSSLLSCSRPELSKPISK
16237		275017	2	>tr|F1MYC9|F1MYC9_BOVIN Spectrin beta chain OS=Bos taurus GN=SPTBN1 PE=1 SV=1	9;9;	PDLIDFDKLK	IRERIAYIR
41015		261330	2	>tr|G3H501|G3H501_CRIGR Spectrin beta chain OS=Cricetulus griseus GN=I79_005365 PE=3 SV=1	9;9;	PDLIDFDKLK	QLELSKAKLQISR
46379		265162	2	>tr|A0A061HZ36|A0A061HZ36_CRIGR Spectrin beta chain, erythrocyte OS=Cricetulus griseus GN=H671_5g14779 PE=4 SV=1	9;9;	PDLIDFDKLK	QLELSKAKLQISR
56695		265948	2	>tr|A0A061I0G2|A0A061I0G2_CRIGR Spectrin beta chain, erythrocyte OS=Cricetulus griseus GN=H671_5g14779 PE=4 SV=1	9;9;	PDLIDFDKLK	QLELSKAKLQISR
159494		245895	2	>sp|P15508|SPTB1_MOUSE Spectrin beta chain, erythrocytic OS=Mus musculus GN=Sptb PE=1 SV=4	9;9;	PDLIDFDKLK	QLELSKAKLQISR
177240		268835	2	>tr|Q3UGX2|Q3UGX2_MOUSE Spectrin beta chain OS=Mus musculus GN=Sptb PE=1 SV=1	9;9;	PDLIDFDKLK	QLELSKAKLQISR
187640		246905	2	>tr|E9Q397|E9Q397_MOUSE Spectrin beta chain OS=Mus musculus GN=Sptb PE=1 SV=1	9;9;	PDLIDFDKLK	QLELSKAKLQISR
188003		268835	2	>tr|Q3UGY4|Q3UGY4_MOUSE Spectrin beta chain OS=Mus musculus GN=Sptb PE=2 SV=1	9;9;	PDLIDFDKLK	QLELSKAKLQISR
193294		268849	2	>tr|B2RX08|B2RX08_MOUSE Spectrin beta chain OS=Mus musculus GN=Sptb PE=2 SV=1	9;9;	PDLIDFDKLK	QLELSKAKLQISR
500825		269331	2	>tr|K9IWG6|K9IWG6_PIG Spectrin beta chain, brain 1 (Fragment) OS=Sus scrofa GN=SPTBN1 PE=2 SV=1	9;9;	PDLIDFDKLK	IRERIAYIR
565229		275032	2	>tr|W5NZX9|W5NZX9_SHEEP Spectrin beta chain OS=Ovis aries GN=SPTBN1 PE=3 SV=1	9;9;	PDLIDFDKLK	IRERIAYIR
594436		268769	2	>tr|A0A140UHX6|A0A140UHX6_RAT Spectrin beta chain OS=Rattus norvegicus GN=Sptb PE=1 SV=1	9;9;	PDLIDFDKLK	QLELSKAKLQISR
594956		246972	2	>tr|Q6XDA0|Q6XDA0_RAT Spectrin beta chain OS=Rattus norvegicus GN=Sptb PE=1 SV=1	9;9;	PDLIDFDKLK	QLELSKAKLQISR
2468		103713	1	>sp|Q0III9|ACTN3_BOVIN Alpha-actinin-3 OS=Bos taurus GN=ACTN3 PE=2 SV=1	11;	PDLIDYAKLR
20217		103590	1	>tr|G3X7I1|G3X7I1_BOVIN Alpha-actinin-3 OS=Bos taurus GN=ACTN3 PE=4 SV=1	11;	PDLIDYAKLR
37649		103606	1	>tr|G3I4K1|G3I4K1_CRIGR Alpha-actinin-3 OS=Cricetulus griseus GN=H671_3g10132 PE=4 SV=1	11;	PDLIDYAKLR
162197		103605	1	>sp|O88990|ACTN3_MOUSE Alpha-actinin-3 OS=Mus musculus GN=Actn3 PE=2 SV=1	11;	PDLIDYAKLR
331232		103917	1	>sp|Q08043|ACTN3_HUMAN Alpha-actinin-3 OS=Homo sapiens GN=ACTN3 PE=1 SV=2	11;	PDLIDYAKLR
371190		103871	1	>tr|B2R8Y4|B2R8Y4_HUMAN cDNA, FLJ94117, highly similar to Homo sapiens actinin, alpha 3 (ACTN3), mRNA OS=Homo sapiens PE=2 SV=1	11;	PDLIDYAKLR
375570		108530	1	>tr|A0A087WSZ2|A0A087WSZ2_HUMAN Alpha-actinin-3 OS=Homo sapiens GN=ACTN3 PE=1 SV=1	11;	PDLIDYAKLR
403950		108498	1	>tr|B4DZQ2|B4DZQ2_HUMAN cDNA FLJ58651, highly similar to Alpha-actinin-3 OS=Homo sapiens PE=2 SV=1	11;	PDLIDYAKLR
491152		103873	1	>tr|F1RU49|F1RU49_PIG Uncharacterized protein OS=Sus scrofa GN=LOC100519531 PE=1 SV=1	11;	PDLIDYAKLR
491682		104832	1	>tr|I3LCP0|I3LCP0_PIG Uncharacterized protein OS=Sus scrofa GN=LOC100519531 PE=1 SV=1	11;	PDLIDYAKLR
530700		103056	1	>tr|G1U4H8|G1U4H8_RABIT Uncharacterized protein OS=Oryctolagus cuniculus GN=ACTN3 PE=4 SV=1	11;	PDLIDYAKLR
541456		32558.5	1	>tr|Q07931|Q07931_RABIT Muscle alpha-actinin subunit (Fragment) OS=Oryctolagus cuniculus PE=2 SV=1	11;	PDLIDYAKLR
552590		103028	1	>tr|W5P9P1|W5P9P1_SHEEP Uncharacterized protein OS=Ovis aries GN=ACTN3 PE=4 SV=1	11;	PDLIDYAKLR
586419		103575	1	>tr|Q8R4I6|Q8R4I6_RAT Actinin alpha 3 OS=Rattus norvegicus GN=Actn3 PE=1 SV=1	11;	PDLIDYAKLR
592362		103605	1	>tr|B2GVB3|B2GVB3_RAT Actn3 protein OS=Rattus norvegicus GN=Actn3 PE=2 SV=1	11;	PDLIDYAKLR
593216		101176	1	>tr|Q8K551|Q8K551_RAT Truncated alpha-actinin OS=Rattus norvegicus PE=2 SV=1	11;	PDLIDYAKLR
247975		35580.5	1	>tr|Q22123|Q22123_CAEEL Uncharacterized protein OS=Caenorhabditis elegans GN=CELE_T03G11.6 PE=1 SV=2	11;	PFFEHVYATELSSKMRNR
9575		69041.9	1	>tr|E1BA85|E1BA85_BOVIN Uncharacterized protein OS=Bos taurus GN=ATG16L2 PE=4 SV=1	11;	PGSLESEAGEKWK
343221		66867.5	1	>sp|Q14593|ZN273_HUMAN Zinc finger protein 273 OS=Homo sapiens GN=ZNF273 PE=1 SV=3	11;	PYNCEECGKGFSIFSTLTK
55205		67383.9	1	>tr|G3H1Q5|G3H1Q5_CRIGR Tyrosine-protein kinase OS=Cricetulus griseus GN=I79_004087 PE=3 SV=1	11;	QIDVAIKVLKHSTEK
539493		71203.4	1	>tr|G1SPQ8|G1SPQ8_RABIT Tyrosine-protein kinase OS=Oryctolagus cuniculus GN=ZAP70 PE=3 SV=2	11;	QIDVAIKVLKHSTEK
32190		90179	2	>sp|P0AES6|GYRB_ECOLI DNA gyrase subunit B OS=Escherichia coli (strain K12) GN=gyrB PE=1 SV=2	11;19;	QIYEHGVPQAPLAVTGETEK	VSGGLHGVGVSVVNALSQK
37156		52163.7	1	>tr|G3H3U7|G3H3U7_CRIGR Monocarboxylate transporter 12 OS=Cricetulus griseus GN=H671_3g9164 PE=4 SV=1	11;	RMKRTQLR
47973		54211.6	1	>tr|A0A061I9T5|A0A061I9T5_CRIGR Monocarboxylate transporter 12 OS=Cricetulus griseus GN=H671_3g9164 PE=4 SV=1	11;	RMKRTQLR
325423	1	40297.2	2	>sp|P16150|LEUK_HUMAN Leukosialin OS=Homo sapiens GN=SPN PE=1 SV=1	13;13;	RPTLTTFFGR	TGALVLSR
427869		40297.2	2	>tr|A0A024R629|A0A024R629_HUMAN Sialophorin (GpL115, leukosialin, CD43), isoform CRA_a OS=Homo sapiens GN=SPN PE=4 SV=1	13;13;	RPTLTTFFGR	TGALVLSR
452620		35940.2	2	>tr|C9JUK7|C9JUK7_HUMAN Leukosialin (Fragment) OS=Homo sapiens GN=SPN PE=1 SV=1	13;13;	RPTLTTFFGR	TGALVLSR
537431		50092.9	1	>tr|G1U9M3|G1U9M3_RABIT Uncharacterized protein OS=Oryctolagus cuniculus GN=SPN PE=4 SV=2	13;	RPTLTTFFGR
164749		61629.8	1	>sp|P70194|CLC4F_MOUSE C-type lectin domain family 4 member F OS=Mus musculus GN=Clec4f PE=1 SV=1	11;	SAALMAPR
182742		61615.8	1	>tr|A0A0R4IZZ5|A0A0R4IZZ5_MOUSE C-type lectin domain family 4 member F OS=Mus musculus GN=Clec4f PE=1 SV=1	11;	SAALMAPR
543264		182625	1	>tr|G1SQU9|G1SQU9_RABIT Uncharacterized protein OS=Oryctolagus cuniculus GN=ADAMTS12 PE=4 SV=2	11;	SAEKQELQR
329144	1	85274.2	10	>sp|P02786|TFR1_HUMAN Transferrin receptor protein 1 OS=Homo sapiens GN=TFRC PE=1 SV=2	21;19;11;15;15;15;21;10;17;15;	SAFSNLFGGEPLSYTR	VSASPLLYTLIEK	LTHDVELNLDYER	YNSQLLSFVR	SSGLPNIPVQTISR	VEYHFLSPYVSPK	GFVEPDHYVVVGAQR	HVFWGSGSHTLPALLENLK	HPVTGQFLYQDSNWASK	LLNENSYVPR
414740		85276.1	10	>tr|A8K6Q8|A8K6Q8_HUMAN cDNA FLJ75881, highly similar to Homo sapiens transferrin receptor (p90, CD71) (TFRC), mRNA OS=Homo sapiens PE=2 SV=1	21;19;11;15;15;15;21;10;17;15;	SAFSNLFGGEPLSYTR	VSASPLLYTLIEK	LTHDVELNLDYER	YNSQLLSFVR	SSGLPNIPVQTISR	VEYHFLSPYVSPK	GFVEPDHYVVVGAQR	HVFWGSGSHTLPALLENLK	HPVTGQFLYQDSNWASK	LLNENSYVPR
20672		83456.3	1	>tr|E1BIG6|E1BIG6_BOVIN Uncharacterized protein OS=Bos taurus GN=TFRC PE=4 SV=2	21;	SAFSNLFGGEPLSYTR
160499		86076.5	1	>sp|Q62351|TFR1_MOUSE Transferrin receptor protein 1 OS=Mus musculus GN=Tfrc PE=1 SV=1	21;	SAFSNLFGGEPLSYTR
174443		86076.5	1	>tr|Q542D9|Q542D9_MOUSE Putative uncharacterized protein OS=Mus musculus GN=Tfrc PE=1 SV=1	21;	SAFSNLFGGEPLSYTR
175572		57704.3	1	>tr|Q8C872|Q8C872_MOUSE Putative uncharacterized protein OS=Mus musculus GN=Tfrc PE=1 SV=1	21;	SAFSNLFGGEPLSYTR
411368		9046.32	1	>tr|F8WBE5|F8WBE5_HUMAN Transferrin receptor protein 1 OS=Homo sapiens GN=TFRC PE=1 SV=1	21;	SAFSNLFGGEPLSYTR
528072		85967.1	1	>tr|G1TCW1|G1TCW1_RABIT Uncharacterized protein OS=Oryctolagus cuniculus GN=TFRC PE=4 SV=2	21;	SAFSNLFGGEPLSYTR
553715		86144.4	1	>tr|W5QGG0|W5QGG0_SHEEP Uncharacterized protein OS=Ovis aries GN=TFRC PE=4 SV=1	21;	SAFSNLFGGEPLSYTR
584274		86221.5	1	>tr|G3V679|G3V679_RAT Transferrin receptor protein 1 OS=Rattus norvegicus GN=Tfrc PE=1 SV=1	21;	SAFSNLFGGEPLSYTR
18646		50903.7	1	>tr|F1MFW9|F1MFW9_BOVIN Uncharacterized protein OS=Bos taurus GN=KRT24 PE=3 SV=2	15;	SDLEMQIESLTEELAYLK
562397		48743.9	1	>tr|W5PZX0|W5PZX0_SHEEP Uncharacterized protein OS=Ovis aries GN=KRT24 PE=3 SV=1	15;	SDLEMQIESLTEELAYLK
565323		56457.4	1	>tr|W5PZW9|W5PZW9_SHEEP Uncharacterized protein OS=Ovis aries GN=KRT24 PE=3 SV=1	15;	SDLEMQIESLTEELAYLK
270556		81800.6	1	>tr|Q7ZVL6|Q7ZVL6_DANRE DNA helicase OS=Danio rerio GN=mcm7 PE=2 SV=1	21;	SIEQNIQLPAALLSR
127195		44944.6	2	>tr|A0A1D5P7V6|A0A1D5P7V6_CHICK Uncharacterized protein OS=Gallus gallus PE=3 SV=1	9;9;	SLKIDLNSR	IRSLKIDLNSR
4007		26927.2	1	>sp|Q0III6|DNJB6_BOVIN DnaJ homolog subfamily B member 6 OS=Bos taurus GN=DNAJB6 PE=2 SV=1	11;	SLTINGKEQLLR
125660		26766.2	1	>tr|A0A1L1RXD0|A0A1L1RXD0_CHICK DnaJ homolog subfamily B member 6 OS=Gallus gallus GN=DNAJB6 PE=4 SV=1	11;	SLTINGKEQLLR
401863		6459.42	1	>tr|Q49A72|Q49A72_HUMAN DNAJB6 protein OS=Homo sapiens GN=DNAJB6 PE=2 SV=1	11;	SLTINGKEQLLR
468969		26899.1	1	>tr|A7UJ17|A7UJ17_HUMAN DnaJ OS=Homo sapiens PE=2 SV=1	11;	SLTINGKEQLLR
529436		25349.6	1	>tr|G1TP24|G1TP24_RABIT Uncharacterized protein OS=Oryctolagus cuniculus PE=4 SV=1	11;	SLTINGKEQLLR
341792		43345.5	1	>sp|Q14242|SELPL_HUMAN P-selectin glycoprotein ligand 1 OS=Homo sapiens GN=SELPLG PE=1 SV=1	11;	SPGLTPEPR
360026		42293	1	>tr|A0A0C4DFY0|A0A0C4DFY0_HUMAN P-selectin glycoprotein ligand 1 OS=Homo sapiens GN=SELPLG PE=1 SV=1	11;	SPGLTPEPR
388648		36324.9	1	>tr|B4DT54|B4DT54_HUMAN cDNA FLJ52447, highly similar to P-selectin glycoprotein ligand 1 OS=Homo sapiens PE=2 SV=1	11;	SPGLTPEPR
393911		39216.6	1	>tr|B4DHR9|B4DHR9_HUMAN cDNA FLJ50962, highly similar to P-selectin glycoprotein ligand 1 OS=Homo sapiens PE=2 SV=1	11;	SPGLTPEPR
335561		26056.6	1	>sp|Q9UBT3|DKK4_HUMAN Dickkopf-related protein 4 OS=Homo sapiens GN=DKK4 PE=1 SV=1	11;	SSADLHGAR
418967		15900.6	1	>tr|B4DWN3|B4DWN3_HUMAN cDNA FLJ56584, highly similar to Dickkopf-related protein 4 OS=Homo sapiens PE=2 SV=1	11;	SSADLHGAR
243836		20306.7	1	>tr|O45423|O45423_CAEEL Uncharacterized protein OS=Caenorhabditis elegans GN=CELE_F31D4.8 PE=4 SV=1	11;	SSIAGLKGSLR
55380		64319.4	1	>tr|A0A061I4W1|A0A061I4W1_CRIGR Zinc finger protein 26 OS=Cricetulus griseus GN=H671_4g13154 PE=4 SV=1	11;	SSLGEHQR
330042		232858	1	>sp|P53804|TTC3_HUMAN E3 ubiquitin-protein ligase TTC3 OS=Homo sapiens GN=TTC3 PE=1 SV=2	11;	SSQGSPSVVVAPSPKTK
398140		35946.4	1	>tr|H7C097|H7C097_HUMAN E3 ubiquitin-protein ligase TTC3 (Fragment) OS=Homo sapiens GN=TTC3 PE=1 SV=1	11;	SSQGSPSVVVAPSPKTK
477287		180592	1	>tr|Q5CZA6|Q5CZA6_HUMAN Putative uncharacterized protein DKFZp686M0150 (Fragment) OS=Homo sapiens GN=DKFZp686M0150 PE=2 SV=1	11;	SSQGSPSVVVAPSPKTK
798		125133	1	>sp|F1MF74|MICA2_BOVIN [F-actin]-methionine sulfoxide oxidase MICAL2 OS=Bos taurus GN=MICAL2 PE=3 SV=2	11;	SSSDPPVNSR
20719		125247	1	>tr|H9GW33|H9GW33_BOVIN [F-actin]-methionine sulfoxide oxidase MICAL2 OS=Bos taurus GN=MICAL2 PE=4 SV=1	11;	SSSDPPVNSR
556630		221165	1	>tr|W5PFZ1|W5PFZ1_SHEEP Uncharacterized protein OS=Ovis aries GN=MICAL2 PE=4 SV=1	11;	SSSDPPVNSR
503844		121028	2	>tr|F1SSW5|F1SSW5_PIG Uncharacterized protein OS=Sus scrofa GN=LOC100738469 PE=4 SV=2	9;9;	SSYKSILPYPVSPK	ESENGLRRHSPDLRVVQK
8249		35853.8	1	>tr|Q2TBI3|Q2TBI3_BOVIN G2E3 protein OS=Bos taurus GN=G2E3 PE=2 SV=1	11;	TGASIGCVAPR
15453		82412.4	1	>tr|F1N5U1|F1N5U1_BOVIN Uncharacterized protein OS=Bos taurus GN=G2E3 PE=4 SV=1	11;	TGASIGCVAPR
497387		82313.5	1	>tr|F1SHF3|F1SHF3_PIG Uncharacterized protein OS=Sus scrofa GN=G2E3 PE=4 SV=1	11;	TGASIGCVAPR
542270		82272.5	1	>tr|G1STW3|G1STW3_RABIT Uncharacterized protein OS=Oryctolagus cuniculus GN=G2E3 PE=4 SV=1	11;	TGASIGCVAPR
547193		84913.1	1	>tr|W5P5F3|W5P5F3_SHEEP Uncharacterized protein OS=Ovis aries GN=G2E3 PE=4 SV=1	11;	TGASIGCVAPR
550692		84824.2	1	>tr|W5P5F4|W5P5F4_SHEEP Uncharacterized protein OS=Ovis aries GN=G2E3 PE=4 SV=1	11;	TGASIGCVAPR
520169		73320.7	1	>tr|F1SRH1|F1SRH1_PIG Uncharacterized protein OS=Sus scrofa GN=GAS2L3 PE=4 SV=1	11;	TGPSSSRSPGR
597748		74271.4	1	>tr|D4AB19|D4AB19_RAT Growth arrest-specific 2-like 3 OS=Rattus norvegicus GN=Gas2l3 PE=4 SV=1	11;	TLKSGATSAPR
120577		97917.1	1	>tr|F1NC55|F1NC55_CHICK Uncharacterized protein OS=Gallus gallus PE=4 SV=4	11;	TSIINFTLFLRIK
74341		82144.8	1	>sp|Q9XYU0|MCM7_DROME DNA replication licensing factor Mcm7 OS=Drosophila melanogaster GN=Mcm7 PE=1 SV=1	21;	TVEQNIQLPAALLSR
80853		31121.2	1	>tr|Q8T025|Q8T025_DROME LD37855p OS=Drosophila melanogaster GN=Mcm7 PE=2 SV=1	21;	TVEQNIQLPAALLSR
1		8927.56	3	>gi|999627|pdb|1EPT|B Chain B Refined 1.8 Angstroms Resolution Crystal Structure Of Porcine Epsilon-Trypsin	11;13;12;	VATVSLPR	LSSPATLNSR	LGEHNIDVLEGNEQFINAAK
488773		25078	3	>sp|P00761|TRYP_PIG Trypsin OS=Sus scrofa PE=1 SV=1	11;13;12;	VATVSLPR	LSSPATLNSR	LGEHNIDVLEGNEQFINAAK
501145		26548.9	3	>tr|C5IWV5|C5IWV5_PIG Trypsinogen OS=Sus scrofa PE=2 SV=1	11;13;12;	VATVSLPR	LSSPATLNSR	LGEHNIDVLEGNEQFINAAK
502445		26562.9	3	>tr|F1SRS2|F1SRS2_PIG Uncharacterized protein OS=Sus scrofa GN=LOC100302368 PE=3 SV=1	11;13;12;	VATVSLPR	LSSPATLNSR	LGEHNIDVLEGNEQFINAAK
155958		83571.3	9	>sp|P11499|HS90B_MOUSE Heat shock protein HSP 90-beta OS=Mus musculus GN=Hsp90ab1 PE=1 SV=3	9;17;11;15;19;17;19;19;19;	VEKVTISNR	GVVDSEDLPLNISR	HFSVEGQLEFR	ELISNASDALDK	ADLINNLGTIAK	SLTNDWEDHLAVK	HLEINPDHPIVETLR	KHLEINPDHPIVETLR	HSQFIGYPITLYLEK
175177		83571.3	9	>tr|Q71LX8|Q71LX8_MOUSE Heat shock protein 84b OS=Mus musculus GN=Hsp90ab1 PE=1 SV=1	9;17;11;15;19;17;19;19;19;	VEKVTISNR	GVVDSEDLPLNISR	HFSVEGQLEFR	ELISNASDALDK	ADLINNLGTIAK	SLTNDWEDHLAVK	HLEINPDHPIVETLR	KHLEINPDHPIVETLR	HSQFIGYPITLYLEK
323734	1	83554.3	9	>sp|P08238|HS90B_HUMAN Heat shock protein HSP 90-beta OS=Homo sapiens GN=HSP90AB1 PE=1 SV=4	9;17;11;15;19;17;19;19;19;	VEKVTISNR	GVVDSEDLPLNISR	HFSVEGQLEFR	ELISNASDALDK	ADLINNLGTIAK	SLTNDWEDHLAVK	HLEINPDHPIVETLR	KHLEINPDHPIVETLR	HSQFIGYPITLYLEK
364079		83554.3	9	>tr|A0A024RD80|A0A024RD80_HUMAN Heat shock protein 90kDa alpha (Cytosolic), class B member 1, isoform CRA_a OS=Homo sapiens GN=HSP90AB1 PE=3 SV=1	9;17;11;15;19;17;19;19;19;	VEKVTISNR	GVVDSEDLPLNISR	HFSVEGQLEFR	ELISNASDALDK	ADLINNLGTIAK	SLTNDWEDHLAVK	HLEINPDHPIVETLR	KHLEINPDHPIVETLR	HSQFIGYPITLYLEK
465676		79487.3	9	>tr|B4DMA2|B4DMA2_HUMAN cDNA FLJ54023, highly similar to Heat shock protein HSP 90-beta OS=Homo sapiens PE=2 SV=1	9;17;11;15;19;17;19;19;19;	VEKVTISNR	GVVDSEDLPLNISR	HFSVEGQLEFR	ELISNASDALDK	ADLINNLGTIAK	SLTNDWEDHLAVK	HLEINPDHPIVETLR	KHLEINPDHPIVETLR	HSQFIGYPITLYLEK
480881		82517.7	9	>tr|B4DGL0|B4DGL0_HUMAN cDNA FLJ53619, highly similar to Heat shock protein HSP 90-beta OS=Homo sapiens PE=2 SV=1	9;17;11;15;19;17;19;19;19;	VEKVTISNR	GVVDSEDLPLNISR	HFSVEGQLEFR	ELISNASDALDK	ADLINNLGTIAK	SLTNDWEDHLAVK	HLEINPDHPIVETLR	KHLEINPDHPIVETLR	HSQFIGYPITLYLEK
496402		83543.2	9	>tr|F1RQU2|F1RQU2_PIG Uncharacterized protein OS=Sus scrofa GN=HSP90AB1 PE=1 SV=1	9;17;11;15;19;17;19;19;19;	VEKVTISNR	GVVDSEDLPLNISR	HFSVEGQLEFR	ELISNASDALDK	ADLINNLGTIAK	SLTNDWEDHLAVK	HLEINPDHPIVETLR	KHLEINPDHPIVETLR	HSQFIGYPITLYLEK
573074		83571.3	9	>sp|P34058|HS90B_RAT Heat shock protein HSP 90-beta OS=Rattus norvegicus GN=Hsp90ab1 PE=1 SV=4	9;17;11;15;19;17;19;19;19;	VEKVTISNR	GVVDSEDLPLNISR	HFSVEGQLEFR	ELISNASDALDK	ADLINNLGTIAK	SLTNDWEDHLAVK	HLEINPDHPIVETLR	KHLEINPDHPIVETLR	HSQFIGYPITLYLEK
366		83543.2	8	>sp|Q76LV1|HS90B_BOVIN Heat shock protein HSP 90-beta OS=Bos taurus GN=HSP90AB1 PE=2 SV=3	9;17;11;15;17;19;19;19;	VEKVTISNR	GVVDSEDLPLNISR	HFSVEGQLEFR	ELISNASDALDK		SLTNDWEDHLAVK	HLEINPDHPIVETLR	KHLEINPDHPIVETLR	HSQFIGYPITLYLEK
557297		83543.2	8	>tr|W5PHW0|W5PHW0_SHEEP Uncharacterized protein OS=Ovis aries GN=HSP90AB1 PE=3 SV=1	9;17;11;15;17;19;19;19;	VEKVTISNR	GVVDSEDLPLNISR	HFSVEGQLEFR	ELISNASDALDK		SLTNDWEDHLAVK	HLEINPDHPIVETLR	KHLEINPDHPIVETLR	HSQFIGYPITLYLEK
597722		80484.8	8	>tr|A0A0G2K793|A0A0G2K793_RAT Heat shock protein HSP 90-beta OS=Rattus norvegicus GN=Hsp90ab1 PE=1 SV=1	9;17;11;19;17;19;19;19;	VEKVTISNR	GVVDSEDLPLNISR	HFSVEGQLEFR		ADLINNLGTIAK	SLTNDWEDHLAVK	HLEINPDHPIVETLR	KHLEINPDHPIVETLR	HSQFIGYPITLYLEK
114481		83717.4	7	>sp|Q04619|HS90B_CHICK Heat shock cognate protein HSP 90-beta OS=Gallus gallus GN=HSP90AB1 PE=2 SV=1	9;17;11;15;17;19;19;	VEKVTISNR	GVVDSEDLPLNISR	HFSVEGQLEFR	ELISNASDALDK		SLTNDWEDHLAVK	HLEINPDHPIVETLR	KHLEINPDHPIVETLR
119607		83777.4	7	>tr|F1NC33|F1NC33_CHICK Heat shock cognate protein HSP 90-beta OS=Gallus gallus GN=HSP90AB1 PE=3 SV=1	9;17;11;15;17;19;19;	VEKVTISNR	GVVDSEDLPLNISR	HFSVEGQLEFR	ELISNASDALDK		SLTNDWEDHLAVK	HLEINPDHPIVETLR	KHLEINPDHPIVETLR
134343		80311	7	>tr|A0A1D5PHC5|A0A1D5PHC5_CHICK Heat shock cognate protein HSP 90-beta OS=Gallus gallus GN=HSP90AB1 PE=3 SV=1	9;17;11;15;17;19;19;	VEKVTISNR	GVVDSEDLPLNISR	HFSVEGQLEFR	ELISNASDALDK		SLTNDWEDHLAVK	HLEINPDHPIVETLR	KHLEINPDHPIVETLR
534259		68536.4	7	>tr|G1SWK6|G1SWK6_RABIT Uncharacterized protein OS=Oryctolagus cuniculus PE=4 SV=1	9;17;11;15;19;17;19;	VEKVTISNR	GVVDSEDLPLNISR	HFSVEGQLEFR	ELISNASDALDK	ADLINNLGTIAK	SLTNDWEDHLAVK			HSQFIGYPITLYLEK
543447		84985	7	>tr|G1T8Q6|G1T8Q6_RABIT Heat shock protein HSP 90-beta OS=Oryctolagus cuniculus GN=HSP90AB1 PE=3 SV=2	9;17;15;19;19;19;19;	VEKVTISNR	GVVDSEDLPLNISR		ELISNASDALDK	ADLINNLGTIAK		HLEINPDHPIVETLR	KHLEINPDHPIVETLR	HSQFIGYPITLYLEK
17579		83104.9	6	>tr|G5E507|G5E507_BOVIN Heat shock protein HSP 90-beta OS=Bos taurus GN=HSP90AB1 PE=3 SV=1	9;17;15;19;19;19;	VEKVTISNR	GVVDSEDLPLNISR		ELISNASDALDK			HLEINPDHPIVETLR	KHLEINPDHPIVETLR	HSQFIGYPITLYLEK
536032		76190.5	6	>tr|G1SUV5|G1SUV5_RABIT Uncharacterized protein OS=Oryctolagus cuniculus PE=3 SV=1	9;17;11;15;19;17;	VEKVTISNR	GVVDSEDLPLNISR	HFSVEGQLEFR	ELISNASDALDK	ADLINNLGTIAK	SLTNDWEDHLAVK
9536		82952.6	5	>tr|G3N2V5|G3N2V5_BOVIN Uncharacterized protein OS=Bos taurus PE=3 SV=1	9;15;19;19;9;	VEKVTISNR			ELISNASDALDK	SLTNDWENHLAVK		HLEINPDHPIVETLR	KHLEINPDHPIVETLR
57135		48119.4	4	>tr|G3HC84|G3HC84_CRIGR Heat shock protein HSP 90-beta OS=Cricetulus griseus GN=I79_008088 PE=4 SV=1	9;17;19;19;	VEKVTISNR	GVVDSEDLPLNISR					HLEINPDHPIVETLR	KHLEINPDHPIVETLR
116584		41962.2	4	>tr|A0A1L1RL18|A0A1L1RL18_CHICK Heat shock cognate protein HSP 90-beta OS=Gallus gallus GN=HSP90AB1 PE=4 SV=1	9;17;19;19;	VEKVTISNR	GVVDSEDLPLNISR					HLEINPDHPIVETLR	KHLEINPDHPIVETLR
211723		43816.2	4	>tr|Q811H6|Q811H6_MOUSE Hsp90ab1 protein (Fragment) OS=Mus musculus GN=Hsp90ab1 PE=2 SV=1	9;17;19;19;	VEKVTISNR	GVVDSEDLPLNISR					HLEINPDHPIVETLR	KHLEINPDHPIVETLR
228908		42044.2	4	>tr|Q80YC2|Q80YC2_MOUSE Hsp90ab1 protein (Fragment) OS=Mus musculus GN=Hsp90ab1 PE=2 SV=1	9;17;19;19;	VEKVTISNR	GVVDSEDLPLNISR					HLEINPDHPIVETLR	KHLEINPDHPIVETLR
451308		41928.1	4	>tr|A8K3W9|A8K3W9_HUMAN cDNA FLJ77842 OS=Homo sapiens PE=2 SV=1	9;17;19;19;	VEKVTISNR	GVVDSEDLPLNISR					HLEINPDHPIVETLR	KHLEINPDHPIVETLR
467084		41929.1	4	>tr|Q9H6X9|Q9H6X9_HUMAN cDNA: FLJ21717 fis, clone COL10322 OS=Homo sapiens PE=2 SV=1	9;17;19;19;	VEKVTISNR	GVVDSEDLPLNISR					HLEINPDHPIVETLR	KHLEINPDHPIVETLR
121554		24242	3	>tr|A0A1L1RLE5|A0A1L1RLE5_CHICK Heat shock cognate protein HSP 90-beta OS=Gallus gallus GN=HSP90AB1 PE=4 SV=1	9;19;19;	VEKVTISNR						HLEINPDHPIVETLR	KHLEINPDHPIVETLR
337840		68624.1	3	>sp|Q58FF7|H90B3_HUMAN Putative heat shock protein HSP 90-beta-3 OS=Homo sapiens GN=HSP90AB3P PE=5 SV=1	9;11;19;	VEKVTISNR		HFSVEGQLEFR						HSQFIGYPITLYLEK
278346		189598	1	>tr|F1R5T0|F1R5T0_DANRE Tenascin C OS=Danio rerio GN=tnc PE=1 SV=1	11;	VSGEKKTATIR
282331		193628	1	>tr|E9QHI1|E9QHI1_DANRE Tenascin C OS=Danio rerio GN=tnc PE=1 SV=1	11;	VSGEKKTATIR
290298		203732	1	>tr|B3DJP3|B3DJP3_DANRE Tnc protein OS=Danio rerio GN=tnc PE=2 SV=1	11;	VSGEKKTATIR
303989		203664	1	>tr|F1QYE2|F1QYE2_DANRE Tenascin C OS=Danio rerio GN=tnc PE=4 SV=1	11;	VSGEKKTATIR
312929		191957	1	>tr|Q4FAI8|Q4FAI8_DANRE Tenascin-C OS=Danio rerio GN=tnc PE=2 SV=1	11;	VSGEKKTATIR
313518		186834	1	>tr|A2BDW2|A2BDW2_DANRE Tenascin C OS=Danio rerio GN=tnc PE=4 SV=1	11;	VSGEKKTATIR
99551		34901.9	1	>tr|Q6W4J1|Q6W4J1_DROME Hexosyltransferase (Fragment) OS=Drosophila melanogaster GN=CG3038 PE=3 SV=1	13;	VTSYAGHDALR
110756		34867.9	1	>tr|Q6W4K1|Q6W4K1_DROME Hexosyltransferase (Fragment) OS=Drosophila melanogaster GN=CG3038 PE=3 SV=1	13;	VTSYAGHDALR
111083		34598.7	1	>tr|Q6W4I1|Q6W4I1_DROME Hexosyltransferase (Fragment) OS=Drosophila melanogaster GN=CG3038 PE=3 SV=1	13;	VTSYAGHDALR
505225		187801	1	>tr|F1S3H9|F1S3H9_PIG Uncharacterized protein OS=Sus scrofa GN=LOC100517145 PE=1 SV=2	11;	WIINQRQER
117614		13172.8	1	>tr|A0A1L1RW80|A0A1L1RW80_CHICK Uncharacterized protein OS=Gallus gallus PE=4 SV=1	11;	WKKAPQLYR
117745		18899.3	1	>tr|A0A1L1RT16|A0A1L1RT16_CHICK Uncharacterized protein OS=Gallus gallus PE=4 SV=1	11;	WKKAPQLYR
118960		12600.2	1	>tr|A0A1L1RYZ0|A0A1L1RYZ0_CHICK Uncharacterized protein OS=Gallus gallus PE=4 SV=1	11;	WKKAPQLYR
123101		18443	1	>tr|A0A1L1RPY4|A0A1L1RPY4_CHICK Uncharacterized protein OS=Gallus gallus PE=4 SV=1	11;	WKKAPQLYR
125275		13554.6	1	>tr|A0A1L1RZF7|A0A1L1RZF7_CHICK Uncharacterized protein OS=Gallus gallus PE=4 SV=1	11;	WKKAPQLYR
144477		13032.4	1	>tr|A0A1L1RJW8|A0A1L1RJW8_CHICK Uncharacterized protein OS=Gallus gallus PE=4 SV=1	11;	WKKAPQLYR
51		71886.3	3	>sp|P00735|THRB_BOVIN Prothrombin OS=Bos taurus GN=F2 PE=1 SV=2	13;11;17;	YGFYTHVFR	VTVEVIPR	TSEDHFQPFFNEK
563578		75985.2	3	>tr|W5P1L7|W5P1L7_SHEEP Uncharacterized protein OS=Ovis aries GN=F2 PE=3 SV=1	13;11;17;	YGFYTHVFR	VTVEVIPR	TSEDHFQPFFNEK
570704		71430.1	3	>tr|C8BKD1|C8BKD1_SHEEP Prothrombin OS=Ovis aries GN=F2 PE=2 SV=1	13;11;17;	YGFYTHVFR	VTVEVIPR	TSEDHFQPFFNEK
56302		71660	1	>tr|G3GYJ4|G3GYJ4_CRIGR Prothrombin OS=Cricetulus griseus GN=I79_002873 PE=3 SV=1	13;	YGFYTHVFR
120207		74485.5	1	>tr|F1NXV6|F1NXV6_CHICK Uncharacterized protein OS=Gallus gallus GN=F2 PE=3 SV=2	13;	YGFYTHVFR
132124		70431.4	1	>tr|A0A1L1RV31|A0A1L1RV31_CHICK Prothrombin OS=Gallus gallus GN=F2 PE=3 SV=1	13;	YGFYTHVFR
148787		70434.4	1	>tr|Q91001|Q91001_CHICK Prothrombin OS=Gallus gallus PE=2 SV=1	13;	YGFYTHVFR
160590		71649.3	1	>sp|P19221|THRB_MOUSE Prothrombin OS=Mus musculus GN=F2 PE=1 SV=1	13;	YGFYTHVFR
182984		71649.3	1	>tr|Q3TJ94|Q3TJ94_MOUSE Prothrombin OS=Mus musculus GN=F2 PE=1 SV=1	13;	YGFYTHVFR
213638		71592.2	1	>tr|H7BX99|H7BX99_MOUSE Prothrombin OS=Mus musculus GN=F2 PE=1 SV=1	13;	YGFYTHVFR
328960	1	71474.8	1	>sp|P00734|THRB_HUMAN Prothrombin OS=Homo sapiens GN=F2 PE=1 SV=2	13;	YGFYTHVFR
369250		66792.3	1	>tr|E9PIT3|E9PIT3_HUMAN Prothrombin OS=Homo sapiens GN=F2 PE=1 SV=1	13;	YGFYTHVFR
443143		5182.54	1	>tr|Q86WA1|Q86WA1_HUMAN Prothrombin (Fragment) OS=Homo sapiens GN=F2 PE=4 SV=1	13;	YGFYTHVFR
450178		5741.78	1	>tr|Q8TD58|Q8TD58_HUMAN Prothrombin (Fragment) OS=Homo sapiens GN=F2 PE=4 SV=1	13;	YGFYTHVFR
469103		54084.2	1	>tr|B4DDT3|B4DDT3_HUMAN cDNA FLJ54622, highly similar to Prothrombin (EC 3.4.21.5) OS=Homo sapiens PE=2 SV=1	13;	YGFYTHVFR
475390		34072.2	1	>tr|Q69EZ8|Q69EZ8_HUMAN Prothrombin (Fragment) OS=Homo sapiens PE=2 SV=1	13;	YGFYTHVFR
488756		71446.9	1	>sp|Q19AZ8|THRB_PIG Prothrombin OS=Sus scrofa GN=F2 PE=2 SV=1	13;	YGFYTHVFR
493984		71442.9	1	>tr|F1SIB1|F1SIB1_PIG Prothrombin OS=Sus scrofa GN=F2 PE=3 SV=2	13;	YGFYTHVFR
503851		71362.8	1	>tr|B3STX9|B3STX9_PIG Prothrombin OS=Sus scrofa PE=2 SV=1	13;	YGFYTHVFR
537907		71379.8	1	>tr|G1TB36|G1TB36_RABIT Prothrombin OS=Oryctolagus cuniculus GN=F2 PE=3 SV=1	13;	YGFYTHVFR
539888		27474.9	1	>tr|Q28731|Q28731_RABIT Thrombin (Fragment) OS=Oryctolagus cuniculus GN=thrombin PE=2 SV=1	13;	YGFYTHVFR
575450		71792.3	1	>sp|P18292|THRB_RAT Prothrombin OS=Rattus norvegicus GN=F2 PE=1 SV=1	13;	YGFYTHVFR
584576		71766.2	1	>tr|G3V843|G3V843_RAT Prothrombin OS=Rattus norvegicus GN=F2 PE=1 SV=1	13;	YGFYTHVFR
359563		32783	10	>tr|E9PN19|E9PN19_HUMAN Galectin OS=Homo sapiens GN=LGALS8 PE=1 SV=1	15;13;12;15;13;13;17;17;19;11;		DIALHLNPR	VAVNGVHSLEYK	EEITYDTPFKR	SKDIALHLNPR	EEITYDTPFK	WGREEITYDTPFK	NSFLQESWGEEER	ELSSIDTLEINGDIHLLEVR	FKELSSIDTLEINGDIHLLEVR	HTLLYGHR
345132		76258.8	9	>tr|G3V0E5|G3V0E5_HUMAN Transferrin receptor (P90, CD71), isoform CRA_c OS=Homo sapiens GN=TFRC PE=1 SV=1	19;11;15;15;15;10;21;15;17;		VSASPLLYTLIEK	LTHDVELNLDYER	YNSQLLSFVR	SSGLPNIPVQTISR	VEYHFLSPYVSPK	GFVEPDHYVVVGAQR	HVFWGSGSHTLPALLENLK	HPVTGQFLYQDSNWASK	LLNENSYVPR
287		85076.9	7	>sp|Q76LV2|HS90A_BOVIN Heat shock protein HSP 90-alpha OS=Bos taurus GN=HSP90AA1 PE=1 SV=3	17;11;19;17;19;15;19;		GVVDSEDLPLNISR	HFSVEGQLEFR		ADLINNLGTIAK	SLTNDWEDHLAVK	KHLEINPDHSIIETLR	HLEINPDHSIIETLR	HSQFIGYPITLFVEK
274346		85036.9	7	>tr|Q5RG12|Q5RG12_DANRE Heat shock protein 90, alpha (cytosolic), class A member 1, tandem duplicate 2 OS=Danio rerio GN=hsp90aa1.2 PE=1 SV=1	17;11;19;17;19;19;19;		GVVDSEDLPLNISR	HFSVEGQLEFR		ADLINNLGTIAK	SLTNDWEDHLAVK	HLEINPDHPIVETLR	KHLEINPDHPIVETLR	HSQFIGYPITLFVEK
323592		85005.9	7	>sp|P07900|HS90A_HUMAN Heat shock protein HSP 90-alpha OS=Homo sapiens GN=HSP90AA1 PE=1 SV=5	17;11;19;17;19;15;19;		GVVDSEDLPLNISR	HFSVEGQLEFR		ADLINNLGTIAK	SLTNDWEDHLAVK	KHLEINPDHSIIETLR	HLEINPDHSIIETLR	HSQFIGYPITLFVEK
363290		85005.9	7	>tr|K9JA46|K9JA46_HUMAN Epididymis luminal secretory protein 52 OS=Homo sapiens GN=EL52 PE=2 SV=1	17;11;19;17;19;15;19;		GVVDSEDLPLNISR	HFSVEGQLEFR		ADLINNLGTIAK	SLTNDWEDHLAVK	KHLEINPDHSIIETLR	HLEINPDHSIIETLR	HSQFIGYPITLFVEK
433793		53678.1	7	>tr|B7Z2I6|B7Z2I6_HUMAN cDNA FLJ57106, highly similar to Transferrin receptor protein 1 OS=Homo sapiens PE=2 SV=1	19;11;15;15;15;10;21;		VSASPLLYTLIEK	LTHDVELNLDYER	YNSQLLSFVR	SSGLPNIPVQTISR	VEYHFLSPYVSPK	GFVEPDHYVVVGAQR	HVFWGSGSHTLPALLENLK
450926		74179.5	7	>tr|Q8TBA7|Q8TBA7_HUMAN HSP90AA1 protein (Fragment) OS=Homo sapiens GN=HSP90AA1 PE=2 SV=2	17;11;19;17;19;15;19;		GVVDSEDLPLNISR	HFSVEGQLEFR		ADLINNLGTIAK	SLTNDWEDHLAVK	KHLEINPDHSIIETLR	HLEINPDHSIIETLR	HSQFIGYPITLFVEK
488381		85120.9	7	>sp|O02705|HS90A_PIG Heat shock protein HSP 90-alpha OS=Sus scrofa GN=HSP90AA1 PE=2 SV=3	17;11;19;17;19;15;19;		GVVDSEDLPLNISR	HFSVEGQLEFR		ADLINNLGTIAK	SLTNDWEDHLAVK	KHLEINPDHSIIETLR	HLEINPDHSIIETLR	HSQFIGYPITLFVEK
546432		85076.9	7	>tr|A8DR93|A8DR93_SHEEP Heat shock protein alpha OS=Ovis aries GN=HSPCA PE=3 SV=1	17;11;19;17;19;15;19;		GVVDSEDLPLNISR	HFSVEGQLEFR		ADLINNLGTIAK	SLTNDWEDHLAVK	KHLEINPDHSIIETLR	HLEINPDHSIIETLR	HSQFIGYPITLFVEK
36743		85195	6	>sp|P46633|HS90A_CRIGR Heat shock protein HSP 90-alpha OS=Cricetulus griseus GN=HSP90AA1 PE=2 SV=2	17;11;19;19;19;15;		GVVDSEDLPLNISR	HFSVEGQLEFR		ADLINNLGTIAK		KHLEINPDHSIIETLR	HLEINPDHSIIETLR	HSQFIGYPITLFVEK
155685		85133.9	6	>sp|P07901|HS90A_MOUSE Heat shock protein HSP 90-alpha OS=Mus musculus GN=Hsp90aa1 PE=1 SV=4	17;11;19;19;19;15;		GVVDSEDLPLNISR	HFSVEGQLEFR		ADLINNLGTIAK		KHLEINPDHSIIETLR	HLEINPDHSIIETLR	HSQFIGYPITLFVEK
183196		85133.9	6	>tr|Q80Y52|Q80Y52_MOUSE Heat shock protein 90, alpha (Cytosolic), class A member 1 OS=Mus musculus GN=Hsp90aa1 PE=1 SV=2	17;11;19;19;19;15;		GVVDSEDLPLNISR	HFSVEGQLEFR		ADLINNLGTIAK		KHLEINPDHSIIETLR	HLEINPDHSIIETLR	HSQFIGYPITLFVEK
209813		85135	6	>tr|Q3TKA2|Q3TKA2_MOUSE Putative uncharacterized protein OS=Mus musculus GN=Hsp90aa1 PE=2 SV=1	17;11;19;19;19;15;		GVVDSEDLPLNISR	HFSVEGQLEFR		ADLINNLGTIAK		KHLEINPDHSIIETLR	HLEINPDHSIIETLR	HSQFIGYPITLFVEK
227486		85161.9	6	>tr|Q3UIF3|Q3UIF3_MOUSE Putative uncharacterized protein OS=Mus musculus GN=Hsp90aa1 PE=2 SV=1	17;11;19;19;19;15;		GVVDSEDLPLNISR	HFSVEGQLEFR		ADLINNLGTIAK		KHLEINPDHSIIETLR	HLEINPDHSIIETLR	HSQFIGYPITLFVEK
289068		83702.6	6	>tr|A0A0R4ISA3|A0A0R4ISA3_DANRE Heat shock protein 90, alpha (cytosolic), class A member 1, tandem duplicate 2 OS=Danio rerio GN=hsp90aa1.2 PE=1 SV=1	17;11;19;19;19;19;		GVVDSEDLPLNISR	HFSVEGQLEFR		ADLINNLGTIAK	HSQFIGYPITLYIEK	HLEINPDHPIVETLR	KHLEINPDHPIVETLR
387022		18938.6	6	>tr|F5GZI0|F5GZI0_HUMAN 4F2 cell-surface antigen heavy chain OS=Homo sapiens GN=SLC3A2 PE=1 SV=1	15;13;19;11;15;15;											LEPHEGLLLR	LKLEPHEGLLLR	ADLLLSTQPGREEGSPLELER	GQSEDPGSLLSLFR	SLLHGDFHAFSAGPGLFSYIR			ADLLLSTQPGR
477246		18534.6	6	>tr|B4DJG2|B4DJG2_HUMAN Galectin OS=Homo sapiens PE=2 SV=1	15;13;15;17;19;17;		DIALHLNPR	VAVNGVHSLEYK		SKDIALHLNPR			NSFLQESWGEEER	ELSSIDTLEINGDIHLLEVR	FKELSSIDTLEINGDIHLLEVR
573063		85160.9	6	>sp|P82995|HS90A_RAT Heat shock protein HSP 90-alpha OS=Rattus norvegicus GN=Hsp90aa1 PE=1 SV=3	17;11;19;19;19;15;		GVVDSEDLPLNISR	HFSVEGQLEFR		ADLINNLGTIAK		KHLEINPDHSIIETLR	HLEINPDHSIIETLR	HSQFIGYPITLFVEK
50156		79864.7	5	>tr|A0A061I107|A0A061I107_CRIGR Heat shock protein HSP 90-alpha (Fragment) OS=Cricetulus griseus GN=H671_5g13886 PE=3 SV=1	17;11;19;19;15;		GVVDSEDLPLNISR	HFSVEGQLEFR		ADLINNLGTIAK		KHLEINPDHSIIETLR	HLEINPDHSIIETLR
114193		84405.7	5	>sp|P11501|HS90A_CHICK Heat shock protein HSP 90-alpha OS=Gallus gallus GN=HSP90AA1 PE=3 SV=3	17;11;17;15;19;		GVVDSEDLPLNISR	HFSVEGQLEFR			SLTNDWEDHLAVK	KHLEINPDHSIIETLR	HLEINPDHSIIETLR
126926		84465.8	5	>tr|A0A1D5PUL6|A0A1D5PUL6_CHICK Heat shock protein HSP 90-alpha OS=Gallus gallus GN=HSP90AA1 PE=3 SV=1	17;11;17;15;19;		GVVDSEDLPLNISR	HFSVEGQLEFR			SLTNDWEDHLAVK	KHLEINPDHSIIETLR	HLEINPDHSIIETLR
147500		83409.3	5	>tr|A0A1D5P5R0|A0A1D5P5R0_CHICK Heat shock protein HSP 90-alpha OS=Gallus gallus GN=HSP90AA1 PE=3 SV=1	17;11;17;15;19;		GVVDSEDLPLNISR	HFSVEGQLEFR			SLTNDWEDHLAVK	KHLEINPDHSIIETLR	HLEINPDHSIIETLR
218854		65632.3	5	>tr|Q3TJU7|Q3TJU7_MOUSE Putative uncharacterized protein (Fragment) OS=Mus musculus GN=Hsp90aa1 PE=2 SV=1	17;11;19;19;15;		GVVDSEDLPLNISR	HFSVEGQLEFR				KHLEINPDHSIIETLR	HLEINPDHSIIETLR	HSQFIGYPITLFVEK
397407		40270.4	5	>tr|Q6PK50|Q6PK50_HUMAN HSP90AB1 protein (Fragment) OS=Homo sapiens GN=HSP90AB1 PE=1 SV=1	11;15;19;17;19;			HFSVEGQLEFR	ELISNASDALDK	ADLINNLGTIAK	SLTNDWEDHLAVK			HSQFIGYPITLYLEK
402938		68614	5	>tr|Q2VPJ6|Q2VPJ6_HUMAN HSP90AA1 protein (Fragment) OS=Homo sapiens GN=HSP90AA1 PE=2 SV=1	17;11;19;17;19;		GVVDSEDLPLNISR	HFSVEGQLEFR		ADLINNLGTIAK	SLTNDWEDHLAVK			HSQFIGYPITLFVEK
459374		63838.9	5	>tr|O75322|O75322_HUMAN Hsp89-alpha-delta-N OS=Homo sapiens PE=2 SV=1	17;11;17;15;19;		GVVDSEDLPLNISR	HFSVEGQLEFR			SLTNDWEDHLAVK	KHLEINPDHSIIETLR	HLEINPDHSIIETLR
475984		49561.2	5	>tr|Q96HX7|Q96HX7_HUMAN HSP90AA1 protein (Fragment) OS=Homo sapiens GN=HSP90AA1 PE=2 SV=2	17;11;17;15;19;		GVVDSEDLPLNISR	HFSVEGQLEFR			SLTNDWEDHLAVK	KHLEINPDHSIIETLR	HLEINPDHSIIETLR
522828		80082.3	5	>sp|P30946|HS90A_RABIT Heat shock protein HSP 90-alpha OS=Oryctolagus cuniculus GN=HSP90AA1 PE=1 SV=2	17;11;19;17;19;		GVVDSEDLPLNISR	HFSVEGQLEFR		ADLINNLGTIAK	SLTNDWEDHLAVK			HSQFIGYPITLFVEK
535139		78739.6	5	>tr|A0A0G2JH20|A0A0G2JH20_RABIT Heat shock protein HSP 90-alpha OS=Oryctolagus cuniculus GN=HSP90AA1 PE=3 SV=1	17;11;19;17;19;		GVVDSEDLPLNISR	HFSVEGQLEFR		ADLINNLGTIAK	SLTNDWEDHLAVK			HSQFIGYPITLFVEK
71909		82099.4	4	>sp|P02828|HSP83_DROME Heat shock protein 83 OS=Drosophila melanogaster GN=Hsp83 PE=1 SV=1	17;11;15;17;		GVVDSEDLPLNISR	HFSVEGQLEFR	ELISNASDALDK		SLTNDWEDHLAVK
83860		82099.4	4	>tr|M9PBL3|M9PBL3_DROME Heat shock protein 83, isoform B OS=Drosophila melanogaster GN=Hsp83 PE=3 SV=1	17;11;15;17;		GVVDSEDLPLNISR	HFSVEGQLEFR	ELISNASDALDK		SLTNDWEDHLAVK
178014		64925.9	4	>tr|Q3TKB9|Q3TKB9_MOUSE Putative uncharacterized protein (Fragment) OS=Mus musculus GN=Hsp90aa1 PE=2 SV=1	17;11;19;19;		GVVDSEDLPLNISR	HFSVEGQLEFR		ADLINNLGTIAK				HSQFIGYPITLFVEK
181242		65055	4	>tr|Q3TKG0|Q3TKG0_MOUSE Putative uncharacterized protein (Fragment) OS=Mus musculus GN=Hsp90aa1 PE=2 SV=1	17;11;19;19;		GVVDSEDLPLNISR	HFSVEGQLEFR		ADLINNLGTIAK				HSQFIGYPITLFVEK
210447		66080.7	4	>tr|A0PJ91|A0PJ91_MOUSE Hsp90aa1 protein (Fragment) OS=Mus musculus GN=Hsp90aa1 PE=2 SV=1	17;11;19;19;		GVVDSEDLPLNISR	HFSVEGQLEFR		ADLINNLGTIAK				HSQFIGYPITLFVEK
231755		65037	4	>tr|Q8C5U3|Q8C5U3_MOUSE Putative uncharacterized protein (Fragment) OS=Mus musculus GN=Hsp90aa1 PE=2 SV=1	17;11;19;19;		GVVDSEDLPLNISR	HFSVEGQLEFR		ADLINNLGTIAK				HSQFIGYPITLFVEK
236937		80688.8	4	>sp|Q18688|HSP90_CAEEL Heat shock protein 90 OS=Caenorhabditis elegans GN=daf-21 PE=1 SV=1	17;11;15;9;		GVVDSEDLPLNISR	HFSVEGQLEFR	ELISNASDALDK	HLEINPDHAIMKTLR
264468		83665.5	4	>sp|Q90474|H90A1_DANRE Heat shock protein HSP 90-alpha 1 OS=Danio rerio GN=hsp90a.1 PE=1 SV=3	17;11;19;19;		GVVDSEDLPLNISR	HFSVEGQLEFR		ADLINNLGTIAK	HSQFIGYPITLYIEK
264712		83704.2	4	>sp|O57521|HS90B_DANRE Heat shock protein HSP 90-beta OS=Danio rerio GN=hsp90ab1 PE=1 SV=2	17;11;19;17;		GVVDSEDLPLNISR	HFSVEGQLEFR		ADLINNLGTIAK	SLTNDWEDHLAVK
318140		41612.9	4	>tr|A3KNY9|A3KNY9_DANRE Hsp90a.2 protein (Fragment) OS=Danio rerio GN=hsp90aa1.2 PE=2 SV=1	11;19;17;19;			HFSVEGQLEFR		ADLINNLGTIAK	SLTNDWEDHLAVK			HSQFIGYPITLFVEK
464014		49669.4	4	>tr|Q86U12|Q86U12_HUMAN Full-length cDNA clone CS0CAP007YF18 of Thymus of Homo sapiens (human) OS=Homo sapiens PE=2 SV=1	17;11;17;19;		GVVDSEDLPLNISR	HFSVEGQLEFR			SLTNDWEDHLAVK			HSQFIGYPITLFVEK
567161		208461	4	>tr|A9P323|A9P323_SHEEP Heat shock protein 90 alpha (Fragment) OS=Ovis aries GN=HSPCA PE=2 SV=1	19;19;19;15;					ADLINNLGTIAK		KHLEINPDHSIIETLR	HLEINPDHSIIETLR	HSQFIGYPITLFVEK
29795		27951.4	3	>tr|Q865A1|Q865A1_BOVIN Heat shock protein 90 beta (Fragment) OS=Bos taurus GN=hsp90 beta PE=2 SV=1	17;11;17;		GVVDSEDLPLNISR	HFSVEGQLEFR			SLTNDWEDHLAVK
127915		42185.2	3	>tr|A0A1L1RND0|A0A1L1RND0_CHICK Heat shock protein HSP 90-alpha OS=Gallus gallus GN=HSP90AA1 PE=4 SV=1	17;19;15;		GVVDSEDLPLNISR					KHLEINPDHSIIETLR	HLEINPDHSIIETLR
212982		22525.2	3	>tr|E9Q3D6|E9Q3D6_MOUSE Heat shock protein HSP 90-beta (Fragment) OS=Mus musculus GN=Hsp90ab1 PE=1 SV=1	17;11;17;		GVVDSEDLPLNISR	HFSVEGQLEFR			SLTNDWEDHLAVK
480896		81356.1	3	>sp|P02829|HSP82_YEAST ATP-dependent molecular chaperone HSP82 OS=Saccharomyces cerevisiae (strain ATCC 204508 / S288c) GN=HSP82 PE=1 SV=1	11;15;17;			HFSVEGQLEFR	ELISNASDALDK	GVVDSEDLPLNLSR
481178		80849.8	3	>sp|P15108|HSC82_YEAST ATP-dependent molecular chaperone HSC82 OS=Saccharomyces cerevisiae (strain ATCC 204508 / S288c) GN=HSC82 PE=1 SV=4	11;15;17;			HFSVEGQLEFR	ELISNASDALDK	GVVDSEDLPLNLSR
487870		82920.9	3	>tr|Q9GQG6|Q9GQG6_SPOFR 90-kDa heat shock protein HSP83 OS=Spodoptera frugiperda GN=hsp83 PE=2 SV=1	17;11;17;		GVVDSEDLPLNISR	HFSVEGQLEFR			SLTNDWEDHLAVK
530319		73598.6	3	>tr|G1T464|G1T464_RABIT Uncharacterized protein OS=Oryctolagus cuniculus PE=3 SV=1	11;15;17;			HFSVEGQLEFR	ELISNASDALDK		SLTNDWEDHLAVK
9399		30049.1	2	>tr|Q3SZD6|Q3SZD6_BOVIN HSP90AB1 protein (Fragment) OS=Bos taurus GN=HSP90AB1 PE=2 SV=1	15;19;				ELISNASDALDK					HSQFIGYPITLYLEK
28933		28312.2	2	>tr|Q3T007|Q3T007_BOVIN HSPCA protein (Fragment) OS=Bos taurus GN=HSPCA PE=2 SV=1	19;19;					ADLINNLGTIAK				HSQFIGYPITLFVEK
30892		28298.2	2	>tr|A7E3E1|A7E3E1_BOVIN HSPCA protein (Fragment) OS=Bos taurus GN=HSPCA PE=2 SV=1	19;19;					ADLINNLGTIAK				HSQFIGYPITLFVEK
53677		38128.8	2	>tr|G3H354|G3H354_CRIGR Heat shock protein HSP 90-alpha OS=Cricetulus griseus GN=I79_004665 PE=4 SV=1	19;19;					ADLINNLGTIAK				HSQFIGYPITLFVEK
154888		80923.9	2	>tr|A0A1B2J6S7|A0A1B2J6S7_PICPA BA75_00945T0 OS=Komagataella pastoris GN=HSP82 PE=3 SV=1	15;17;				ELISNASDALDK	GVVDSEDLPLNLSR
230547		31035.2	2	>tr|Q8C2A9|Q8C2A9_MOUSE Putative uncharacterized protein (Fragment) OS=Mus musculus GN=Hsp90aa1 PE=2 SV=1	19;19;					ADLINNLGTIAK				HSQFIGYPITLFVEK
320591		29542.7	2	>tr|A8WFR4|A8WFR4_DANRE Hsp90a.2 protein (Fragment) OS=Danio rerio GN=hsp90aa1.2 PE=2 SV=1	19;19;					ADLINNLGTIAK				HSQFIGYPITLFVEK
323856		39454.5	2	>sp|Q14568|HS902_HUMAN Heat shock protein HSP 90-alpha A2 OS=Homo sapiens GN=HSP90AA2P PE=1 SV=2	11;19;			HFSVEGQLEFR		ADLINNLGTIAK
337803		44492.2	2	>sp|Q58FF8|H90B2_HUMAN Putative heat shock protein HSP 90-beta 2 OS=Homo sapiens GN=HSP90AB2P PE=1 SV=2	19;19;		HSQFLGYPITLYLEK			ADLINNLGTIAK
361084		13662	2	>tr|H7C3V5|H7C3V5_HUMAN Transferrin receptor protein 1 (Fragment) OS=Homo sapiens GN=TFRC PE=1 SV=1	11;15;			LTHDVELNLDYER	YNSQLLSFVR
361241		20978.6	2	>tr|C9J8M6|C9J8M6_HUMAN DNA replication licensing factor MCM7 (Fragment) OS=Homo sapiens GN=MCM7 PE=1 SV=1	19;21;					RFELYFQGPSSNKPR		IAQPGDHVSVTGIFLPILR
398242		14778.8	2	>tr|H0YFX4|H0YFX4_HUMAN 4F2 cell-surface antigen heavy chain (Fragment) OS=Homo sapiens GN=SLC3A2 PE=1 SV=1	21;17;							LLTSFLPAQLLR		DLLLTSSYLSDSGSTGEHTK
478862		33987.1	2	>tr|B4DE27|B4DE27_HUMAN cDNA FLJ58765, highly similar to Neutral amino acid transporter B(0) OS=Homo sapiens PE=2 SV=1	14;19;		STEPELIQVK		SELPLDPLPLPTEEGNPLLK
500601		168951	2	>tr|I3LQ17|I3LQ17_PIG Uncharacterized protein OS=Sus scrofa PE=1 SV=1	10;12;		IEHSFKVDEYVLPK			GLPFFGQVLLVDEK
500931		17923.8	2	>tr|Q29284|Q29284_PIG Heat shock protein HSP 90-beta (Fragment) OS=Sus scrofa PE=2 SV=1	11;17;			HFSVEGQLEFR			SLTNDWEDHLAVK
504229		28707.4	2	>tr|F1S9Z1|F1S9Z1_PIG Uncharacterized protein OS=Sus scrofa PE=4 SV=2	19;15;							KHLEINPDHSIIETLR	HLEINPDHSIIETLR
521730		14550.1	2	>tr|P79326|P79326_PIG Heat shock protein 90 protein (Fragment) OS=Sus scrofa GN=heat shock protein 90 PE=2 SV=1	19;15;							KHLEINPDHSIIETLR	HLEINPDHSIIETLR
144		23531.8	1	>sp|P17322|EDN1_BOVIN Endothelin-1 OS=Bos taurus GN=EDN1 PE=2 SV=1
513		18941.5	1	>sp|Q28028|IL15_BOVIN Interleukin-15 OS=Bos taurus GN=IL15 PE=2 SV=1
713		42557.3	1	>sp|Q5E9T8|KIME_BOVIN Mevalonate kinase OS=Bos taurus GN=MVK PE=2 SV=1
1025		131874	1	>sp|Q28139|NCKX1_BOVIN Sodium/potassium/calcium exchanger 1 OS=Bos taurus GN=SLC24A1 PE=1 SV=2
1611		27153	1	>sp|Q3T106|SRSF7_BOVIN Serine/arginine-rich splicing factor 7 OS=Bos taurus GN=SRSF7 PE=2 SV=1
1639		46322.4	1	>sp|A2I7M9|SPA32_BOVIN Serpin A3-2 OS=Bos taurus GN=SERPINA3-2 PE=3 SV=1
1670		65425.5	1	>sp|Q3MHH1|SHQ1_BOVIN Protein SHQ1 homolog OS=Bos taurus GN=SHQ1 PE=2 SV=1
1735		59803	1	>sp|Q32KS0|TBCE_BOVIN Tubulin-specific chaperone E OS=Bos taurus GN=TBCE PE=2 SV=1
1775		76752.3	1	>sp|Q32PJ7|TENS4_BOVIN Tensin-4 OS=Bos taurus GN=TNS4 PE=2 SV=2
1822		58715.2	1	>sp|Q9N0F3|SYSM_BOVIN Serine--tRNA ligase, mitochondrial OS=Bos taurus GN=SARS2 PE=1 SV=1
1865		40867.5	1	>sp|A6QPR9|TEFM_BOVIN Transcription elongation factor, mitochondrial OS=Bos taurus GN=TEFM PE=2 SV=2
2130		56944.4	1	>sp|Q17QW2|TM39B_BOVIN Transmembrane protein 39B OS=Bos taurus GN=TMEM39B PE=2 SV=1
2428		266785	1	>sp|Q9TTS3|ACACA_BOVIN Acetyl-CoA carboxylase 1 OS=Bos taurus GN=ACACA PE=2 SV=1
2499		52827.2	1	>sp|P41361|ANT3_BOVIN Antithrombin-III OS=Bos taurus GN=SERPINC1 PE=1 SV=2
2850		208487	1	>sp|Q864U1|BRCA1_BOVIN Breast cancer type 1 susceptibility protein homolog OS=Bos taurus GN=BRCA1 PE=1 SV=1
2902		114272	1	>sp|A2VDP1|BRE1A_BOVIN E3 ubiquitin-protein ligase BRE1A OS=Bos taurus GN=RNF20 PE=2 SV=1
2964		20539.1	1	>sp|Q32LF5|CA052_BOVIN UPF0690 protein C1orf52 homolog OS=Bos taurus PE=2 SV=1
3053		24773.2	1	>sp|Q3SZX8|CCD25_BOVIN Coiled-coil domain-containing protein 25 OS=Bos taurus GN=CCDC25 PE=2 SV=1
3169		31595.5	1	>sp|Q1LZ89|CC106_BOVIN Coiled-coil domain-containing protein 106 OS=Bos taurus GN=CCDC106 PE=2 SV=1
3379		41599.7	1	>sp|Q1ZYR0|CLN5_BOVIN Ceroid-lipofuscinosis neuronal protein 5 OS=Bos taurus GN=CLN5 PE=2 SV=1
3632		26308.9	1	>sp|P00767|CTRB_BOVIN Chymotrypsinogen B OS=Bos taurus PE=1 SV=1
3733		92654.2	1	>sp|Q95M18|ENPL_BOVIN Endoplasmin OS=Bos taurus GN=HSP90B1 PE=2 SV=1	15;				ELISNASDALDK
3966		62637.8	1	>sp|O02675|DPYL2_BOVIN Dihydropyrimidinase-related protein 2 OS=Bos taurus GN=DPYSL2 PE=1 SV=1
4395		42516.4	1	>sp|Q5BIP5|GFOD2_BOVIN Glucose-fructose oxidoreductase domain-containing protein 2 OS=Bos taurus GN=GFOD2 PE=2 SV=1
4425		77773.3	1	>sp|Q08DQ2|GFPT2_BOVIN Glutamine--fructose-6-phosphate aminotransferase [isomerizing] 2 OS=Bos taurus GN=GFPT2 PE=2 SV=1
4468		50968.9	1	>sp|P50397|GDIB_BOVIN Rab GDP dissociation inhibitor beta OS=Bos taurus GN=GDI2 PE=2 SV=3
4604		207687	1	>sp|Q28019|LTBP2_BOVIN Latent-transforming growth factor beta-binding protein 2 OS=Bos taurus GN=LTBP2 PE=1 SV=2
4692		112131	1	>sp|P36225|MAP4_BOVIN Microtubule-associated protein 4 OS=Bos taurus GN=MAP4 PE=1 SV=1
4884		93912.9	1	>sp|A5PJZ5|NUP93_BOVIN Nuclear pore complex protein Nup93 OS=Bos taurus GN=NUP93 PE=2 SV=1
5672		107396	1	>sp|A0JNA2|SEZ6_BOVIN Seizure protein 6 homolog OS=Bos taurus GN=SEZ6 PE=2 SV=1
5799		46322.3	1	>sp|Q9TTE1|SPA31_BOVIN Serpin A3-1 OS=Bos taurus GN=SERPINA3-1 PE=1 SV=3
5928		52559.8	1	>sp|P46201|UTMP_BOVIN Uterine milk protein OS=Bos taurus PE=2 SV=1
6707		52790.9	1	>tr|Q5E9S7|Q5E9S7_BOVIN RasGEF domain family, member 1A OS=Bos taurus GN=RASGEF1A PE=2 SV=1
6836		34286.1	1	>tr|Q58CS4|Q58CS4_BOVIN Serine--tRNA ligase, mitochondrial OS=Bos taurus GN=SARS2 PE=2 SV=1
6894		85355.2	1	>tr|A7MBI4|A7MBI4_BOVIN DHX32 protein OS=Bos taurus GN=DHX32 PE=2 SV=1
7022		83975.5	1	>tr|A4FUY3|A4FUY3_BOVIN LOC539976 protein OS=Bos taurus GN=LOC539976 PE=2 SV=1
7051		18507.4	1	>tr|A7MBE3|A7MBE3_BOVIN LOC617897 protein OS=Bos taurus GN=LOC617897 PE=2 SV=1
7185		57792.3	1	>tr|A4FV15|A4FV15_BOVIN PIAS4 protein OS=Bos taurus GN=PIAS4 PE=2 SV=1
7267		64110.6	1	>tr|A6H798|A6H798_BOVIN LOC616153 protein OS=Bos taurus GN=LOC616153 PE=2 SV=1
7362		45317.2	1	>tr|G3MZ14|G3MZ14_BOVIN Uncharacterized protein OS=Bos taurus GN=MBOAT2 PE=3 SV=1
7785		94214.2	1	>tr|A0JNH8|A0JNH8_BOVIN Dipeptidyl-peptidase 10 OS=Bos taurus GN=DPP10 PE=2 SV=1
8208		51137.4	1	>tr|E1BGV1|E1BGV1_BOVIN Uncharacterized protein OS=Bos taurus GN=SH2D4B PE=4 SV=2
8614		77287.1	1	>tr|Q2HJD6|Q2HJD6_BOVIN CUX1 protein (Fragment) OS=Bos taurus GN=CUX1 PE=2 SV=1
8657		207318	1	>tr|F1N4K6|F1N4K6_BOVIN Uncharacterized protein OS=Bos taurus GN=DSCAML1 PE=4 SV=2
8875		44004.9	1	>tr|F1MW97|F1MW97_BOVIN Uncharacterized protein OS=Bos taurus GN=HGH1 PE=4 SV=1
9304		22857.8	1	>tr|F1N2Q9|F1N2Q9_BOVIN Uncharacterized protein OS=Bos taurus GN=DIRAS2 PE=4 SV=2
9861		52032.7	1	>tr|G8JKV4|G8JKV4_BOVIN Serine--tRNA ligase, mitochondrial OS=Bos taurus GN=SARS2 PE=4 SV=1
9881		107366	1	>tr|F1N649|F1N649_BOVIN Seizure protein 6 homolog OS=Bos taurus GN=SEZ6 PE=4 SV=1
10066		76710.2	1	>tr|F1MN94|F1MN94_BOVIN Tensin-4 OS=Bos taurus GN=TNS4 PE=4 SV=1
11470		116886	1	>tr|F1MF57|F1MF57_BOVIN Uncharacterized protein OS=Bos taurus GN=NEBL PE=4 SV=2
11649		42585.3	1	>tr|Q5EAA2|Q5EAA2_BOVIN Mevalonate kinase OS=Bos taurus GN=MVK PE=2 SV=1
11703		56864.9	1	>tr|F1N064|F1N064_BOVIN Uncharacterized protein OS=Bos taurus GN=ETV3 PE=3 SV=2
11761		42665.1	1	>tr|F1N466|F1N466_BOVIN Uncharacterized protein OS=Bos taurus GN=C20orf96 PE=4 SV=1
11778		41550.4	1	>tr|Q3MHY9|Q3MHY9_BOVIN ACTR1A protein (Fragment) OS=Bos taurus GN=ACTR1A PE=2 SV=1
11835		29042.8	1	>tr|A6QPJ0|A6QPJ0_BOVIN COL4A1 protein (Fragment) OS=Bos taurus GN=COL4A1 PE=2 SV=1
13257		51214.9	1	>tr|C4PU73|C4PU73_BOVIN Serin peptidase inhibitor, clade A (Alpha-1 antiproteinase, antitrypsin)-like OS=Bos taurus GN=LOC286871 PE=2 SV=1
13472		8548.33	1	>tr|Q0VCK2|Q0VCK2_BOVIN cAMP-dependent protein kinase inhibitor OS=Bos taurus GN=PKIB PE=2 SV=1
13811		106850	1	>tr|Q9BDV1|Q9BDV1_BOVIN BRCA1 (Fragment) OS=Bos taurus GN=BRCA1 PE=4 SV=1
13828		39525.7	1	>tr|A7MBD2|A7MBD2_BOVIN MRM1 protein OS=Bos taurus GN=MRM1 PE=2 SV=1
13894		28212.9	1	>tr|A7YWU6|A7YWU6_BOVIN CTRB1 protein OS=Bos taurus GN=CTRB1 PE=2 SV=1
14017		14303.7	1	>tr|Q4AE15|Q4AE15_BOVIN Urocortin OS=Bos taurus GN=UCN PE=2 SV=1
14722		146431	1	>tr|G3N0U2|G3N0U2_BOVIN Uncharacterized protein OS=Bos taurus GN=CCNB3 PE=3 SV=1
14879		38641.6	1	>tr|Q58CT7|Q58CT7_BOVIN Mevalonate kinase OS=Bos taurus GN=MVK PE=2 SV=1
15128		77003	1	>tr|G3N1P4|G3N1P4_BOVIN Uncharacterized protein OS=Bos taurus GN=RUFY3 PE=4 SV=1
15815		94068	1	>tr|E1BLX1|E1BLX1_BOVIN Uncharacterized protein OS=Bos taurus GN=IFT88 PE=4 SV=2
16057		41270.6	1	>tr|F1MDZ0|F1MDZ0_BOVIN Transcription elongation factor, mitochondrial OS=Bos taurus GN=TEFM PE=4 SV=2
16572		208511	1	>tr|F1MYX8|F1MYX8_BOVIN Breast cancer type 1 susceptibility protein homolog OS=Bos taurus GN=BRCA1 PE=4 SV=1
16657		161452	1	>tr|G1K238|G1K238_BOVIN Collagen alpha-1(IV) chain OS=Bos taurus GN=COL4A1 PE=3 SV=2
16967		53493.7	1	>tr|G3X7C1|G3X7C1_BOVIN Uncharacterized protein OS=Bos taurus GN=THRB PE=3 SV=1
17921		31717.5	1	>tr|F1MQ42|F1MQ42_BOVIN Uncharacterized protein OS=Bos taurus GN=SLBP PE=4 SV=1
18499		375344	1	>tr|F1MUS6|F1MUS6_BOVIN Reelin OS=Bos taurus GN=RELN PE=4 SV=2
18584		186950	1	>tr|F1MTH3|F1MTH3_BOVIN Uncharacterized protein OS=Bos taurus GN=TIAM2 PE=4 SV=2
18790		269690	1	>tr|F1MKE9|F1MKE9_BOVIN Spectrin beta chain OS=Bos taurus GN=SPTB PE=3 SV=2
19057		1.01083e+06	1	>tr|F1MGT1|F1MGT1_BOVIN Uncharacterized protein OS=Bos taurus GN=SYNE1 PE=4 SV=2
19065		156613	1	>tr|A6QP67|A6QP67_BOVIN LOC616969 protein OS=Bos taurus GN=LOC616969 PE=2 SV=1
19183		266854	1	>tr|E1BGH6|E1BGH6_BOVIN Acetyl-CoA carboxylase 1 OS=Bos taurus GN=ACACA PE=4 SV=2
19406		135216	1	>tr|E1B7Q3|E1B7Q3_BOVIN Uncharacterized protein OS=Bos taurus GN=LAMC2 PE=1 SV=2
19515		38037.8	1	>tr|G3X8B6|G3X8B6_BOVIN Olfactory receptor OS=Bos taurus GN=LOC784595 PE=3 SV=1
19592		124922	1	>tr|E1BNE4|E1BNE4_BOVIN Uncharacterized protein OS=Bos taurus GN=KIAA1107 PE=4 SV=2
19645		119026	1	>tr|F1MP49|F1MP49_BOVIN Uncharacterized protein OS=Bos taurus GN=TRIM24 PE=4 SV=2
19947		183930	1	>tr|F1MRM6|F1MRM6_BOVIN Uncharacterized protein OS=Bos taurus GN=KIAA1107 PE=4 SV=2
20024		64609.7	1	>tr|E1BIL7|E1BIL7_BOVIN Uncharacterized protein OS=Bos taurus GN=ZKSCAN1 PE=4 SV=1
20624		220913	1	>tr|F1MF86|F1MF86_BOVIN Latent-transforming growth factor beta-binding protein 2 OS=Bos taurus GN=LTBP2 PE=4 SV=1
20648		42700.9	1	>tr|F2Z4F0|F2Z4F0_BOVIN Uncharacterized protein OS=Bos taurus GN=ACTR1A PE=1 SV=1
20678		316839	1	>tr|E1BKB7|E1BKB7_BOVIN Uncharacterized protein OS=Bos taurus GN=MGA PE=4 SV=2
20865		129150	1	>tr|E1BK14|E1BK14_BOVIN Uncharacterized protein OS=Bos taurus GN=MCF2L PE=4 SV=1
20904		794556	1	>tr|F1MF78|F1MF78_BOVIN Uncharacterized protein OS=Bos taurus GN=SYNE2 PE=4 SV=2
20988		115390	1	>tr|F1MAZ3|F1MAZ3_BOVIN Microtubule-associated protein OS=Bos taurus GN=MAP4 PE=1 SV=2
21034		328102	1	>tr|E1BDZ3|E1BDZ3_BOVIN Uncharacterized protein OS=Bos taurus GN=CHD9 PE=4 SV=1
21140		120023	1	>tr|E1BC91|E1BC91_BOVIN Uncharacterized protein OS=Bos taurus GN=LIMCH1 PE=4 SV=2
21184		136421	1	>tr|E1BDX1|E1BDX1_BOVIN Uncharacterized protein OS=Bos taurus GN=CTC1 PE=4 SV=2
21327		74314.7	1	>tr|F1MRH8|F1MRH8_BOVIN Uncharacterized protein OS=Bos taurus GN=SH2B2 PE=4 SV=1
21460		72532.9	1	>tr|E1BAU6|E1BAU6_BOVIN Uncharacterized protein OS=Bos taurus GN=INPP5E PE=4 SV=1
21802		125770	1	>tr|E1BCU3|E1BCU3_BOVIN Uncharacterized protein OS=Bos taurus GN=AASDH PE=4 SV=1
22403		186559	1	>tr|A6H7H0|A6H7H0_BOVIN IQGAP3 protein OS=Bos taurus GN=IQGAP3 PE=2 SV=1
22443		170545	1	>tr|G3X6V3|G3X6V3_BOVIN Uncharacterized protein OS=Bos taurus GN=KIAA1210 PE=4 SV=1
22612		60480.4	1	>tr|F1MNA6|F1MNA6_BOVIN Uncharacterized protein OS=Bos taurus GN=FTCD PE=1 SV=2
23619		171827	1	>tr|E1BP50|E1BP50_BOVIN Uncharacterized protein OS=Bos taurus GN=TNKS1BP1 PE=1 SV=2
24124		378902	1	>tr|E1BKZ5|E1BKZ5_BOVIN Uncharacterized protein OS=Bos taurus GN=GOLGB1 PE=4 SV=2
24127		160535	1	>tr|E1BNN5|E1BNN5_BOVIN Uncharacterized protein OS=Bos taurus GN=KIF27 PE=3 SV=1
24423		88919.8	1	>tr|F1MIX9|F1MIX9_BOVIN Uncharacterized protein OS=Bos taurus GN=CEP89 PE=4 SV=2
24437		74875.1	1	>tr|F1MM30|F1MM30_BOVIN Uncharacterized protein OS=Bos taurus GN=DPP10 PE=3 SV=1
24580		52920.1	1	>tr|F1MSZ6|F1MSZ6_BOVIN Antithrombin-III OS=Bos taurus GN=SERPINC1 PE=3 SV=1
24600		111872	1	>tr|G3N0N0|G3N0N0_BOVIN Uncharacterized protein OS=Bos taurus GN=LOC100124497 PE=4 SV=1
24898		11306.6	1	>tr|Q56JY6|Q56JY6_BOVIN Minichromosome maintenance protein 7 OS=Bos taurus PE=2 SV=1	13;			TQRPADVIFATVR
24919		30879.5	1	>tr|F1MI46|F1MI46_BOVIN Osteopontin OS=Bos taurus GN=SPP1 PE=1 SV=1
25121		60250.7	1	>tr|F1MH02|F1MH02_BOVIN Uncharacterized protein OS=Bos taurus GN=MBOAT2 PE=3 SV=2
25389		158843	1	>tr|F1N693|F1N693_BOVIN Homeobox protein cut-like OS=Bos taurus GN=CUX1 PE=3 SV=2
25426		248178	1	>tr|E1BP55|E1BP55_BOVIN Uncharacterized protein OS=Bos taurus GN=NAV3 PE=4 SV=2
25487		52498	1	>tr|G3N2N3|G3N2N3_BOVIN Uncharacterized protein OS=Bos taurus GN=SH2D4B PE=4 SV=1
25495		55774.6	1	>tr|E1BNY5|E1BNY5_BOVIN Uncharacterized protein OS=Bos taurus GN=RUFY3 PE=4 SV=2
25581		47437.7	1	>tr|Q58CT1|Q58CT1_BOVIN Mevalonate kinase OS=Bos taurus GN=MVK PE=2 SV=1
25628		80282.6	1	>tr|E1BMX9|E1BMX9_BOVIN Uncharacterized protein OS=Bos taurus GN=ZNF605 PE=4 SV=2
25718		54282.5	1	>tr|E1B943|E1B943_BOVIN Uncharacterized protein OS=Bos taurus PE=4 SV=1
25932		87708.2	1	>tr|E1BPP5|E1BPP5_BOVIN Uncharacterized protein OS=Bos taurus GN=IL17RC PE=4 SV=2
25989		112057	1	>tr|F1MAZ1|F1MAZ1_BOVIN Microtubule-associated protein OS=Bos taurus GN=MAP4 PE=1 SV=2
27511		232139	1	>tr|V6F7Z2|V6F7Z2_BOVIN Down syndrome cell adhesion molecule like 1 OS=Bos taurus GN=DSCAML1 PE=4 SV=1
27987		31341.4	1	>tr|Q2YDN0|Q2YDN0_BOVIN Histone stem loop binding protein OS=Bos taurus GN=SLBP PE=2 SV=1
28423		33373	1	>tr|Q3SZ04|Q3SZ04_BOVIN TMEM39B protein (Fragment) OS=Bos taurus GN=TMEM39B PE=2 SV=1
28576		348754	1	>tr|Q6Q144|Q6Q144_BOVIN Reelin (Fragment) OS=Bos taurus GN=RELN PE=2 SV=1
28617		126793	1	>tr|E1BMY0|E1BMY0_BOVIN Poly [ADP-ribose] polymerase OS=Bos taurus GN=TNKS2 PE=4 SV=2
28700		307136	1	>tr|F1N734|F1N734_BOVIN Uncharacterized protein OS=Bos taurus GN=CHD6 PE=4 SV=2
29119		108254	1	>tr|F1N0J2|F1N0J2_BOVIN Microtubule-associated protein OS=Bos taurus GN=MAP4 PE=1 SV=2
29174		186497	1	>tr|E1B946|E1B946_BOVIN Uncharacterized protein OS=Bos taurus GN=IQGAP3 PE=4 SV=2
29427		247144	1	>tr|E1BCC0|E1BCC0_BOVIN Uncharacterized protein OS=Bos taurus GN=FAM186A PE=4 SV=2
29621		106999	1	>tr|E1B820|E1B820_BOVIN Uncharacterized protein OS=Bos taurus GN=INPP4A PE=4 SV=2
29912		62204.7	1	>tr|E1BJZ6|E1BJZ6_BOVIN Uncharacterized protein OS=Bos taurus GN=TNFAIP2 PE=4 SV=2
30090		53500.7	1	>tr|Q58DJ4|Q58DJ4_BOVIN Seryl-tRNA synthetase 2 OS=Bos taurus GN=SARS2 PE=2 SV=1
30144		17873.1	1	>tr|E1B795|E1B795_BOVIN Uncharacterized protein OS=Bos taurus PE=3 SV=2
30239		35660.3	1	>tr|Q1RMK4|Q1RMK4_BOVIN SPTBN1 protein (Fragment) OS=Bos taurus GN=SPTBN1 PE=2 SV=1
30434		108162	1	>tr|G3N2G7|G3N2G7_BOVIN Microtubule-associated protein OS=Bos taurus GN=MAP4 PE=1 SV=1
30654		17008	1	>tr|Q6GW12|Q6GW12_BOVIN Histone stem loop binding protein (Fragment) OS=Bos taurus GN=SLBP PE=2 SV=1
31413		102781	1	>tr|F6RM04|F6RM04_BOVIN Uncharacterized protein OS=Bos taurus GN=RBM15B PE=4 SV=1
32129		47376.7	1	>tr|F1MMC8|F1MMC8_BOVIN Mevalonate kinase OS=Bos taurus GN=MVK PE=3 SV=1
32198		55378.9	1	>sp|P23837|PHOQ_ECOLI Sensor protein PhoQ OS=Escherichia coli (strain K12) GN=phoQ PE=1 SV=1
32264		91196.5	1	>sp|P18775|DMSA_ECOLI Dimethyl sulfoxide reductase DmsA OS=Escherichia coli (strain K12) GN=dmsA PE=1 SV=2
32304		27008.9	1	>sp|P0A8V6|FADR_ECOLI Fatty acid metabolism regulator protein OS=Escherichia coli (strain K12) GN=fadR PE=1 SV=2
32364		170695	1	>sp|P22523|MUKB_ECOLI Chromosome partition protein MukB OS=Escherichia coli (strain K12) GN=mukB PE=1 SV=2
32751		25536.3	1	>sp|P75957|LOLD_ECOLI Lipoprotein-releasing system ATP-binding protein LolD OS=Escherichia coli (strain K12) GN=lolD PE=1 SV=2
32759		35698.1	1	>sp|P0ACV2|LPXP_ECOLI Lipid A biosynthesis palmitoleoyltransferase OS=Escherichia coli (strain K12) GN=lpxP PE=1 SV=1
33989		40572.9	1	>sp|P31456|CBRA_ECOLI Protein CbrA OS=Escherichia coli (strain K12) GN=cbrA PE=2 SV=2
35082		48805.6	1	>sp|P0AB67|PNTB_ECOLI NAD(P) transhydrogenase subunit beta OS=Escherichia coli (strain K12) GN=pntB PE=1 SV=1
36363		20729.8	1	>sp|P0A8W5|YQGE_ECOLI UPF0301 protein YqgE OS=Escherichia coli (strain K12) GN=yqgE PE=1 SV=1
36536		20770	1	>sp|P45771|YRDD_ECOLI Uncharacterized protein YrdD OS=Escherichia coli (strain K12) GN=yrdD PE=4 SV=2
36735		85369.5	1	>sp|Q07891|TFR1_CRIGR Transferrin receptor protein 1 OS=Cricetulus griseus GN=TFRC PE=2 SV=1	19;		VSASPLLYTLIEK
37185		42700.9	1	>tr|G3HXW9|G3HXW9_CRIGR Alpha-centractin OS=Cricetulus griseus GN=H671_3g10055 PE=3 SV=1
37230		184472	1	>tr|G3GXH5|G3GXH5_CRIGR Sterile alpha motif domain-containing protein 9 OS=Cricetulus griseus GN=H671_1g4149 PE=4 SV=1
37284		72604.7	1	>tr|G3HYB5|G3HYB5_CRIGR SET and MYND domain-containing protein 5 OS=Cricetulus griseus GN=H671_8g19531 PE=4 SV=1
37493		61550.1	1	>tr|G3H231|G3H231_CRIGR Acetyl-coenzyme A transporter 1 OS=Cricetulus griseus GN=H671_1g3022 PE=4 SV=1
37580		42657.6	1	>tr|G3HZN3|G3HZN3_CRIGR Glucose-fructose oxidoreductase domain-containing protein 2 OS=Cricetulus griseus GN=H671_3g11263 PE=4 SV=1
37967		32358.9	1	>tr|G3HTY9|G3HTY9_CRIGR Nuclear receptor subfamily 1 group I member 3 OS=Cricetulus griseus GN=H671_5g13742 PE=3 SV=1
37981		104635	1	>tr|G3GVT5|G3GVT5_CRIGR Ubiquitinyl hydrolase 1 OS=Cricetulus griseus GN=H671_1g1609 PE=3 SV=1
38268		62607.8	1	>tr|G3HNK4|G3HNK4_CRIGR Dihydropyrimidinase-related protein 2 OS=Cricetulus griseus GN=I79_012342 PE=4 SV=1
38333		270061	1	>tr|A0A061IEH1|A0A061IEH1_CRIGR Myosin-9 OS=Cricetulus griseus GN=H671_2g5970 PE=3 SV=1
38521		278303	1	>tr|A0A061IR14|A0A061IR14_CRIGR Phospholipid-translocating ATPase OS=Cricetulus griseus GN=H671_1g1757 PE=3 SV=1
38661		266861	1	>tr|M5AJ86|M5AJ86_CRIGR Acetyl-CoA carboxylase 1 OS=Cricetulus griseus GN=Acaca PE=2 SV=1
38809		300226	1	>tr|A0A061IA65|A0A061IA65_CRIGR Acyl-CoA dehydrogenase family member 10 OS=Cricetulus griseus GN=H671_4g11405 PE=3 SV=1
39074		139999	1	>tr|G3H3A6|G3H3A6_CRIGR Delta-like protein OS=Cricetulus griseus GN=I79_004721 PE=4 SV=1
39597		71149	1	>tr|A0A061IKH2|A0A061IKH2_CRIGR Tudor domain-containing protein 3 OS=Cricetulus griseus GN=H671_1g1974 PE=4 SV=1
39685		293284	1	>tr|A0A061I3Z9|A0A061I3Z9_CRIGR Chromodomain-helicase-DNA-binding protein 6 OS=Cricetulus griseus GN=H671_6g15997 PE=4 SV=1
39745		16364.4	1	>tr|A0A061ID96|A0A061ID96_CRIGR SHC-transforming protein 1 isoform 1 OS=Cricetulus griseus GN=H671_3g9581 PE=4 SV=1
40119		93577.9	1	>tr|A0A061IF44|A0A061IF44_CRIGR Arf-GAP with coiled-coil, ANK repeat and PH domain-containing protein 3-like isoform 1 OS=Cricetulus griseus GN=H671_2g6111 PE=4 SV=1
40222		54000.5	1	>tr|A0A061I340|A0A061I340_CRIGR Collagenase 3-like protein OS=Cricetulus griseus GN=H671_4g12308 PE=3 SV=1
41191		278662	1	>tr|A0A061IQ20|A0A061IQ20_CRIGR Phospholipid-translocating ATPase OS=Cricetulus griseus GN=H671_1g1757 PE=3 SV=1
41212		81701.2	1	>tr|A0A061I2Y8|A0A061I2Y8_CRIGR Glucosamine--fructose-6-phosphate aminotransferase [isomerizing] 2-like protein OS=Cricetulus griseus GN=H671_7g18528 PE=4 SV=1
42884		13443.7	1	>tr|G3H9Z8|G3H9Z8_CRIGR Uncharacterized protein OS=Cricetulus griseus GN=I79_007231 PE=4 SV=1
43009		22811.7	1	>tr|G3HIA6|G3HIA6_CRIGR GTP-binding protein Di-Ras2 OS=Cricetulus griseus GN=I79_010373 PE=4 SV=1
43576		78482.3	1	>tr|G3HF72|G3HF72_CRIGR Mutated melanoma-associated antigen 1 OS=Cricetulus griseus GN=I79_009227 PE=4 SV=1
43867		6693.28	1	>tr|G3IKQ3|G3IKQ3_CRIGR Uncharacterized protein OS=Cricetulus griseus GN=I79_024456 PE=4 SV=1
44267		102207	1	>tr|A0A061I4T6|A0A061I4T6_CRIGR SH2B adapter protein 2 OS=Cricetulus griseus GN=H671_4g13425 PE=4 SV=1
44616		286706	1	>tr|A0A061IBA8|A0A061IBA8_CRIGR Chromodomain-helicase-DNA-binding protein 9 OS=Cricetulus griseus GN=H671_3g8998 PE=4 SV=1
44740		13483	1	>tr|A0A061I482|A0A061I482_CRIGR Rho GTPase-activating protein 7-like isoform 2 OS=Cricetulus griseus GN=H671_4g13346 PE=4 SV=1
44780		83243.7	1	>tr|A0A061ILP2|A0A061ILP2_CRIGR Multiple C2 and transmembrane domain-containing protein 1 OS=Cricetulus griseus GN=H671_2g5689 PE=4 SV=1
44971		113726	1	>tr|A0A061IE44|A0A061IE44_CRIGR Poly [ADP-ribose] polymerase OS=Cricetulus griseus GN=H671_3g8909 PE=4 SV=1
45328		93114.7	1	>tr|A0A061IQR1|A0A061IQR1_CRIGR Tudor domain-containing protein 3 OS=Cricetulus griseus GN=H671_1g1974 PE=4 SV=1
45440		96879.9	1	>tr|A0A061I8W3|A0A061I8W3_CRIGR ATP-dependent RNA helicase DDX54 isoform 1 OS=Cricetulus griseus GN=H671_4g12795 PE=4 SV=1
46283		15599.1	1	>tr|G3HQE7|G3HQE7_CRIGR Retrovirus-related Pol polyprotein LINE-1 OS=Cricetulus griseus GN=I79_013044 PE=4 SV=1
46368		132067	1	>tr|A0A061I6Y8|A0A061I6Y8_CRIGR Homeobox protein cut-like OS=Cricetulus griseus GN=H671_4g13426 PE=3 SV=1
46621		79426.6	1	>tr|A0A061IKH6|A0A061IKH6_CRIGR Repetin-like protein OS=Cricetulus griseus GN=H671_1g3378 PE=3 SV=1
46657		10776.9	1	>tr|G3H9H0|G3H9H0_CRIGR 40S ribosomal protein S3a OS=Cricetulus griseus GN=I79_007042 PE=3 SV=1
46701		36790.2	1	>tr|G3IA69|G3IA69_CRIGR Olfactory receptor OS=Cricetulus griseus GN=I79_020485 PE=3 SV=1
46977		206801	1	>tr|G3H8K9|G3H8K9_CRIGR Bromodomain adjacent to zinc finger domain protein 2B OS=Cricetulus griseus GN=I79_006712 PE=4 SV=1
47074		26697.8	1	>tr|A0A061I1I4|A0A061I1I4_CRIGR Heat shock protein HSP 90-alpha OS=Cricetulus griseus GN=H671_4g13029 PE=4 SV=1	17;		GVVDSEDLPLNISR
47317		140358	1	>tr|G3IMT1|G3IMT1_CRIGR Collagen alpha-3(VI) chain OS=Cricetulus griseus GN=I79_025227 PE=4 SV=1
47455		99326.4	1	>tr|A0A061I3Y4|A0A061I3Y4_CRIGR SH2B adapter protein 2 OS=Cricetulus griseus GN=H671_4g13425 PE=4 SV=1
47468		71806.6	1	>tr|A0A061INK9|A0A061INK9_CRIGR Protein RUFY3-like isoform 1 OS=Cricetulus griseus GN=H671_1g3372 PE=4 SV=1
47700		226851	1	>tr|G3IH63|G3IH63_CRIGR Myosin-9 OS=Cricetulus griseus GN=I79_023145 PE=3 SV=1
47764		413388	1	>tr|G3I905|G3I905_CRIGR E3 ubiquitin-protein ligase UBR4 OS=Cricetulus griseus GN=I79_020038 PE=4 SV=1
47880		42060.4	1	>tr|A0A061I4H4|A0A061I4H4_CRIGR Nuclear receptor subfamily 1 group I member 3-like isoform 5 OS=Cricetulus griseus GN=H671_5g13742 PE=3 SV=1
48136		37306.5	1	>tr|A0A061ICT1|A0A061ICT1_CRIGR Uncharacterized protein OS=Cricetulus griseus GN=H671_3g8546 PE=4 SV=1
48208		80438.2	1	>tr|G3H209|G3H209_CRIGR Poly [ADP-ribose] polymerase OS=Cricetulus griseus GN=I79_004209 PE=4 SV=1
48222		240692	1	>tr|A0A061IPC1|A0A061IPC1_CRIGR [Protein ADP-ribosylarginine] hydrolase-like protein 1 OS=Cricetulus griseus GN=H671_1g1763 PE=4 SV=1
48231		84863.6	1	>tr|A0A061IG25|A0A061IG25_CRIGR Multiple C2 and transmembrane domain-containing protein 1 OS=Cricetulus griseus GN=H671_2g5689 PE=4 SV=1
48543		26365.6	1	>tr|G3HSZ4|G3HSZ4_CRIGR Splicing factor, arginine/serine-rich 7 (Fragment) OS=Cricetulus griseus GN=I79_013994 PE=4 SV=1
48685		20807.2	1	>tr|G3IMD0|G3IMD0_CRIGR Testosterone 17-beta-dehydrogenase 3 (Fragment) OS=Cricetulus griseus GN=I79_025069 PE=3 SV=1
48947		284741	1	>tr|A0A061IDV3|A0A061IDV3_CRIGR Chromodomain-helicase-DNA-binding protein 9 OS=Cricetulus griseus GN=H671_3g8998 PE=4 SV=1
48973		55616.2	1	>tr|G3HSL5|G3HSL5_CRIGR E3 SUMO-protein ligase PIAS4 OS=Cricetulus griseus GN=I79_013849 PE=4 SV=1
49018		43273.7	1	>tr|G3H5W1|G3H5W1_CRIGR Phosphatidylinositol-5-phosphate 4-kinase type-2 beta OS=Cricetulus griseus GN=I79_005705 PE=4 SV=1
49240		92981.9	1	>tr|A0A061I277|A0A061I277_CRIGR ATP-dependent RNA helicase DDX54 isoform 1 OS=Cricetulus griseus GN=H671_4g12795 PE=4 SV=1
49405		37508.6	1	>tr|G3HKI3|G3HKI3_CRIGR UPF0611 protein FAM169B OS=Cricetulus griseus GN=I79_011209 PE=4 SV=1
49436		175156	1	>tr|A0A061IE13|A0A061IE13_CRIGR NHS-like protein 1 OS=Cricetulus griseus GN=H671_2g6144 PE=4 SV=1
49455		43985.1	1	>tr|G3H1F7|G3H1F7_CRIGR Thyroid hormone receptor beta OS=Cricetulus griseus GN=I79_003982 PE=3 SV=1
49491		44243	1	>tr|G3H952|G3H952_CRIGR Transmembrane protein 39B OS=Cricetulus griseus GN=I79_006914 PE=4 SV=1
49531		168428	1	>tr|G3GW55|G3GW55_CRIGR NHS-like protein 1 OS=Cricetulus griseus GN=I79_001971 PE=4 SV=1
49653		257805	1	>tr|G3H0Q7|G3H0Q7_CRIGR Chromodomain-helicase-DNA-binding protein 9 (Fragment) OS=Cricetulus griseus GN=I79_003721 PE=4 SV=1
49661		120175	1	>tr|G3H290|G3H290_CRIGR Acyl-CoA dehydrogenase family member 10 OS=Cricetulus griseus GN=I79_004261 PE=4 SV=1
49834		308501	1	>tr|A0A061HYS8|A0A061HYS8_CRIGR Chromodomain-helicase-DNA-binding protein 6 OS=Cricetulus griseus GN=H671_6g15997 PE=4 SV=1
50129		88070	1	>tr|G3HZI4|G3HZI4_CRIGR Golgin subfamily A member 1 OS=Cricetulus griseus GN=I79_016488 PE=4 SV=1
50780		39608.5	1	>tr|Q7M0H5|Q7M0H5_CRIGR Cre recombinase protein OS=Cricetulus griseus PE=4 SV=1
50859		252905	1	>tr|G3I1Q6|G3I1Q6_CRIGR Telomerase protein component 1 OS=Cricetulus griseus GN=I79_017321 PE=4 SV=1
51136		103690	1	>tr|A0A098KXF2|A0A098KXF2_CRIGR Ubiquitinyl hydrolase 1 OS=Cricetulus griseus GN=H671_1g1609 PE=3 SV=1
51156		22572.3	1	>tr|G3HNJ1|G3HNJ1_CRIGR Coiled-coil domain-containing protein 25 OS=Cricetulus griseus GN=I79_012329 PE=4 SV=1
51360		153959	1	>tr|G3HKX1|G3HKX1_CRIGR Enhancer of mRNA-decapping protein 4 OS=Cricetulus griseus GN=I79_011353 PE=4 SV=1
51435		5915.86	1	>tr|G3H8R4|G3H8R4_CRIGR Uncharacterized protein OS=Cricetulus griseus GN=I79_006774 PE=4 SV=1
51466		23750.5	1	>tr|A0A061HYB4|A0A061HYB4_CRIGR Ubiquitin-conjugating enzyme E2 S-like protein (Fragment) OS=Cricetulus griseus GN=H671_21058 PE=3 SV=1
51942		27152.6	1	>tr|G3I4P2|G3I4P2_CRIGR Chymotrypsinogen B OS=Cricetulus griseus GN=I79_018425 PE=3 SV=1
51958		18570.4	1	>tr|G3I949|G3I949_CRIGR 60S ribosomal protein L22-like 1 OS=Cricetulus griseus GN=I79_020083 PE=4 SV=1
51987		59745.5	1	>tr|G3HF85|G3HF85_CRIGR Serine/threonine-protein kinase PLK5 (Fragment) OS=Cricetulus griseus GN=I79_009241 PE=4 SV=1
52003		99479.9	1	>tr|A0A061IBG0|A0A061IBG0_CRIGR Phosphodiesterase OS=Cricetulus griseus GN=H671_3g8643 PE=3 SV=1
52419		161771	1	>tr|A0A061IQ65|A0A061IQ65_CRIGR Spectrin beta chain, brain 1 isoform 1 OS=Cricetulus griseus GN=H671_1g1303 PE=4 SV=1
52444		83533.9	1	>tr|G3HVK6|G3HVK6_CRIGR Bile acid receptor OS=Cricetulus griseus GN=I79_014995 PE=3 SV=1
52491		84294.4	1	>tr|G3GV53|G3GV53_CRIGR Prolyl endopeptidase-like OS=Cricetulus griseus GN=I79_001584 PE=4 SV=1
52516		80264.1	1	>tr|G3GY21|G3GY21_CRIGR Nuclear protein MDM1 OS=Cricetulus griseus GN=I79_002675 PE=4 SV=1
52976		151970	1	>tr|G3IEM6|G3IEM6_CRIGR Tyrosine-protein phosphatase non-receptor type 13 OS=Cricetulus griseus GN=I79_022176 PE=4 SV=1
53253		18795.6	1	>tr|G3H944|G3H944_CRIGR UPF0484 protein FAM167B OS=Cricetulus griseus GN=I79_006906 PE=4 SV=1
53490		41126.4	1	>tr|G3I3E4|G3I3E4_CRIGR E3 ubiquitin-protein ligase TRIM63 OS=Cricetulus griseus GN=I79_017949 PE=4 SV=1
53640		68915.8	1	>tr|G3H709|G3H709_CRIGR Tudor domain-containing protein 3 OS=Cricetulus griseus GN=I79_006133 PE=4 SV=1
53821		272514	1	>tr|G3I7N4|G3I7N4_CRIGR Uncharacterized protein OS=Cricetulus griseus GN=I79_019528 PE=4 SV=1
53933		49963.1	1	>tr|A0A061HXJ1|A0A061HXJ1_CRIGR Testisin-like protein OS=Cricetulus griseus GN=H671_7g18547 PE=3 SV=1
54197		63018.2	1	>tr|G3H962|G3H962_CRIGR Synaptic vesicle membrane protein VAT-1-like-like OS=Cricetulus griseus GN=I79_006926 PE=4 SV=1
54212		50133.9	1	>tr|G3HQ19|G3HQ19_CRIGR SH2 domain-containing protein 4B OS=Cricetulus griseus GN=I79_012908 PE=4 SV=1
54233		165058	1	>tr|A0A061IQU0|A0A061IQU0_CRIGR Spectrin beta chain, brain 1 isoform 2 OS=Cricetulus griseus GN=H671_1g1303 PE=4 SV=1
54766		95597.1	1	>tr|A0A061ILG4|A0A061ILG4_CRIGR Tudor domain-containing protein 3 OS=Cricetulus griseus GN=H671_1g1974 PE=4 SV=1
54814		110408	1	>tr|G3H1Q1|G3H1Q1_CRIGR Type I inositol-3,4-bisphosphate 4-phosphatase OS=Cricetulus griseus GN=I79_004083 PE=4 SV=1
54871		61986.9	1	>tr|G3I4B8|G3I4B8_CRIGR Protein RUFY3 OS=Cricetulus griseus GN=I79_018294 PE=4 SV=1
54908		309504	1	>tr|A0A061HXG1|A0A061HXG1_CRIGR Chromodomain-helicase-DNA-binding protein 6 OS=Cricetulus griseus GN=H671_6g15997 PE=4 SV=1
55461		74935.5	1	>tr|A0A061IL75|A0A061IL75_CRIGR DCC-interacting protein 13-beta OS=Cricetulus griseus GN=H671_1g3526 PE=4 SV=1
55610		71006.7	1	>tr|G3HZP0|G3HZP0_CRIGR DCC-interacting protein 13-beta OS=Cricetulus griseus GN=I79_016547 PE=4 SV=1
55778		176836	1	>tr|G3I488|G3I488_CRIGR Eukaryotic translation initiation factor 4 gamma 3 OS=Cricetulus griseus GN=I79_018265 PE=4 SV=1
56009		34242.7	1	>tr|A0A061HYX1|A0A061HYX1_CRIGR DCN1-like protein OS=Cricetulus griseus GN=H671_xg20034 PE=4 SV=1
56444		35971.6	1	>tr|A0A061IBB0|A0A061IBB0_CRIGR 60S ribosomal protein L12-like protein OS=Cricetulus griseus GN=H671_4g11736 PE=3 SV=1
56782		119306	1	>tr|G3H3V8|G3H3V8_CRIGR Poly [ADP-ribose] polymerase (Fragment) OS=Cricetulus griseus GN=I79_004948 PE=4 SV=1
57214		23829	1	>tr|G3HG61|G3HG61_CRIGR ETS translocation variant 3-like protein OS=Cricetulus griseus GN=I79_009580 PE=3 SV=1
57220		145937	1	>tr|G3HKS8|G3HKS8_CRIGR Ribosome biogenesis protein BMS1-like OS=Cricetulus griseus GN=I79_011308 PE=4 SV=1
58491		85370.4	1	>tr|G3GSM5|G3GSM5_CRIGR Transferrin receptor protein 1 OS=Cricetulus griseus GN=I79_000642 PE=4 SV=1	19;		VSASPLLYTLIEK
58729		36723.2	1	>tr|A0A061IEY3|A0A061IEY3_CRIGR Olfactory receptor OS=Cricetulus griseus GN=H671_3g9828 PE=3 SV=1
58791		33735.4	1	>tr|A0A061HZZ4|A0A061HZZ4_CRIGR Sphingolipid delta(4)-desaturase DES1-like protein OS=Cricetulus griseus GN=H671_5g15007 PE=4 SV=1
59141		96800.9	1	>tr|G3I6U3|G3I6U3_CRIGR ATP-dependent RNA helicase DDX54 OS=Cricetulus griseus GN=I79_019221 PE=4 SV=1
59384		186562	1	>tr|G3IAS8|G3IAS8_CRIGR Kinesin-like protein KIF27 OS=Cricetulus griseus GN=I79_020709 PE=3 SV=1
59556		79125	1	>tr|A0A061HZY0|A0A061HZY0_CRIGR PWWP domain-containing protein MUM1-like protein OS=Cricetulus griseus GN=H671_5g15036 PE=4 SV=1
59680		113590	1	>tr|A0A061ILL9|A0A061ILL9_CRIGR Collagen alpha-1(XIX) chain OS=Cricetulus griseus GN=H671_1g1586 PE=4 SV=1
60046		64551.7	1	>tr|G3GXV5|G3GXV5_CRIGR Uncharacterized protein C20orf152-like (Fragment) OS=Cricetulus griseus GN=I79_002599 PE=4 SV=1
60228		166735	1	>tr|G3HJS0|G3HJS0_CRIGR Spectrin beta chain, brain 1 OS=Cricetulus griseus GN=I79_010919 PE=4 SV=1
60653		87276.7	1	>tr|A0A061IF10|A0A061IF10_CRIGR Multiple C2 and transmembrane domain-containing protein 1 OS=Cricetulus griseus GN=H671_2g5689 PE=4 SV=1
60910		126485	1	>tr|A0A061IF23|A0A061IF23_CRIGR Poly [ADP-ribose] polymerase OS=Cricetulus griseus GN=H671_3g8909 PE=4 SV=1
60952		10799.6	1	>tr|G3I836|G3I836_CRIGR Uncharacterized protein OS=Cricetulus griseus GN=I79_019693 PE=4 SV=1
60958		181482	1	>tr|G3H9D1|G3H9D1_CRIGR Acetyl-CoA carboxylase 1 OS=Cricetulus griseus GN=I79_006999 PE=4 SV=1
60980		33935.4	1	>tr|G3I418|G3I418_CRIGR Arf-GAP with coiled-coil, ANK repeat and PH domain-containing protein 3 OS=Cricetulus griseus GN=I79_018197 PE=4 SV=1
61063		86479.8	1	>tr|A0A061HZ55|A0A061HZ55_CRIGR Zinc finger protein (Fragment) OS=Cricetulus griseus GN=H671_xg19928 PE=4 SV=1
61465		153953	1	>tr|G3I3M3|G3I3M3_CRIGR Sorbin and SH3 domain-containing protein 2 OS=Cricetulus griseus GN=I79_018033 PE=4 SV=1
62034		44226.5	1	>tr|G3IL74|G3IL74_CRIGR RNA-binding protein 43 OS=Cricetulus griseus GN=I79_024636 PE=4 SV=1
62969		56839	1	>tr|A0A061INV1|A0A061INV1_CRIGR GAS2-like protein 3 OS=Cricetulus griseus GN=H671_1g3195 PE=4 SV=1
62994		235322	1	>tr|A0A061IFH1|A0A061IFH1_CRIGR Myosin-9 OS=Cricetulus griseus GN=H671_2g5970 PE=3 SV=1
63073		235464	1	>tr|G3HWP5|G3HWP5_CRIGR Chromodomain-helicase-DNA-binding protein 6 OS=Cricetulus griseus GN=I79_015406 PE=4 SV=1
63717		87071.1	1	>tr|A0A061HYK7|A0A061HYK7_CRIGR Zinc finger protein (Fragment) OS=Cricetulus griseus GN=H671_xg19928 PE=4 SV=1
63814		343779	1	>tr|A0A061INK4|A0A061INK4_CRIGR A-kinase anchor protein 9 OS=Cricetulus griseus GN=H671_1g3376 PE=4 SV=1
63889		64307.4	1	>tr|G3HIC6|G3HIC6_CRIGR Selenocysteine-specific elongation factor OS=Cricetulus griseus GN=I79_010386 PE=4 SV=1
63946		198829	1	>tr|G3HTK4|G3HTK4_CRIGR Neuron navigator 3 OS=Cricetulus griseus GN=I79_014232 PE=4 SV=1
63962		89566.4	1	>tr|G3HIK1|G3HIK1_CRIGR Nuclear pore complex protein Nup93 OS=Cricetulus griseus GN=I79_010472 PE=4 SV=1
64012		125628	1	>tr|A0A061IH72|A0A061IH72_CRIGR Poly [ADP-ribose] polymerase OS=Cricetulus griseus GN=H671_3g8909 PE=4 SV=1
64544		230895	1	>tr|A0A061IL44|A0A061IL44_CRIGR Myosin-9 OS=Cricetulus griseus GN=H671_2g5970 PE=3 SV=1
64770		142911	1	>tr|A0A061ICL2|A0A061ICL2_CRIGR A disintegrin and metalloproteinase with thrombospondin motif 18 OS=Cricetulus griseus GN=H671_3g11259 PE=4 SV=1
64880		262546	1	>tr|A0A061IJ24|A0A061IJ24_CRIGR Myosin-9 OS=Cricetulus griseus GN=H671_2g5970 PE=3 SV=1
65448		57270.5	1	>tr|A0A061I1J4|A0A061I1J4_CRIGR Putative ATP-dependent RNA helicase DDX43-like protein OS=Cricetulus griseus GN=H671_4g13021 PE=3 SV=1
65458		19294.3	1	>tr|A0A061HVA2|A0A061HVA2_CRIGR Coiled-coil domain-containing protein OS=Cricetulus griseus GN=H671_21398 PE=4 SV=1
65648		25704.7	1	>tr|A0A061I275|A0A061I275_CRIGR Uncharacterized protein OS=Cricetulus griseus GN=H671_5g15044 PE=4 SV=1
65779		34014.7	1	>tr|G3GUV2|G3GUV2_CRIGR Collagenase 3 OS=Cricetulus griseus GN=I79_001476 PE=3 SV=1
65914		40390.9	1	>tr|A0A061IBT2|A0A061IBT2_CRIGR Uncharacterized protein OS=Cricetulus griseus GN=H671_3g8546 PE=4 SV=1
66274		122960	1	>tr|A0A061IAI4|A0A061IAI4_CRIGR Poly [ADP-ribose] polymerase OS=Cricetulus griseus GN=H671_3g8909 PE=4 SV=1
66302		110041	1	>tr|A0A061IML1|A0A061IML1_CRIGR Collagen alpha-1(XIX) chain OS=Cricetulus griseus GN=H671_1g1586 PE=4 SV=1
66317		53147.3	1	>tr|A0A061ILP3|A0A061ILP3_CRIGR Protein RUFY3-like isoform 2 OS=Cricetulus griseus GN=H671_1g3372 PE=4 SV=1
66377		111587	1	>tr|G3H958|G3H958_CRIGR A disintegrin and metalloproteinase with thrombospondin motifs 18 OS=Cricetulus griseus GN=I79_006922 PE=4 SV=1
66561		306310	1	>tr|A0A061I1W8|A0A061I1W8_CRIGR Chromodomain-helicase-DNA-binding protein 6 OS=Cricetulus griseus GN=H671_6g15997 PE=4 SV=1
66691		144221	1	>tr|G3HVC4|G3HVC4_CRIGR Telomerase-binding protein EST1A OS=Cricetulus griseus GN=I79_014908 PE=4 SV=1
67737		96598.1	1	>tr|A0A061I1M4|A0A061I1M4_CRIGR SH2B adapter protein 2 OS=Cricetulus griseus GN=H671_4g13425 PE=4 SV=1
68466		79196	1	>tr|A0A061I2A9|A0A061I2A9_CRIGR PWWP domain-containing protein MUM1-like protein OS=Cricetulus griseus GN=H671_5g15036 PE=4 SV=1
68478		72697.4	1	>tr|G3HGN5|G3HGN5_CRIGR Cytosolic 5"-nucleotidase 1B OS=Cricetulus griseus GN=I79_009773 PE=4 SV=1
69094		92850.4	1	>tr|G3HQM6|G3HQM6_CRIGR Endoplasmin OS=Cricetulus griseus GN=I79_013131 PE=3 SV=1	15;				ELISNASDALDK
69198		195758	1	>tr|G3HK54|G3HK54_CRIGR [Protein ADP-ribosylarginine] hydrolase-like protein 1 OS=Cricetulus griseus GN=I79_011071 PE=4 SV=1
69892		118754	1	>tr|A0A061IBK6|A0A061IBK6_CRIGR Poly [ADP-ribose] polymerase OS=Cricetulus griseus GN=H671_3g8909 PE=4 SV=1
70084		57178.5	1	>tr|G3HG60|G3HG60_CRIGR ETS translocation variant 3 OS=Cricetulus griseus GN=I79_009579 PE=3 SV=1
70667		45057.5	1	>tr|A0A061I2X1|A0A061I2X1_CRIGR Phosphatidylinositol-5-phosphate 4-kinase type-2 beta OS=Cricetulus griseus GN=H671_7g18543 PE=4 SV=1
71290		139794	1	>tr|A0A061HY40|A0A061HY40_CRIGR Collagen alpha-1(IV) chain OS=Cricetulus griseus GN=H671_xg20367 PE=3 SV=1
71344		12085.5	1	>tr|G3HG63|G3HG63_CRIGR Leucine-rich repeat-containing protein C10orf92-like OS=Cricetulus griseus GN=I79_009582 PE=4 SV=1
71795		526778	1	>sp|Q86BA1|MICAL_DROME [F-actin]-methionine sulfoxide oxidase Mical OS=Drosophila melanogaster GN=Mical PE=1 SV=1
71829		240306	1	>sp|P51123|TAF1_DROME Transcription initiation factor TFIID subunit 1 OS=Drosophila melanogaster GN=Taf1 PE=1 SV=3
71895		55324	1	>sp|P22810|HMOC_DROME Homeotic protein ocelliless OS=Drosophila melanogaster GN=oc PE=2 SV=2
72412		184305	1	>sp|A1ZAU8|PTRO_DROME Patronin OS=Drosophila melanogaster GN=Patronin PE=1 SV=1
72463		126878	1	>sp|Q9GQN0|RBP16_DROME Ran-binding protein 16 OS=Drosophila melanogaster GN=Ranbp16 PE=2 SV=1
72599		602435	1	>sp|Q8SX83|SPEN_DROME Protein split ends OS=Drosophila melanogaster GN=spen PE=1 SV=2
72748		24018.3	1	>sp|Q8SXY6|TMEDA_DROME Transmembrane emp24 domain-containing protein bai OS=Drosophila melanogaster GN=bai PE=2 SV=1
72955		148942	1	>sp|P10351|XDH_DROME Xanthine dehydrogenase OS=Drosophila melanogaster GN=ry PE=2 SV=2
73692		45374.3	1	>sp|Q9V629|CUFF_DROME Protein cutoff OS=Drosophila melanogaster GN=cuff PE=1 SV=1
73877		380061	1	>sp|Q24292|DS_DROME Protein dachsous OS=Drosophila melanogaster GN=ds PE=1 SV=3
73884		105860	1	>sp|Q4V516|DRC7_DROME Coiled-coil domain-containing protein lobo OS=Drosophila melanogaster GN=lobo PE=1 SV=1
74126		58643.9	1	>sp|Q8SZ63|GOGA5_DROME Golgin-84 OS=Drosophila melanogaster GN=Golgin84 PE=1 SV=2
74167		78497.6	1	>sp|Q9VRH6|GUF1_DROME Translation factor waclaw, mitochondrial OS=Drosophila melanogaster GN=waw PE=3 SV=2
74698		75055.3	1	>sp|Q9VRK8|PLBL_DROME Putative phospholipase B-like lamina ancestor OS=Drosophila melanogaster GN=lama PE=2 SV=3
74851		44368	1	>sp|Q9VVD9|S35B3_DROME Adenosine 3"-phospho 5"-phosphosulfate transporter 2 OS=Drosophila melanogaster GN=Papst2 PE=1 SV=2
74920		21593.4	1	>sp|Q9VVR6|SGF11_DROME SAGA-associated factor 11 homolog OS=Drosophila melanogaster GN=Sgf11 PE=1 SV=2
75074		107034	1	>sp|O46037|VINC_DROME Vinculin OS=Drosophila melanogaster GN=Vinc PE=1 SV=1
75243		113393	1	>tr|M9MSB0|M9MSB0_DROME Ranbp16, isoform G OS=Drosophila melanogaster GN=Ranbp16 PE=4 SV=1
75459		200241	1	>tr|B7YZI6|B7YZI6_DROME Uncharacterized protein, isoform F OS=Drosophila melanogaster GN=CG30460 PE=4 SV=1
75551		224142	1	>tr|Q9VKH9|Q9VKH9_DROME CENP-ana, isoform A OS=Drosophila melanogaster GN=cana PE=3 SV=2
75570		190178	1	>tr|A8DYH3|A8DYH3_DROME Uncharacterized protein, isoform E OS=Drosophila melanogaster GN=CG30460 PE=4 SV=1
75768		529133	1	>tr|A0A0B4K6D5|A0A0B4K6D5_DROME Molecule interacting with CasL, isoform L OS=Drosophila melanogaster GN=Mical PE=4 SV=1
75944		105791	1	>tr|Q8MS06|Q8MS06_DROME RH46576p OS=Drosophila melanogaster GN=Lig4 PE=2 SV=1
76081		571183	1	>tr|M9MRV1|M9MRV1_DROME Tweek, isoform G OS=Drosophila melanogaster GN=tweek PE=4 SV=1
76147		222047	1	>tr|A1Z8W8|A1Z8W8_DROME Gartenzwerg, isoform B OS=Drosophila melanogaster GN=garz PE=1 SV=1
76456		217318	1	>tr|A0A0B4KEK1|A0A0B4KEK1_DROME Enhancer of polycomb-like protein OS=Drosophila melanogaster GN=E(Pc) PE=1 SV=1
76552		188160	1	>tr|B7YZJ1|B7YZJ1_DROME Patronin, isoform D OS=Drosophila melanogaster GN=Patronin PE=1 SV=1
76943		126871	1	>tr|Q5BN17|Q5BN17_DROME Reverse transcriptase OS=Drosophila melanogaster GN=pol PE=4 SV=1
76991		122074	1	>tr|Q9VEF9|Q9VEF9_DROME Uncharacterized protein, isoform E OS=Drosophila melanogaster GN=CG43102 PE=4 SV=1
77050		120326	1	>tr|M9PIM3|M9PIM3_DROME Uncharacterized protein OS=Drosophila melanogaster GN=Dmel\CG43968 PE=4 SV=1
77237		107244	1	>tr|Q24584|Q24584_DROME Vinculin OS=Drosophila melanogaster GN=Vinc PE=4 SV=1
77311		196469	1	>tr|A0A0B4K7N0|A0A0B4K7N0_DROME Gartenzwerg, isoform C OS=Drosophila melanogaster GN=garz PE=1 SV=1
77352		170853	1	>tr|A0A0B4K728|A0A0B4K728_DROME Uncharacterized protein, isoform D OS=Drosophila melanogaster GN=CG43102 PE=4 SV=1
77378		126878	1	>tr|X2JFC3|X2JFC3_DROME Ranbp16, isoform H OS=Drosophila melanogaster GN=Ranbp16 PE=4 SV=1
77434		974138	1	>tr|Q7KQP6|Q7KQP6_DROME Bent, isoform C OS=Drosophila melanogaster GN=bt PE=1 SV=1
77651		59295.1	1	>tr|Q9VG29|Q9VG29_DROME CG5999 OS=Drosophila melanogaster GN=CG5999 PE=4 SV=2
77656		54949.8	1	>tr|M9PGZ9|M9PGZ9_DROME Ocelliless, isoform E OS=Drosophila melanogaster GN=oc PE=4 SV=1
77958		20238	1	>tr|Q8MSC5|Q8MSC5_DROME LD21432p OS=Drosophila melanogaster GN=gl PE=2 SV=1
78271		527832	1	>tr|A0A0B4K703|A0A0B4K703_DROME Molecule interacting with CasL, isoform K OS=Drosophila melanogaster GN=Mical PE=4 SV=1
78381		207191	1	>tr|A1ZAP8|A1ZAP8_DROME Uncharacterized protein, isoform C OS=Drosophila melanogaster GN=CG30460 PE=4 SV=1
78629		573022	1	>tr|X2JAP2|X2JAP2_DROME Tweek, isoform K OS=Drosophila melanogaster GN=tweek PE=4 SV=1
79214		57281.7	1	>tr|Q9VS02|Q9VS02_DROME CG9953 OS=Drosophila melanogaster GN=Dmel\CG9953 PE=1 SV=1
80380		947120	1	>tr|L0MPZ1|L0MPZ1_DROME Bent, isoform H OS=Drosophila melanogaster GN=bt PE=1 SV=1
80515		23767.8	1	>tr|B5RJA9|B5RJA9_DROME FI08047p (Fragment) OS=Drosophila melanogaster GN=CG2533-RA PE=2 SV=1
80518		236623	1	>tr|A0A0B4LGU9|A0A0B4LGU9_DROME Transcription initiation factor TFIID subunit OS=Drosophila melanogaster GN=Taf1 PE=1 SV=1
80748		535729	1	>tr|A8Y5B7|A8Y5B7_DROME Male fertility factor kl3 OS=Drosophila melanogaster GN=kl-3 PE=1 SV=3
80869		124457	1	>tr|M9MSN9|M9MSN9_DROME Ranbp16, isoform C OS=Drosophila melanogaster GN=Ranbp16 PE=4 SV=1
81600		48869.4	1	>tr|A4V264|A4V264_DROME Uncharacterized protein, isoform C OS=Drosophila melanogaster GN=Dmel\CG33969 PE=4 SV=1
82030		577290	1	>tr|X2JA38|X2JA38_DROME Tweek, isoform J OS=Drosophila melanogaster GN=tweek PE=4 SV=1
82201		1.00643e+06	1	>tr|D1YSG0|D1YSG0_DROME Bent, isoform F OS=Drosophila melanogaster GN=bt PE=1 SV=1
82243		30568.1	1	>tr|X2JFU3|X2JFU3_DROME CG5004, isoform E OS=Drosophila melanogaster GN=CG5004 PE=4 SV=1
82820		125997	1	>tr|A0A023GPV6|A0A023GPV6_DROME CG3632, isoform J OS=Drosophila melanogaster GN=CG3632 PE=1 SV=1
82919		279678	1	>tr|A0A0B4K6L3|A0A0B4K6L3_DROME Uncharacterized protein, isoform C OS=Drosophila melanogaster GN=CG43102 PE=4 SV=1
82949		20570.1	1	>tr|Q9VYW7|Q9VYW7_DROME CG2533 OS=Drosophila melanogaster GN=CG2533 PE=4 SV=1
82963		998885	1	>tr|L0MN91|L0MN91_DROME Bent, isoform I OS=Drosophila melanogaster GN=bt PE=1 SV=1
82965		635787	1	>tr|A8DYB0|A8DYB0_DROME Uncharacterized protein OS=Drosophila melanogaster GN=CG13185 PE=1 SV=2
83227		205962	1	>tr|A0A0B4LIC0|A0A0B4LIC0_DROME Uncharacterized protein, isoform G OS=Drosophila melanogaster GN=CG43102 PE=4 SV=1
83248		62742.1	1	>tr|Q8MT50|Q8MT50_DROME RE26705p OS=Drosophila melanogaster GN=cysu PE=2 SV=1
83321		968975	1	>tr|X2JD89|X2JD89_DROME Bent, isoform J OS=Drosophila melanogaster GN=bt PE=1 SV=1
83521		232476	1	>tr|A0A0B4KFP2|A0A0B4KFP2_DROME Enhancer of polycomb-like protein OS=Drosophila melanogaster GN=E(Pc) PE=1 SV=1
83693		24441.2	1	>tr|A0A0S0X119|A0A0S0X119_DROME CG5004, isoform F OS=Drosophila melanogaster GN=CG5004 PE=4 SV=1
83868		570961	1	>tr|M9MRP6|M9MRP6_DROME Tweek, isoform F OS=Drosophila melanogaster GN=tweek PE=4 SV=1
84355		275391	1	>tr|A0A0B4KHP1|A0A0B4KHP1_DROME Uncharacterized protein, isoform F OS=Drosophila melanogaster GN=CG43102 PE=4 SV=1
84655		163586	1	>tr|B7YZI7|B7YZI7_DROME Uncharacterized protein, isoform G OS=Drosophila melanogaster GN=CG30460 PE=4 SV=1
84792		522857	1	>tr|A0A126GUS4|A0A126GUS4_DROME Molecule interacting with CasL, isoform P OS=Drosophila melanogaster GN=Mical PE=4 SV=1
84813		224102	1	>tr|A0A0B4KET9|A0A0B4KET9_DROME Enhancer of polycomb-like protein OS=Drosophila melanogaster GN=E(Pc) PE=1 SV=1
84924		128182	1	>tr|M9MSD3|M9MSD3_DROME Ranbp16, isoform F OS=Drosophila melanogaster GN=Ranbp16 PE=4 SV=1
84931		590828	1	>tr|M9PBZ3|M9PBZ3_DROME Split ends, isoform H OS=Drosophila melanogaster GN=spen PE=1 SV=1
85145		341624	1	>tr|A0A0B4K6N6|A0A0B4K6N6_DROME Molecule interacting with CasL, isoform N OS=Drosophila melanogaster GN=Mical PE=4 SV=2
85240		190058	1	>tr|E1JH91|E1JH91_DROME Patronin, isoform O OS=Drosophila melanogaster GN=Patronin PE=1 SV=2
85246		568820	1	>tr|M9MSI8|M9MSI8_DROME Tweek, isoform I OS=Drosophila melanogaster GN=tweek PE=4 SV=1
85300		573324	1	>tr|M9MRK7|M9MRK7_DROME Tweek, isoform H OS=Drosophila melanogaster GN=tweek PE=4 SV=1
85720		163768	1	>tr|Q6NQX3|Q6NQX3_DROME AT29286p OS=Drosophila melanogaster GN=CG30460 PE=2 SV=1
85824		245226	1	>tr|A0A0B4K602|A0A0B4K602_DROME TBP-associated factor 1, isoform E OS=Drosophila melanogaster GN=Taf1 PE=1 SV=1
86026		157745	1	>tr|B8Q6A8|B8Q6A8_DROME Dizzy isoform CI OS=Drosophila melanogaster GN=dzy PE=2 SV=1
86169		104012	1	>tr|O18359|O18359_DROME Putative Krueppel target gene protein OS=Drosophila melanogaster GN=KrT95D PE=2 SV=1
86357		35643.6	1	>tr|M9MSF4|M9MSF4_DROME CG5004, isoform D OS=Drosophila melanogaster GN=CG5004 PE=4 SV=1
86519		596356	1	>tr|M9PDR5|M9PDR5_DROME Split ends, isoform F OS=Drosophila melanogaster GN=spen PE=1 SV=1
87118		98008.7	1	>tr|A8WHD5|A8WHD5_DROME LD03231p OS=Drosophila melanogaster GN=CG5004 PE=2 SV=1
87393		76048.4	1	>tr|Q86P01|Q86P01_DROME LP12382p (Fragment) OS=Drosophila melanogaster GN=waw PE=2 SV=1
87755		49229	1	>tr|Q24362|Q24362_DROME Putative ORF1 OS=Drosophila melanogaster GN=gag PE=4 SV=1
88201		224175	1	>tr|Q9NCF9|Q9NCF9_DROME Mitotic kinesin-like motor protein CENP-ana OS=Drosophila melanogaster GN=cana PE=2 SV=1
89067		79625.1	1	>tr|X4YDX6|X4YDX6_DROME AT19052p1 (Fragment) OS=Drosophila melanogaster GN=waw-RA PE=2 SV=1
89125		173114	1	>tr|Q95V18|Q95V18_DROME Guanine nucleotide exchange factor OS=Drosophila melanogaster GN=PDZ-GEF PE=2 SV=1
90502		68559.3	1	>tr|Q8MRG7|Q8MRG7_DROME RE43020p OS=Drosophila melanogaster GN=CG12017 PE=2 SV=1
90546		174036	1	>tr|B8Q6A6|B8Q6A6_DROME Dizzy isoform BI OS=Drosophila melanogaster GN=dzy PE=2 SV=1
91596		154099	1	>tr|E1NZD0|E1NZD0_DROME RE30781p (Fragment) OS=Drosophila melanogaster GN=CG32506-RB PE=2 SV=1
91640		30065.3	1	>tr|Q6IGN9|Q6IGN9_DROME HDC05820 OS=Drosophila melanogaster GN=HDC05820 PE=4 SV=1
92657		129910	1	>tr|O18415|O18415_DROME Nuclear protein SA OS=Drosophila melanogaster GN=SA PE=2 SV=1
92805		221731	1	>tr|Q29R44|Q29R44_DROME Transcription initiation factor TFIID subunit OS=Drosophila melanogaster PE=2 SV=1
93083		171196	1	>tr|Q9NH11|Q9NH11_DROME RECQ4 OS=Drosophila melanogaster GN=RecQ4 PE=4 SV=1
93126		17781.8	1	>tr|Q6IHU2|Q6IHU2_DROME HDC00943 OS=Drosophila melanogaster GN=HDC00943 PE=4 SV=1
93996		506564	1	>tr|Q9GPN7|Q9GPN7_DROME Gamma dynein OS=Drosophila melanogaster GN=kl-3 PE=2 SV=2
94545		57290.7	1	>tr|Q8SZM1|Q8SZM1_DROME RH04336p OS=Drosophila melanogaster GN=CG9953 PE=2 SV=1
94558		31971.4	1	>tr|Q8SXU9|Q8SXU9_DROME RE20575p OS=Drosophila melanogaster GN=CG9192 PE=2 SV=1
94810		22017.3	1	>tr|Q6IKE3|Q6IKE3_DROME HDC12671 OS=Drosophila melanogaster GN=HDC12671 PE=4 SV=1
96382		59424.1	1	>tr|C0P8M3|C0P8M3_DROME MIP05624p (Fragment) OS=Drosophila melanogaster GN=CG5999-RA PE=2 SV=1
96649		82815.5	1	>tr|Q8T4A1|Q8T4A1_DROME AT08349p OS=Drosophila melanogaster GN=garz PE=2 SV=1
97243		214859	1	>tr|A0A0S1RUS1|A0A0S1RUS1_DROME Dachsous Ex isoform OS=Drosophila melanogaster GN=ds PE=2 SV=1
97904		90090.9	1	>tr|O18397|O18397_DROME Oxysterol-binding protein OS=Drosophila melanogaster GN=Osbp PE=2 SV=2
98134		78694.1	1	>tr|Q8SZS8|Q8SZS8_DROME LD12230p (Fragment) OS=Drosophila melanogaster GN=FLASH PE=2 SV=2
98282		157921	1	>tr|Q8T0T0|Q8T0T0_DROME GH09618p OS=Drosophila melanogaster GN=Patronin PE=2 SV=1
98542		35673.6	1	>tr|F3YDC5|F3YDC5_DROME SD11546p OS=Drosophila melanogaster GN=CG5004-RD PE=2 SV=1
99927		221757	1	>tr|Q0E9C2|Q0E9C2_DROME Enhancer of polycomb-like protein OS=Drosophila melanogaster GN=E(Pc) PE=1 SV=1
100021		177223	1	>tr|Q9VSE6|Q9VSE6_DROME FI24603p1 OS=Drosophila melanogaster GN=RecQ4 PE=1 SV=1
100682		95061.2	1	>tr|Q7K0L8|Q7K0L8_DROME FLASH ortholog, isoform A OS=Drosophila melanogaster GN=FLASH PE=1 SV=1
100943		172512	1	>tr|B7Z025|B7Z025_DROME Dizzy isoform BII OS=Drosophila melanogaster GN=PDZ-GEF PE=1 SV=1
100983		78899.3	1	>tr|Q9VAS4|Q9VAS4_DROME LP22773p OS=Drosophila melanogaster GN=CG14529 PE=2 SV=1
101019		165026	1	>tr|X2J5P0|X2J5P0_DROME CENP-ana, isoform B OS=Drosophila melanogaster GN=cana PE=4 SV=1
101212		59028.9	1	>tr|Q7K130|Q7K130_DROME Dynactin 4, p62 subunit OS=Drosophila melanogaster GN=DCTN4-p62 PE=1 SV=1
101553		28136.2	1	>tr|Q29QP1|Q29QP1_DROME IP09352p OS=Drosophila melanogaster GN=Dmel\CG33993 PE=2 SV=1
101629		55749.8	1	>tr|Q9VX85|Q9VX85_DROME CG4955 OS=Drosophila melanogaster GN=CG4955 PE=2 SV=1
101774		62228.1	1	>tr|Q7PLL7|Q7PLL7_DROME IP04839p OS=Drosophila melanogaster GN=CG40378-RB PE=2 SV=5
101864		63609.1	1	>tr|Q8SYW8|Q8SYW8_DROME RE30177p OS=Drosophila melanogaster GN=BG:DS00797.6 PE=2 SV=1
102027		49295.7	1	>tr|Q8SX44|Q8SX44_DROME RE11703p OS=Drosophila melanogaster GN=Dmel\CG33969 PE=2 SV=1
102059		125434	1	>tr|Q9VCE7|Q9VCE7_DROME Krueppel target at 95D, isoform A OS=Drosophila melanogaster GN=KrT95D PE=1 SV=3
102368		59619.2	1	>tr|Q9VK31|Q9VK31_DROME CG5439 OS=Drosophila melanogaster GN=CG5439 PE=1 SV=1
102616		60228	1	>tr|Q7K561|Q7K561_DROME CG8503 OS=Drosophila melanogaster GN=SmydA-1 PE=2 SV=1
102741		236552	1	>tr|E1JJ72|E1JJ72_DROME Transcription initiation factor TFIID subunit OS=Drosophila melanogaster GN=Taf1 PE=1 SV=1
102846		37010.2	1	>tr|Q9VHX4|Q9VHX4_DROME CG2767 OS=Drosophila melanogaster GN=CG2767 PE=1 SV=1
103429		75055.3	1	>tr|I0E2J7|I0E2J7_DROME FI19716p1 OS=Drosophila melanogaster GN=lama PE=2 SV=1
103613		120702	1	>tr|Q8MRS5|Q8MRS5_DROME AT03104p OS=Drosophila melanogaster GN=KrT95D PE=1 SV=1
103752		90802.6	1	>tr|Q95R71|Q95R71_DROME Krueppel target at 95D, isoform D OS=Drosophila melanogaster GN=KrT95D PE=1 SV=1
103937		70571.9	1	>tr|Q9W397|Q9W397_DROME CG7246 OS=Drosophila melanogaster GN=CG7246 PE=2 SV=1
104476		32216.6	1	>tr|Q9W0I9|Q9W0I9_DROME CG9192 OS=Drosophila melanogaster GN=Dmel\CG9192 PE=2 SV=1
105015		86201.1	1	>tr|Q9VEJ9|Q9VEJ9_DROME CG5873 OS=Drosophila melanogaster GN=cysu PE=2 SV=2
105650		127049	1	>tr|M9MSQ1|M9MSQ1_DROME CG5004, isoform B OS=Drosophila melanogaster GN=CG5004 PE=4 SV=1
106344		90181	1	>tr|Q9VC05|Q9VC05_DROME Oxysterol-binding protein OS=Drosophila melanogaster GN=Osbp PE=1 SV=1
107284		107034	1	>tr|X2JAB9|X2JAB9_DROME Vinculin, isoform B OS=Drosophila melanogaster GN=Vinc PE=1 SV=1
107371		139624	1	>tr|A8JV04|A8JV04_DROME CG3632, isoform F OS=Drosophila melanogaster GN=CG3632 PE=1 SV=1
107415		46469.2	1	>tr|Q6NR09|Q6NR09_DROME RE08107p OS=Drosophila melanogaster GN=Dmel\CG33993 PE=2 SV=1
107646		32885	1	>tr|Q9VHC8|Q9VHC8_DROME CG8149 OS=Drosophila melanogaster GN=CG8149 PE=1 SV=1
108672		105849	1	>tr|Q9VYA5|Q9VYA5_DROME FI02888p OS=Drosophila melanogaster GN=Lig4 PE=2 SV=1
108974		55324	1	>tr|M9PGN9|M9PGN9_DROME Ocelliless, isoform D OS=Drosophila melanogaster GN=oc PE=4 SV=1
109566		140695	1	>tr|Q7YU03|Q7YU03_DROME CG3632, isoform E OS=Drosophila melanogaster GN=CG3632 PE=1 SV=1
109574		131231	1	>tr|Q9VM62|Q9VM62_DROME LD34181p OS=Drosophila melanogaster GN=SA PE=1 SV=2
109580		156220	1	>tr|B7Z026|B7Z026_DROME Dizzy isoform CII OS=Drosophila melanogaster GN=PDZ-GEF PE=1 SV=1
109612		112299	1	>tr|Q9VAH2|Q9VAH2_DROME CG7837 OS=Drosophila melanogaster GN=CG7837 PE=2 SV=2
109621		595854	1	>tr|M9NCM6|M9NCM6_DROME Split ends, isoform D OS=Drosophila melanogaster GN=spen PE=1 SV=1
109671		137592	1	>tr|Q9VX80|Q9VX80_DROME CG5004, isoform A OS=Drosophila melanogaster GN=CG5004-RA PE=2 SV=1
109987		271302	1	>tr|Q9VEF7|Q9VEF7_DROME Uncharacterized protein, isoform A OS=Drosophila melanogaster GN=CG43102 PE=4 SV=2
110392		173040	1	>tr|Q9VMF3|Q9VMF3_DROME Dizzy isoform AII OS=Drosophila melanogaster GN=PDZ-GEF PE=1 SV=2
111603		124823	1	>tr|M9MS57|M9MS57_DROME Ranbp16, isoform E OS=Drosophila melanogaster GN=Ranbp16 PE=4 SV=1
111910		332763	1	>tr|A0A126GUS6|A0A126GUS6_DROME Molecule interacting with CasL, isoform Q OS=Drosophila melanogaster GN=Mical PE=4 SV=1
112006		76149.5	1	>tr|Q0E8Q6|Q0E8Q6_DROME Uncharacterized protein, isoform B OS=Drosophila melanogaster GN=CG16863 PE=4 SV=1
112066		196095	1	>tr|Q961U1|Q961U1_DROME GH07636p OS=Drosophila melanogaster GN=bt PE=2 SV=1
112210		196398	1	>tr|A1Z8W9|A1Z8W9_DROME Gartenzwerg, isoform A OS=Drosophila melanogaster GN=garz PE=1 SV=1
112247		748088	1	>tr|O76281|O76281_DROME Projectin (Fragment) OS=Drosophila melanogaster GN=bt PE=4 SV=1
112288		593821	1	>tr|M9PBJ8|M9PBJ8_DROME Split ends, isoform G OS=Drosophila melanogaster GN=spen PE=1 SV=1
112701		386126	1	>tr|X2J8E9|X2J8E9_DROME Dachsous, isoform B OS=Drosophila melanogaster GN=ds PE=4 SV=1
113520		221569	1	>tr|O96542|O96542_DROME Enhancer of polycomb-like protein OS=Drosophila melanogaster GN=E(Pc) PE=2 SV=1
114199		277627	1	>sp|P12276|FAS_CHICK Fatty acid synthase OS=Gallus gallus GN=FASN PE=1 SV=5
114209		264147	1	>sp|P11029|ACAC_CHICK Acetyl-CoA carboxylase OS=Gallus gallus GN=ACAC PE=1 SV=1
114576		31768.6	1	>sp|Q90615|ITA1_CHICK Integrin alpha-1 (Fragment) OS=Gallus gallus GN=ITGA1 PE=2 SV=1
114794		137455	1	>sp|Q03696|NGCA_CHICK Neuronal-glial cell adhesion molecule OS=Gallus gallus PE=1 SV=2
115078		84154.1	1	>sp|Q5ZMS6|TDRD3_CHICK Tudor domain-containing protein 3 OS=Gallus gallus GN=TDRD3 PE=2 SV=1
115822		91726	1	>sp|P08110|ENPL_CHICK Endoplasmin OS=Gallus gallus GN=HSP90B1 PE=1 SV=1	15;				ELISNASDALDK
115857		133587	1	>sp|Q5ZJP5|FND3A_CHICK Fibronectin type-III domain-containing protein 3a OS=Gallus gallus GN=FNDC3A PE=2 SV=2
116395		46082.3	1	>sp|Q92184|SIA7B_CHICK Alpha-N-acetylgalactosaminide alpha-2,6-sialyltransferase 2 OS=Gallus gallus GN=ST6GALNAC2 PE=2 SV=1
116435		593482	1	>sp|Q2PC93|SSPO_CHICK SCO-spondin OS=Gallus gallus GN=SSPO PE=2 SV=1
116582		41545.7	1	>tr|E1BUN0|E1BUN0_CHICK Uncharacterized protein OS=Gallus gallus GN=HAPLN3 PE=4 SV=2
116638		20529.6	1	>tr|R4GIU3|R4GIU3_CHICK Interleukin 34 OS=Gallus gallus GN=IL34 PE=2 SV=1
116885		22724.4	1	>tr|A0A1L1RV98|A0A1L1RV98_CHICK Uncharacterized protein OS=Gallus gallus GN=GDI2 PE=4 SV=1
117186		31671.8	1	>tr|Q5F3A0|Q5F3A0_CHICK Uncharacterized protein OS=Gallus gallus GN=GFOD2 PE=2 SV=1
118059		57356.8	1	>tr|Q5F386|Q5F386_CHICK Uncharacterized protein OS=Gallus gallus GN=NUP93 PE=2 SV=1
118079		133757	1	>tr|F1NV82|F1NV82_CHICK Fibronectin type-III domain-containing protein 3a OS=Gallus gallus GN=FNDC3A PE=4 SV=3
118097		97280.3	1	>tr|F1NXA3|F1NXA3_CHICK Uncharacterized protein OS=Gallus gallus GN=GPR155 PE=4 SV=3
118240		29351.2	1	>tr|Q9PRJ1|Q9PRJ1_CHICK Homeobox protein NKX3.2 OS=Gallus gallus GN=NKX3.2 PE=2 SV=1
118872		59101.8	1	>tr|H9KYV9|H9KYV9_CHICK Uncharacterized protein OS=Gallus gallus GN=ETV3 PE=3 SV=2
119378		34129.9	1	>tr|A0A1D5P0D3|A0A1D5P0D3_CHICK Uncharacterized protein OS=Gallus gallus GN=AIMP1 PE=4 SV=1
119387		42790	1	>tr|Q5ZM58|Q5ZM58_CHICK Uncharacterized protein OS=Gallus gallus GN=ACTR1A PE=2 SV=1
119553		274738	1	>tr|A0A1D5PJY1|A0A1D5PJY1_CHICK Spectrin beta chain OS=Gallus gallus GN=SPTBN1 PE=3 SV=1
119754		81160.9	1	>tr|E1C642|E1C642_CHICK Uncharacterized protein OS=Gallus gallus GN=DIXDC1 PE=4 SV=3
120133		131045	1	>tr|Q9YHV2|Q9YHV2_CHICK Tight junction protein OS=Gallus gallus GN=ZO-2 PE=2 SV=1
120231		51137.8	1	>tr|F1NCZ2|F1NCZ2_CHICK Rab GDP dissociation inhibitor OS=Gallus gallus GN=GDI2 PE=3 SV=2
120931		29308.2	1	>tr|A0A1L1S0G9|A0A1L1S0G9_CHICK Uncharacterized protein OS=Gallus gallus GN=NKX3-2 PE=4 SV=1
120945		76979.7	1	>tr|A0A1D5PH72|A0A1D5PH72_CHICK Uncharacterized protein OS=Gallus gallus GN=GFPT2 PE=4 SV=1
121306		86902	1	>tr|F1P168|F1P168_CHICK Uncharacterized protein OS=Gallus gallus PE=4 SV=4
121544		131504	1	>tr|E1C0V6|E1C0V6_CHICK Integrin alpha-1 OS=Gallus gallus GN=ITGA1 PE=3 SV=3
121685		170383	1	>tr|E1BYA8|E1BYA8_CHICK Uncharacterized protein OS=Gallus gallus GN=ERCC6 PE=4 SV=2
122107		267780	1	>tr|A0A1D5P797|A0A1D5P797_CHICK Spectrin beta chain OS=Gallus gallus GN=SPTBN1 PE=3 SV=1
122520		42297.7	1	>tr|A0A1L1RME5|A0A1L1RME5_CHICK Uncharacterized protein OS=Gallus gallus GN=WDR75 PE=4 SV=1
122845		132049	1	>tr|F1N8Z0|F1N8Z0_CHICK Integrin alpha-1 OS=Gallus gallus GN=ITGA1 PE=3 SV=3
123451		43232.2	1	>tr|A0A1L1RZ41|A0A1L1RZ41_CHICK Uncharacterized protein OS=Gallus gallus PE=4 SV=1
123560		181357	1	>tr|A0A1D5NXG6|A0A1D5NXG6_CHICK Uncharacterized protein OS=Gallus gallus GN=BAI1 PE=3 SV=2
123589		260927	1	>tr|A0A1D5NUY5|A0A1D5NUY5_CHICK Spectrin beta chain OS=Gallus gallus GN=SPTBN1 PE=3 SV=1
123819		203996	1	>tr|F1NUB2|F1NUB2_CHICK Uncharacterized protein OS=Gallus gallus GN=CDC42BPA PE=3 SV=3
123894		105963	1	>tr|A0A1L1RJ20|A0A1L1RJ20_CHICK Uncharacterized protein OS=Gallus gallus GN=KCTD19 PE=4 SV=1
124210		205945	1	>tr|F1P5I1|F1P5I1_CHICK Uncharacterized protein OS=Gallus gallus GN=UBR1 PE=4 SV=4
124611		277563	1	>tr|A0A1D5P6Q5|A0A1D5P6Q5_CHICK Fatty acid synthase OS=Gallus gallus GN=FASN PE=4 SV=1
124708		27702.8	1	>tr|A0A1L1RZ81|A0A1L1RZ81_CHICK Uncharacterized protein OS=Gallus gallus GN=LOC100859877 PE=3 SV=1
124714		196337	1	>tr|F1P4P9|F1P4P9_CHICK Uncharacterized protein OS=Gallus gallus GN=GCC2 PE=4 SV=4
124799		187902	1	>tr|Q90YL2|Q90YL2_CHICK Cardiac muscle factor 1 (Fragment) OS=Gallus gallus PE=4 SV=1
124801		77891.5	1	>tr|A0A1D5PCE6|A0A1D5PCE6_CHICK Uncharacterized protein OS=Gallus gallus GN=SCYL3 PE=4 SV=2
125783		270311	1	>tr|A0A1L1RKS2|A0A1L1RKS2_CHICK Fatty acid synthase OS=Gallus gallus GN=FASN PE=4 SV=1
125950		51106.7	1	>tr|O93382|O93382_CHICK Rab GDP dissociation inhibitor OS=Gallus gallus PE=2 SV=1
125988		46182.3	1	>tr|F1P001|F1P001_CHICK Uncharacterized protein OS=Gallus gallus PE=4 SV=2
126014		49607.9	1	>tr|E1C1Z5|E1C1Z5_CHICK Uncharacterized protein OS=Gallus gallus GN=CCDC102B PE=4 SV=2
126385		64517	1	>tr|F1NWT8|F1NWT8_CHICK Uncharacterized protein OS=Gallus gallus GN=RUFY3 PE=4 SV=3
126483		73823.9	1	>tr|F1NEI9|F1NEI9_CHICK Uncharacterized protein OS=Gallus gallus GN=NUP93 PE=4 SV=3
127163		84166.1	1	>tr|E1BXW9|E1BXW9_CHICK Tudor domain-containing protein 3 OS=Gallus gallus GN=TDRD3 PE=4 SV=2
127194		44488.3	1	>tr|R4GJZ2|R4GJZ2_CHICK P2X purinoceptor OS=Gallus gallus GN=P2RX6 PE=3 SV=2
127571		129235	1	>tr|D3X746|D3X746_CHICK Calcium-activated potassium channel variant G5p6A-AB5 OS=Gallus gallus GN=kcnma1 PE=2 SV=1
128015		104664	1	>tr|E1C2F1|E1C2F1_CHICK Uncharacterized protein OS=Gallus gallus GN=RBBP8 PE=4 SV=3
128529		267861	1	>tr|A0A1D5NTV3|A0A1D5NTV3_CHICK Uncharacterized protein OS=Gallus gallus GN=ACACA PE=4 SV=1
128625		593341	1	>tr|A0A1D5P623|A0A1D5P623_CHICK SCO-spondin OS=Gallus gallus GN=SSPO PE=4 SV=1
128757		35008.4	1	>tr|F1NLE7|F1NLE7_CHICK Uncharacterized protein OS=Gallus gallus GN=AIMP1 PE=4 SV=3
129020		216387	1	>tr|A0A1D5P3K1|A0A1D5P3K1_CHICK Uncharacterized protein OS=Gallus gallus PE=4 SV=2
129234		24433.3	1	>tr|E1BRQ5|E1BRQ5_CHICK Uncharacterized protein OS=Gallus gallus GN=CCDC25 PE=4 SV=3
129462		54430.9	1	>tr|B3TZB4|B3TZB4_CHICK PNPLA2/ATGL OS=Gallus gallus PE=2 SV=1
129528		584024	1	>tr|A0A1D5P9S4|A0A1D5P9S4_CHICK SCO-spondin OS=Gallus gallus GN=SSPO PE=4 SV=1
130437		118799	1	>tr|A0A1D5P1I5|A0A1D5P1I5_CHICK Anoctamin OS=Gallus gallus GN=ANO1 PE=3 SV=1
130663		118008	1	>tr|A0A1D5NYZ4|A0A1D5NYZ4_CHICK Uncharacterized protein OS=Gallus gallus GN=EFCAB5 PE=4 SV=1
131139		91385.1	1	>tr|A0A1L1S093|A0A1L1S093_CHICK Endoplasmin OS=Gallus gallus GN=HSP90B1 PE=3 SV=1	15;				ELISNASDALDK
131218		272278	1	>tr|R4GLV4|R4GLV4_CHICK Uncharacterized protein OS=Gallus gallus PE=4 SV=3
131426		15199.6	1	>tr|A0A1D5PDQ6|A0A1D5PDQ6_CHICK 40S ribosomal protein S13 OS=Gallus gallus GN=RPS13 PE=3 SV=1
131569		178286	1	>tr|A0A1L1RMT7|A0A1L1RMT7_CHICK Uncharacterized protein OS=Gallus gallus GN=CENPF PE=4 SV=1
131670		170062	1	>tr|F1P2Q3|F1P2Q3_CHICK Uncharacterized protein OS=Gallus gallus GN=COL4A2 PE=3 SV=3
131741		33403.7	1	>tr|A0A1L1RKL3|A0A1L1RKL3_CHICK Uncharacterized protein OS=Gallus gallus GN=LOC100859877 PE=3 SV=1
131807		227652	1	>tr|E1C1F2|E1C1F2_CHICK Uncharacterized protein OS=Gallus gallus GN=TRIP11 PE=4 SV=1
131823		19474.2	1	>tr|A0A1L1RR36|A0A1L1RR36_CHICK Uncharacterized protein OS=Gallus gallus PE=4 SV=1
132241		197058	1	>tr|E1BWT5|E1BWT5_CHICK Uncharacterized protein OS=Gallus gallus GN=CDC42BPA PE=3 SV=2
132724		22683.7	1	>tr|R4GLP1|R4GLP1_CHICK Uncharacterized protein OS=Gallus gallus GN=DIRAS1 PE=4 SV=1
132774		47824.6	1	>tr|A0A1D5P483|A0A1D5P483_CHICK Uncharacterized protein OS=Gallus gallus PE=4 SV=1
132916		100899	1	>tr|F1N9R1|F1N9R1_CHICK Uncharacterized protein OS=Gallus gallus GN=CTNNA3 PE=4 SV=2
133370		94053.9	1	>tr|A0A1D5PFL9|A0A1D5PFL9_CHICK Uncharacterized protein OS=Gallus gallus GN=NUP93 PE=4 SV=1
133443		99900.6	1	>tr|A0A1D5PJA7|A0A1D5PJA7_CHICK Uncharacterized protein OS=Gallus gallus GN=ADAMTS1 PE=4 SV=1
133722		45902.2	1	>tr|A0A1D5PYQ7|A0A1D5PYQ7_CHICK Uncharacterized protein OS=Gallus gallus GN=CCDC102B PE=4 SV=1
133827		154055	1	>tr|A0A1D5P943|A0A1D5P943_CHICK Uncharacterized protein OS=Gallus gallus GN=TJP2 PE=4 SV=1
133938		73274.4	1	>tr|A0A1L1RKP8|A0A1L1RKP8_CHICK Uncharacterized protein OS=Gallus gallus PE=4 SV=1
134010		22852.8	1	>tr|E1C055|E1C055_CHICK Uncharacterized protein OS=Gallus gallus GN=DIRAS2 PE=4 SV=1
134231		48841.6	1	>tr|A0A1D5PV74|A0A1D5PV74_CHICK Uncharacterized protein OS=Gallus gallus GN=CCDC102B PE=4 SV=1
134459		212052	1	>tr|A0A1D5NYA7|A0A1D5NYA7_CHICK Uncharacterized protein OS=Gallus gallus GN=PLXNB2 PE=4 SV=1
134469		12489.4	1	>tr|A0A1D5P5D4|A0A1D5P5D4_CHICK Uncharacterized protein OS=Gallus gallus GN=GNPNAT1 PE=4 SV=1
134730		112119	1	>tr|A0A1D5PSA2|A0A1D5PSA2_CHICK Uncharacterized protein OS=Gallus gallus GN=INPP4A PE=4 SV=1
134984		24828.1	1	>tr|A0A1D5PR55|A0A1D5PR55_CHICK Uncharacterized protein OS=Gallus gallus PE=4 SV=1
135215		80989.2	1	>tr|A0A1D5PHD2|A0A1D5PHD2_CHICK Uncharacterized protein OS=Gallus gallus GN=SH3PXD2B PE=4 SV=1
135264		27650.8	1	>tr|A0A1D5P8Q5|A0A1D5P8Q5_CHICK Uncharacterized protein OS=Gallus gallus GN=CCDC25 PE=4 SV=1
135334		101327	1	>tr|A0A1D5PYK4|A0A1D5PYK4_CHICK Uncharacterized protein OS=Gallus gallus GN=ACACB PE=4 SV=1
135592		91727	1	>tr|A0A1D5PPN9|A0A1D5PPN9_CHICK Endoplasmin OS=Gallus gallus GN=HSP90B1 PE=3 SV=1	15;				ELISNASDALDK
135829		29440	1	>tr|Q98TG7|Q98TG7_CHICK NK class homeoprotein Nkx-3.2 OS=Gallus gallus GN=Nkx-3.2 PE=2 SV=1
135867		73859.3	1	>tr|Q5ZMH2|Q5ZMH2_CHICK Uncharacterized protein OS=Gallus gallus GN=RCJMB04_2a19 PE=2 SV=1
136195		266944	1	>tr|A0A1D5PBX7|A0A1D5PBX7_CHICK Uncharacterized protein OS=Gallus gallus GN=ACACA PE=4 SV=1
136297		32170	1	>tr|F1NNG2|F1NNG2_CHICK Uncharacterized protein OS=Gallus gallus GN=TMEM45A PE=4 SV=2
136490		26990.4	1	>tr|A0A1L1RM09|A0A1L1RM09_CHICK Uncharacterized protein OS=Gallus gallus GN=SCYL3 PE=4 SV=1
136988		91387.1	1	>tr|B5AAV6|B5AAV6_CHICK Heat shock protein 108 OS=Gallus gallus PE=2 SV=1	15;				ELISNASDALDK
137226		278284	1	>tr|A0A1D5P3U9|A0A1D5P3U9_CHICK Uncharacterized protein OS=Gallus gallus GN=CHD9 PE=4 SV=1
137309		143564	1	>tr|F1NEM5|F1NEM5_CHICK Uncharacterized protein OS=Gallus gallus PE=4 SV=3
137517		133239	1	>tr|A0A1D5PA43|A0A1D5PA43_CHICK Uncharacterized protein OS=Gallus gallus GN=TJP2 PE=4 SV=1
137731		107089	1	>tr|A0A1D5P4I7|A0A1D5P4I7_CHICK Uncharacterized protein OS=Gallus gallus GN=EMILIN2 PE=4 SV=1
137791		45466.2	1	>tr|A0A1D5PW09|A0A1D5PW09_CHICK Uncharacterized protein OS=Gallus gallus GN=SH3PXD2B PE=4 SV=1
137896		131458	1	>tr|O42094|O42094_CHICK Alpha1 integrin OS=Gallus gallus PE=2 SV=1
137990		58015.9	1	>tr|A0A1D5PRK9|A0A1D5PRK9_CHICK Uncharacterized protein OS=Gallus gallus GN=AGBL4 PE=4 SV=1
138303		268187	1	>tr|F1P1B5|F1P1B5_CHICK Uncharacterized protein OS=Gallus gallus GN=ACACB PE=4 SV=3
138390		56147.5	1	>tr|A0A1D5PCR0|A0A1D5PCR0_CHICK Uncharacterized protein OS=Gallus gallus GN=VRK2 PE=4 SV=1
138541		111179	1	>tr|A0A1D5PX90|A0A1D5PX90_CHICK Uncharacterized protein OS=Gallus gallus GN=LOC100858301 PE=4 SV=1
138607		29397	1	>tr|A0A1D5PJN8|A0A1D5PJN8_CHICK Uncharacterized protein OS=Gallus gallus GN=NKX3-2 PE=4 SV=1
139203		47184.9	1	>tr|A0A1D5P5H7|A0A1D5P5H7_CHICK Uncharacterized protein OS=Gallus gallus PE=3 SV=1
139842		120941	1	>tr|F1NP45|F1NP45_CHICK Uncharacterized protein OS=Gallus gallus PE=4 SV=3
139889		103501	1	>tr|E1BX45|E1BX45_CHICK Uncharacterized protein OS=Gallus gallus GN=ADAMTS15 PE=4 SV=1
140044		73735.2	1	>tr|A0A1D5P6N1|A0A1D5P6N1_CHICK Uncharacterized protein OS=Gallus gallus GN=WDR43 PE=4 SV=1
140237		105356	1	>tr|A0A1D5PXA2|A0A1D5PXA2_CHICK Uncharacterized protein OS=Gallus gallus GN=EMILIN2 PE=4 SV=1
140406		53088.2	1	>tr|A0A1D5NU90|A0A1D5NU90_CHICK Uncharacterized protein OS=Gallus gallus GN=RUFY3 PE=4 SV=1
140503		39463.7	1	>tr|A0A1D5P084|A0A1D5P084_CHICK Uncharacterized protein OS=Gallus gallus GN=SHISA6 PE=4 SV=1
141551		93495.3	1	>tr|F1N8T5|F1N8T5_CHICK Kinesin-like protein OS=Gallus gallus GN=KIF20AL PE=3 SV=3
141808		97177	1	>tr|E1C4J9|E1C4J9_CHICK Uncharacterized protein OS=Gallus gallus GN=SH3PXD2B PE=4 SV=2
142065		264120	1	>tr|F1NWT0|F1NWT0_CHICK Uncharacterized protein OS=Gallus gallus GN=ACACA PE=4 SV=2
142148		58821.7	1	>tr|A0A1D5NUD8|A0A1D5NUD8_CHICK Uncharacterized protein OS=Gallus gallus GN=NUP93 PE=4 SV=1
142235		524519	1	>tr|Q197X2|Q197X2_CHICK Apolipoprotein B OS=Gallus gallus GN=APOB PE=2 SV=1
142350		108235	1	>tr|F1NI58|F1NI58_CHICK Uncharacterized protein OS=Gallus gallus GN=FAM179A PE=4 SV=2
142404		107415	1	>tr|F1NCU3|F1NCU3_CHICK Uncharacterized protein OS=Gallus gallus GN=LOC100858301 PE=4 SV=3
142473		110150	1	>tr|F1P404|F1P404_CHICK Uncharacterized protein OS=Gallus gallus GN=CCDC39 PE=4 SV=3
142846		259990	1	>tr|A0A1D5PL68|A0A1D5PL68_CHICK Uncharacterized protein OS=Gallus gallus GN=ACACA PE=4 SV=1
142847		29238.5	1	>tr|H9KYN7|H9KYN7_CHICK Uncharacterized protein OS=Gallus gallus GN=LOC431235 PE=3 SV=3
142868		351331	1	>tr|A0A1D5PB54|A0A1D5PB54_CHICK Uncharacterized protein OS=Gallus gallus PE=4 SV=1
143595		98611.8	1	>tr|A0A1D5NUN1|A0A1D5NUN1_CHICK Uncharacterized protein OS=Gallus gallus GN=SH3PXD2B PE=4 SV=1
143690		56037.3	1	>tr|A0A1D5P2D1|A0A1D5P2D1_CHICK Uncharacterized protein OS=Gallus gallus GN=PIAS4 PE=4 SV=1
143717		44601.8	1	>tr|A0A1D5P0L6|A0A1D5P0L6_CHICK Uncharacterized protein OS=Gallus gallus GN=ACTR1A PE=3 SV=1
143734		32864.3	1	>tr|A0A1D5PTY3|A0A1D5PTY3_CHICK Centromere protein Q OS=Gallus gallus GN=CENPQ PE=4 SV=1
143800		111291	1	>tr|A0A1D5P5C7|A0A1D5P5C7_CHICK Uncharacterized protein OS=Gallus gallus GN=INPP4A PE=4 SV=1
143808		138769	1	>tr|A0A1D5PVE9|A0A1D5PVE9_CHICK Uncharacterized protein OS=Gallus gallus PE=4 SV=1
144150		61860.8	1	>tr|A0A1D5PDW1|A0A1D5PDW1_CHICK Uncharacterized protein OS=Gallus gallus GN=VRK2 PE=4 SV=1
144458		49799.2	1	>tr|A0A1D5NWM7|A0A1D5NWM7_CHICK Uncharacterized protein OS=Gallus gallus GN=RSL1D1 PE=4 SV=1
144690		54402.9	1	>tr|B5AIG4|B5AIG4_CHICK Adipose triglyceride lipase OS=Gallus gallus PE=2 SV=1
145295		70866.3	1	>tr|F1NTL0|F1NTL0_CHICK Uncharacterized protein OS=Gallus gallus PE=4 SV=3
146430		41712.3	1	>tr|R4GK50|R4GK50_CHICK Uncharacterized protein OS=Gallus gallus GN=ETV3L PE=3 SV=2
146702		92272.6	1	>tr|A0A1D5PJP0|A0A1D5PJP0_CHICK Uncharacterized protein OS=Gallus gallus GN=SH3PXD2B PE=4 SV=1
146746		39186.9	1	>tr|A0A1D5PU47|A0A1D5PU47_CHICK Uncharacterized protein OS=Gallus gallus PE=4 SV=1
146800		131104	1	>tr|F1NK34|F1NK34_CHICK Uncharacterized protein OS=Gallus gallus GN=TJP2 PE=4 SV=2
147377		21648.8	1	>tr|E1C0V1|E1C0V1_CHICK Uncharacterized protein OS=Gallus gallus GN=GNPNAT1 PE=4 SV=1
147420		103284	1	>tr|A0A1D5NX16|A0A1D5NX16_CHICK Uncharacterized protein OS=Gallus gallus GN=ADAMTS1 PE=4 SV=1
147647		77931.5	1	>tr|Q5F3F6|Q5F3F6_CHICK Uncharacterized protein OS=Gallus gallus GN=RCJMB04_18j3 PE=2 SV=1
147998		29982.4	1	>tr|A0A1D5PL25|A0A1D5PL25_CHICK Uncharacterized protein OS=Gallus gallus GN=NKX3-2 PE=4 SV=1
148607		91423.9	1	>tr|Q90WA6|Q90WA6_CHICK Heat shock protein 108 OS=Gallus gallus PE=2 SV=1	15;				ELISNASDALDK
148633		163548	1	>tr|F1NN22|F1NN22_CHICK Uncharacterized protein OS=Gallus gallus PE=4 SV=3
149475		342749	1	>tr|E1C703|E1C703_CHICK Uncharacterized protein OS=Gallus gallus GN=CENPF PE=4 SV=2
149864		178133	1	>tr|Q98940|Q98940_CHICK Cardiac muscle factor 1 CMF1 OS=Gallus gallus PE=2 SV=1
150143		25587.3	1	>tr|A0A1B2JGX5|A0A1B2JGX5_PICPA NAD(P)H-hydrate epimerase OS=Komagataella pastoris GN=YNL200C PE=3 SV=1
150229		156397	1	>tr|A0A1B2J7Q9|A0A1B2J7Q9_PICPA L-aminoadipate-semialdehyde dehydrogenase OS=Komagataella pastoris GN=LYS2 PE=3 SV=1
150549		30141.7	1	>tr|A0A1B2JJ09|A0A1B2JJ09_PICPA Casein kinase II subunit beta OS=Komagataella pastoris GN=CKB1 PE=3 SV=1
150743		17651.2	1	>tr|A0A1B2JG46|A0A1B2JG46_PICPA BA75_03938T0 OS=Komagataella pastoris GN=COX5A PE=4 SV=1
151181		377972	1	>tr|A0A1B2J6N1|A0A1B2J6N1_PICPA BA75_00036T0 OS=Komagataella pastoris GN=ATY40_BA7500036 PE=4 SV=1
151564		24822.5	1	>tr|A0A1B2JFD8|A0A1B2JFD8_PICPA BA75_03864T0 OS=Komagataella pastoris GN=REX2 PE=4 SV=1
151634		54382.7	1	>tr|A0A1B2J9A2|A0A1B2J9A2_PICPA BA75_00381T0 OS=Komagataella pastoris GN=PKP2 PE=4 SV=1
151772		51299.6	1	>tr|A0A1B2JA27|A0A1B2JA27_PICPA BA75_02721T0 OS=Komagataella pastoris GN=SLY41 PE=4 SV=1
151820		69088.6	1	>tr|A0A1B2JGD6|A0A1B2JGD6_PICPA BA75_03342T0 OS=Komagataella pastoris GN=TFC1 PE=4 SV=1
152387		84981.5	1	>tr|A0A1B2JFN5|A0A1B2JFN5_PICPA BA75_04253T0 OS=Komagataella pastoris GN=SOG2 PE=4 SV=1
152613		49484.8	1	>tr|A0A1B2JB23|A0A1B2JB23_PICPA BA75_02143T0 OS=Komagataella pastoris GN=ATY40_BA7502143 PE=4 SV=1
152951		32495.5	1	>tr|A0A1B2J6W3|A0A1B2J6W3_PICPA BA75_01625T0 OS=Komagataella pastoris GN=ATY40_BA7501625 PE=4 SV=1
153066		281105	1	>tr|A0A1B2JGL2|A0A1B2JGL2_PICPA BA75_03731T0 OS=Komagataella pastoris GN=YPR117W PE=4 SV=1
153305		224904	1	>tr|A0A1B2JIC1|A0A1B2JIC1_PICPA BA75_04917T0 OS=Komagataella pastoris GN=ATY40_BA7504917 PE=4 SV=1
153309		46526.5	1	>tr|A0A1B2J549|A0A1B2J549_PICPA BA75_01500T0 OS=Komagataella pastoris GN=ATY40_BA7501500 PE=4 SV=1
154221		59664.8	1	>tr|A0A1B2JFQ8|A0A1B2JFQ8_PICPA BA75_03988T0 OS=Komagataella pastoris GN=ATY40_BA7503988 PE=3 SV=1
154531		82524.5	1	>tr|A0A1B2JBS9|A0A1B2JBS9_PICPA BA75_03064T0 OS=Komagataella pastoris GN=SAP1 PE=3 SV=1
154890		42108.4	1	>tr|A0A1B2J844|A0A1B2J844_PICPA BA75_00090T0 OS=Komagataella pastoris GN=ATY40_BA7500090 PE=3 SV=1
155439		394259	1	>sp|Q60841|RELN_MOUSE Reelin OS=Mus musculus GN=Reln PE=1 SV=3
155706		73313.3	1	>sp|Q3UDW8|HGNAT_MOUSE Heparan-alpha-glucosaminide N-acetyltransferase OS=Mus musculus GN=Hgsnat PE=1 SV=2
156424		106898	1	>sp|Q9EPW0|INP4A_MOUSE Type I inositol 3,4-bisphosphate 4-phosphatase OS=Mus musculus GN=Inpp4a PE=1 SV=1
156678		142182	1	>sp|Q9QYE5|JAG2_MOUSE Protein jagged-2 OS=Mus musculus GN=Jag2 PE=2 SV=2
156771		45152.3	1	>sp|Q61179|IRF9_MOUSE Interferon regulatory factor 9 OS=Mus musculus GN=Irf9 PE=1 SV=1
157419		330479	1	>sp|A2AWL7|MGAP_MOUSE MAX gene-associated protein OS=Mus musculus GN=Mga PE=2 SV=1
157752		253570	1	>sp|Q80TN7|NAV3_MOUSE Neuron navigator 3 OS=Mus musculus GN=Nav3 PE=1 SV=2
157932		139302	1	>sp|P10493|NID1_MOUSE Nidogen-1 OS=Mus musculus GN=Nid1 PE=1 SV=2
158285		204506	1	>sp|Q9R269|PEPL_MOUSE Periplakin OS=Mus musculus GN=Ppl PE=1 SV=1
158292		82448	1	>sp|Q8CG70|P3H3_MOUSE Prolyl 3-hydroxylase 3 OS=Mus musculus GN=P3h3 PE=1 SV=1
158650		272046	1	>sp|Q64512|PTN13_MOUSE Tyrosine-protein phosphatase non-receptor type 13 OS=Mus musculus GN=Ptpn13 PE=1 SV=2
158743		29147.6	1	>sp|Q9Z210|PX11B_MOUSE Peroxisomal membrane protein 11B OS=Mus musculus GN=Pex11b PE=1 SV=1
159448		62317.3	1	>sp|Q8C0X2|SL9B1_MOUSE Sodium/hydrogen exchanger 9B1 OS=Mus musculus GN=Slc9b1 PE=2 SV=1
159586		274906	1	>sp|Q62261|SPTB2_MOUSE Spectrin beta chain, non-erythrocytic 1 OS=Mus musculus GN=Sptbn1 PE=1 SV=2
159592		31026.9	1	>sp|Q8BL97|SRSF7_MOUSE Serine/arginine-rich splicing factor 7 OS=Mus musculus GN=Srsf7 PE=1 SV=1
159709		108848	1	>sp|Q7TSK2|SEZ6_MOUSE Seizure protein 6 OS=Mus musculus GN=Sez6 PE=1 SV=1
160062		82601.7	1	>sp|Q91W18|TDRD3_MOUSE Tudor domain-containing protein 3 OS=Mus musculus GN=Tdrd3 PE=1 SV=4
160668		62494.6	1	>sp|Q80VL1|TDRKH_MOUSE Tudor and KH domain-containing protein OS=Mus musculus GN=Tdrkh PE=1 SV=1
160703		53678.9	1	>sp|P37242|THB_MOUSE Thyroid hormone receptor beta OS=Mus musculus GN=Thrb PE=1 SV=1
160713		118636	1	>sp|Q64127|TIF1A_MOUSE Transcription intermediary factor 1-alpha OS=Mus musculus GN=Trim24 PE=1 SV=1
160989		57024.4	1	>sp|Q810L4|TM39B_MOUSE Transmembrane protein 39B OS=Mus musculus GN=Tmem39b PE=1 SV=1
161069		128318	1	>sp|Q3UES3|TNKS2_MOUSE Tankyrase-2 OS=Mus musculus GN=Tnks2 PE=2 SV=2
161084		65644.9	1	>sp|Q9JLT2|TREA_MOUSE Trehalase OS=Mus musculus GN=Treh PE=1 SV=1
161146		65553.4	1	>sp|Q3UDK1|TRAD1_MOUSE TRAF-type zinc finger domain-containing protein 1 OS=Mus musculus GN=Trafd1 PE=1 SV=1
161325		58646.5	1	>sp|Q6P5F7|TTYH3_MOUSE Protein tweety homolog 3 OS=Mus musculus GN=Ttyh3 PE=1 SV=1
161522		578886	1	>sp|A2AN08|UBR4_MOUSE E3 ubiquitin-protein ligase UBR4 OS=Mus musculus GN=Ubr4 PE=1 SV=1
161652		44795	1	>sp|Q8R2Z5|VWA1_MOUSE von Willebrand factor A domain-containing protein 1 OS=Mus musculus GN=Vwa1 PE=1 SV=1
161853		139050	1	>sp|Q924C1|XPO5_MOUSE Exportin-5 OS=Mus musculus GN=Xpo5 PE=1 SV=1
161980		266682	1	>sp|Q5SWU9|ACACA_MOUSE Acetyl-CoA carboxylase 1 OS=Mus musculus GN=Acaca PE=1 SV=1
162123		61549.2	1	>sp|Q99J27|ACATN_MOUSE Acetyl-coenzyme A transporter 1 OS=Mus musculus GN=Slc33a1 PE=1 SV=1
162199		42700.9	1	>sp|P61164|ACTZ_MOUSE Alpha-centractin OS=Mus musculus GN=Actr1a PE=1 SV=1
162447		181789	1	>sp|Q811D2|ANR26_MOUSE Ankyrin repeat domain-containing protein 26 OS=Mus musculus GN=Ankrd26 PE=1 SV=2
162535		56504.9	1	>sp|Q9CPY7|AMPL_MOUSE Cytosol aminopeptidase OS=Mus musculus GN=Lap3 PE=1 SV=3
163236		139603	1	>sp|Q4VC17|ATS18_MOUSE A disintegrin and metalloproteinase with thrombospondin motifs 18 OS=Mus musculus GN=Adamts18 PE=2 SV=2
163383		284908	1	>sp|Q3UHR0|BAHC1_MOUSE BAH and coiled-coil domain-containing protein 1 OS=Mus musculus GN=Bahcc1 PE=2 SV=2
163471		20146	1	>sp|Q9CWU4|CA052_MOUSE UPF0690 protein C1orf52 homolog OS=Mus musculus PE=1 SV=1
163635		26958	1	>sp|Q9D9P2|CC103_MOUSE Coiled-coil domain-containing protein 103 OS=Mus musculus GN=Ccdc103 PE=1 SV=1
163712		103660	1	>sp|Q8CDV0|CC178_MOUSE Coiled-coil domain-containing protein 178 OS=Mus musculus GN=Ccdc178 PE=2 SV=2
163822		24578.2	1	>sp|Q78PG9|CCD25_MOUSE Coiled-coil domain-containing protein 25 OS=Mus musculus GN=Ccdc25 PE=1 SV=1
164082		106887	1	>sp|Q3UKK2|CEAM5_MOUSE Carcinoembryonic antigen-related cell adhesion molecule 5 OS=Mus musculus GN=Ceacam5 PE=2 SV=1
164161		325824	1	>sp|Q8BYH8|CHD9_MOUSE Chromodomain-helicase-DNA-binding protein 9 OS=Mus musculus GN=Chd9 PE=1 SV=2
164231		307998	1	>sp|A3KFM7|CHD6_MOUSE Chromodomain-helicase-DNA-binding protein 6 OS=Mus musculus GN=Chd6 PE=1 SV=1
164299		32305.7	1	>sp|Q3ULM0|CC106_MOUSE Coiled-coil domain-containing protein 106 OS=Mus musculus GN=Ccdc106 PE=1 SV=1
164331		148881	1	>sp|Q6AW69|CGNL1_MOUSE Cingulin-like protein 1 OS=Mus musculus GN=Cgnl1 PE=1 SV=2
165038		28431	1	>sp|Q9CR35|CTRB1_MOUSE Chymotrypsinogen B OS=Mus musculus GN=Ctrb1 PE=1 SV=1
165460		92703.2	1	>sp|P08113|ENPL_MOUSE Endoplasmin OS=Mus musculus GN=Hsp90b1 PE=1 SV=2	15;				ELISNASDALDK
165658		85390.2	1	>sp|Q8CFV2|F149A_MOUSE Protein FAM149A OS=Mus musculus GN=Fam149a PE=2 SV=1
165750		101764	1	>sp|Q6NZG4|DDIAS_MOUSE DNA damage-induced apoptosis suppressor protein OS=Mus musculus GN=Ddias PE=2 SV=1
165830		134684	1	>sp|Q9Z207|DIAP3_MOUSE Protein diaphanous homolog 3 OS=Mus musculus GN=Diaph3 PE=1 SV=1
165869		22825.7	1	>sp|Q5PR73|DIRA2_MOUSE GTP-binding protein Di-Ras2 OS=Mus musculus GN=Diras2 PE=1 SV=1
166237		177085	1	>sp|Q6P1E8|EFCB6_MOUSE EF-hand calcium-binding domain-containing protein 6 OS=Mus musculus GN=Efcab6 PE=1 SV=2
166244		62637.8	1	>sp|O08553|DPYL2_MOUSE Dihydropyrimidinase-related protein 2 OS=Mus musculus GN=Dpysl2 PE=1 SV=2
166452		153757	1	>sp|Q3UJB9|EDC4_MOUSE Enhancer of mRNA-decapping protein 4 OS=Mus musculus GN=Edc4 PE=1 SV=2
166534		22788.9	1	>sp|Q3TZW0|ECSCR_MOUSE Endothelial cell-specific chemotaxis regulator OS=Mus musculus GN=Ecscr PE=1 SV=2
166836		57275.6	1	>sp|Q8R4Z4|ETV3_MOUSE ETS translocation variant 3 OS=Mus musculus GN=Etv3 PE=1 SV=2
166850		18688.6	1	>sp|P17257|F167B_MOUSE Protein FAM167B OS=Mus musculus GN=Fam167b PE=2 SV=2
166854		38728.1	1	>sp|Q8CHT6|F169B_MOUSE Protein FAM169B OS=Mus musculus GN=Fam169b PE=2 SV=1
167034		49906.5	1	>sp|Q11127|FUT4_MOUSE Alpha-(1,3)-fucosyltransferase 4 OS=Mus musculus GN=Fut4 PE=2 SV=1
167375		86287.2	1	>sp|P13020|GELS_MOUSE Gelsolin OS=Mus musculus GN=Gsn PE=1 SV=3	18;		TPSAAYLWVGAGASEAEK
167444		42556.5	1	>sp|Q9CYH5|GFOD2_MOUSE Glucose-fructose oxidoreductase domain-containing protein 2 OS=Mus musculus GN=Gfod2 PE=2 SV=1
167643		77758.1	1	>sp|Q9Z2Z9|GFPT2_MOUSE Glutamine--fructose-6-phosphate aminotransferase [isomerizing] 2 OS=Mus musculus GN=Gfpt2 PE=1 SV=3
168147		319826	1	>sp|Q9ESE1|LRBA_MOUSE Lipopolysaccharide-responsive and beige-like anchor protein OS=Mus musculus GN=Lrba PE=1 SV=1
168665		54375.7	1	>sp|P33435|MMP13_MOUSE Collagenase 3 OS=Mus musculus GN=Mmp13 PE=1 SV=1
168721		227428	1	>sp|Q8VDD5|MYH9_MOUSE Myosin-9 OS=Mus musculus GN=Myh9 PE=1 SV=4
169269		93735.7	1	>sp|Q8BJ71|NUP93_MOUSE Nuclear pore complex protein Nup93 OS=Mus musculus GN=Nup93 PE=1 SV=1
169378		76733.9	1	>sp|P09405|NUCL_MOUSE Nucleolin OS=Mus musculus GN=Ncl PE=1 SV=2
169816		84053.6	1	>sp|Q8C167|PPCEL_MOUSE Prolyl endopeptidase-like OS=Mus musculus GN=Prepl PE=1 SV=1
169980		56503.7	1	>sp|Q9JM05|PIAS4_MOUSE E3 SUMO-protein ligase PIAS4 OS=Mus musculus GN=Pias4 PE=1 SV=2
169986		294590	1	>sp|Q8R526|PK1L1_MOUSE Polycystic kidney disease protein 1-like 1 OS=Mus musculus GN=Pkd1l1 PE=1 SV=2
170048		66697.6	1	>sp|Q4FZD7|PLK5_MOUSE Inactive serine/threonine-protein kinase PLK5 OS=Mus musculus GN=Plk5 PE=1 SV=1
170129		41607.1	1	>sp|Q8BHE0|PRR11_MOUSE Proline-rich protein 11 OS=Mus musculus GN=Prr11 PE=2 SV=1
170343		156826	1	>sp|Q80TE0|RPAP1_MOUSE RNA polymerase II-associated protein 1 OS=Mus musculus GN=Rpap1 PE=1 SV=2
170456		128829	1	>sp|P97347|RPTN_MOUSE Repetin OS=Mus musculus GN=Rptn PE=2 SV=2
170525		53258.4	1	>sp|Q9D394|RUFY3_MOUSE Protein RUFY3 OS=Mus musculus GN=Rufy3 PE=1 SV=1
170786		47600.3	1	>sp|Q9JLI6|SCLY_MOUSE Selenocysteine lyase OS=Mus musculus GN=Scly PE=1 SV=1
171016		51145.2	1	>sp|A6X942|SH24B_MOUSE SH2 domain-containing protein 4B OS=Mus musculus GN=Sh2d4b PE=2 SV=1
171064		67257.2	1	>sp|Q9JID9|SH2B2_MOUSE SH2B adapter protein 2 OS=Mus musculus GN=Sh2b2 PE=1 SV=2
171067		52544.4	1	>sp|Q61120|SHC3_MOUSE SHC-transforming protein 3 OS=Mus musculus GN=Shc3 PE=1 SV=2
171743		120948	1	>sp|P15975|UBP53_MOUSE Inactive ubiquitin carboxyl-terminal hydrolase 53 OS=Mus musculus GN=Usp53 PE=1 SV=2
171848		57023.9	1	>sp|Q62396|ZFP92_MOUSE Zinc finger protein 92 OS=Mus musculus GN=Zfp92 PE=2 SV=2
172407		26802	1	>tr|Q9Z1R9|Q9Z1R9_MOUSE MCG124046 OS=Mus musculus GN=Prss1 PE=1 SV=1
172939		271945	1	>tr|G5E8B1|G5E8B1_MOUSE Protein tyrosine phosphatase, non-receptor type 13 OS=Mus musculus GN=Ptpn13 PE=1 SV=1
173136		62345.3	1	>tr|G5E8I2|G5E8I2_MOUSE RIKEN cDNA 4933425K02, isoform CRA_a OS=Mus musculus GN=Slc9b1 PE=4 SV=1
173517		60530.9	1	>tr|Q8VCQ8|Q8VCQ8_MOUSE Caldesmon 1 OS=Mus musculus GN=Cald1 PE=1 SV=1
173824		45152.3	1	>tr|Q3UKQ7|Q3UKQ7_MOUSE Interferon dependent positive acting transcription factor 3 gamma, isoform CRA_c OS=Mus musculus GN=Irf9 PE=1 SV=1
173826		92703.2	1	>tr|Q3UAD6|Q3UAD6_MOUSE Heat shock protein 90kDa beta (Grp94), member 1 OS=Mus musculus GN=Hsp90b1 PE=1 SV=1	15;				ELISNASDALDK
175501		44808.9	1	>tr|Q91V20|Q91V20_MOUSE Alpha 1,3-fucosyltransferase (Fragment) OS=Mus musculus GN=FUT4 PE=3 SV=1
177327		41634.9	1	>tr|Q9D6A7|Q9D6A7_MOUSE Putative uncharacterized protein OS=Mus musculus GN=Serpinb9c PE=2 SV=1
177445		56503.7	1	>tr|Q3ULQ6|Q3ULQ6_MOUSE Protein inhibitor of activated STAT 4 OS=Mus musculus GN=Pias4 PE=1 SV=1
178513		76763.9	1	>tr|Q3TGR3|Q3TGR3_MOUSE Putative uncharacterized protein OS=Mus musculus GN=Ncl PE=2 SV=1
178869		24578.2	1	>tr|A0PK78|A0PK78_MOUSE Coiled-coil domain containing 25 OS=Mus musculus GN=Ccdc25 PE=1 SV=1
178888		27589.1	1	>tr|Q3THA6|Q3THA6_MOUSE MCG17902, isoform CRA_a OS=Mus musculus GN=Srsf7 PE=2 SV=1
179867		67134.9	1	>tr|G3X967|G3X967_MOUSE Serine/threonine-protein kinase PLK OS=Mus musculus GN=Plk5 PE=3 SV=1
179981		92717.2	1	>tr|Q91V38|Q91V38_MOUSE Heat shock protein 90, beta (Grp94), member 1 OS=Mus musculus GN=Hsp90b1 PE=2 SV=1	15;				ELISNASDALDK
180563		56554.9	1	>tr|Q32MX8|Q32MX8_MOUSE Dclre1c protein OS=Mus musculus GN=Dclre1c PE=2 SV=1
180918		78152.1	1	>tr|Q8CBZ9|Q8CBZ9_MOUSE Protein FAM149A (Fragment) OS=Mus musculus GN=Fam149a PE=2 SV=1
181098		25526.2	1	>tr|Q8C6H0|Q8C6H0_MOUSE Galectin OS=Mus musculus GN=Lgals8 PE=1 SV=1	15;		DIALHLNPR
181208		44862	1	>tr|Q91VB5|Q91VB5_MOUSE Alpha 1,3-fucosyltransferase (Fragment) OS=Mus musculus GN=FUT4 PE=3 SV=1
181302		80997.5	1	>tr|Q6PAC1|Q6PAC1_MOUSE Gelsolin, isoform CRA_c OS=Mus musculus GN=Gsn PE=2 SV=1	18;		TPSAAYLWVGAGASEAEK
181335		153757	1	>tr|G5E896|G5E896_MOUSE Enhancer of mRNA decapping 4, isoform CRA_b OS=Mus musculus GN=Edc4 PE=1 SV=1
182286		22825.7	1	>tr|Q3UWU7|Q3UWU7_MOUSE Putative uncharacterized protein OS=Mus musculus GN=Diras2 PE=1 SV=1
182746		45793.9	1	>tr|A0A0G2JED4|A0A0G2JED4_MOUSE SH2B adapter protein 2 OS=Mus musculus GN=Sh2b2 PE=1 SV=1
183265		204282	1	>tr|G5E898|G5E898_MOUSE Periplakin OS=Mus musculus GN=Ppl PE=1 SV=1
183516		44380.5	1	>tr|Q4VAD4|Q4VAD4_MOUSE Zfp92 protein OS=Mus musculus GN=Zfp92 PE=2 SV=1
183674		54375.7	1	>tr|Q3U9V5|Q3U9V5_MOUSE Matrix metallopeptidase 13 OS=Mus musculus GN=Mmp13 PE=2 SV=1
183823		49906.5	1	>tr|Q544B8|Q544B8_MOUSE Fucosyltransferase 4 OS=Mus musculus GN=Fut4 PE=2 SV=1
184010		148819	1	>tr|B2RSU6|B2RSU6_MOUSE Cingulin-like 1 OS=Mus musculus GN=Cgnl1 PE=1 SV=1
184253		103407	1	>tr|B2RXC2|B2RXC2_MOUSE Kinase OS=Mus musculus GN=Itpkb PE=1 SV=1
185755		236127	1	>tr|A0A1D5RM41|A0A1D5RM41_MOUSE Lipopolysaccharide-responsive and beige-like anchor protein (Fragment) OS=Mus musculus GN=Lrba PE=1 SV=1
186977		81083.5	1	>tr|Q3TGJ9|Q3TGJ9_MOUSE Putative uncharacterized protein OS=Mus musculus GN=Gsn PE=2 SV=1	18;		TPSAAYLWVGAGASEAEK
187184		268854	1	>tr|E9Q411|E9Q411_MOUSE Neuroblastoma-amplified sequence OS=Mus musculus GN=Nbas PE=1 SV=1
187688		52020.2	1	>tr|E9PZJ2|E9PZJ2_MOUSE Interferon regulatory factor 9 OS=Mus musculus GN=Irf9 PE=1 SV=1
188361		196936	1	>tr|A0A140LIW3|A0A140LIW3_MOUSE FERM and PDZ domain-containing 3 OS=Mus musculus GN=Frmpd3 PE=1 SV=1
188664		39179.3	1	>tr|A0A1B0GRP6|A0A1B0GRP6_MOUSE Protein FAM169B OS=Mus musculus GN=Fam169b PE=4 SV=1
189260		11063.6	1	>tr|A0A087WQ28|A0A087WQ28_MOUSE RIKEN cDNA 2410004B18 gene (Fragment) OS=Mus musculus GN=2410004B18Rik PE=1 SV=1
189286		25503.6	1	>tr|Q3TUS1|Q3TUS1_MOUSE Putative uncharacterized protein (Fragment) OS=Mus musculus GN=Cald1 PE=2 SV=1
189492		221813	1	>tr|Q571K1|Q571K1_MOUSE MKIAA4151 protein (Fragment) OS=Mus musculus GN=Golgb1 PE=2 SV=1
189519		107094	1	>tr|Q8K331|Q8K331_MOUSE Diap3 protein OS=Mus musculus GN=Diaph3 PE=2 SV=1
189720		16570.7	1	>tr|E0CY67|E0CY67_MOUSE Sodium/hydrogen exchanger 9B1 (Fragment) OS=Mus musculus GN=Slc9b1 PE=4 SV=1
190122		61856.6	1	>tr|E9QA16|E9QA16_MOUSE Caldesmon 1 OS=Mus musculus GN=Cald1 PE=1 SV=1
190988		44686.6	1	>tr|I7HJI5|I7HJI5_MOUSE Serine (or cysteine) peptidase inhibitor, clade B, member 9c OS=Mus musculus GN=Serpinb9c PE=3 SV=1
191253		27458.1	1	>tr|F6ZFP8|F6ZFP8_MOUSE Selenocysteine lyase (Fragment) OS=Mus musculus GN=Scly PE=1 SV=1
191729		366497	1	>tr|E9QAH1|E9QAH1_MOUSE Golgi autoantigen, golgin subfamily b, macrogolgin 1 OS=Mus musculus GN=Golgb1 PE=1 SV=1
191769		142950	1	>tr|D6RE33|D6RE33_MOUSE Enhancer of mRNA-decapping protein 4 OS=Mus musculus GN=Edc4 PE=1 SV=1
192279		63411.4	1	>tr|D3Z6I7|D3Z6I7_MOUSE Caldesmon 1 OS=Mus musculus GN=Cald1 PE=1 SV=1
192385		16573.4	1	>tr|F6T4M4|F6T4M4_MOUSE Serine/arginine repetitive matrix protein 1 (Fragment) OS=Mus musculus GN=Srrm1 PE=1 SV=1
192427		313766	1	>tr|H7BX50|H7BX50_MOUSE MAX gene-associated protein OS=Mus musculus GN=Mga PE=1 SV=1
192601		151927	1	>tr|A0A0R4J1Q0|A0A0R4J1Q0_MOUSE Enhancer of mRNA-decapping protein 4 OS=Mus musculus GN=Edc4 PE=1 SV=1
192720		334811	1	>tr|E9QLG3|E9QLG3_MOUSE MAX gene-associated protein OS=Mus musculus GN=Mga PE=1 SV=1
193234		68897.5	1	>tr|Q3V0X4|Q3V0X4_MOUSE Putative uncharacterized protein OS=Mus musculus GN=Gfpt2 PE=2 SV=1
193255		80545	1	>tr|A0A1D5RLQ0|A0A1D5RLQ0_MOUSE Nuclear pore complex protein Nup93 OS=Mus musculus GN=Nup93 PE=1 SV=1
193279		61672.5	1	>tr|E9Q0M9|E9Q0M9_MOUSE Caldesmon 1 OS=Mus musculus GN=Cald1 PE=1 SV=1
193314		80997.4	1	>tr|Q3U9Q8|Q3U9Q8_MOUSE Putative uncharacterized protein OS=Mus musculus GN=Gsn PE=2 SV=1	18;		TPSAAYLWVGAGASEAEK
193567		22287	1	>tr|Q7TMN5|Q7TMN5_MOUSE Cald1 protein (Fragment) OS=Mus musculus GN=Cald1 PE=2 SV=1
193585		85913.1	1	>tr|Q3TTT8|Q3TTT8_MOUSE Putative uncharacterized protein (Fragment) OS=Mus musculus GN=Ptpn13 PE=2 SV=1
193674		29977.9	1	>tr|E9Q9F3|E9Q9F3_MOUSE Caldesmon 1 (Fragment) OS=Mus musculus GN=Cald1 PE=1 SV=1
194001		47401.6	1	>tr|E9Q8M6|E9Q8M6_MOUSE Interferon regulatory factor 9 OS=Mus musculus GN=Irf9 PE=1 SV=1
194738		8645.59	1	>tr|Q8K0V7|Q8K0V7_MOUSE Family with sequence similarity 167, member B OS=Mus musculus GN=Fam167b PE=2 SV=1
194871		101163	1	>tr|Q3UEQ1|Q3UEQ1_MOUSE Putative uncharacterized protein OS=Mus musculus GN=Inpp4a PE=1 SV=1
195106		25017.8	1	>tr|G3UVV5|G3UVV5_MOUSE Endothelial cell-specific chemotaxis regulator OS=Mus musculus GN=Ecscr PE=1 SV=1
195765		371352	1	>tr|E9PVZ8|E9PVZ8_MOUSE Golgi autoantigen, golgin subfamily b, macrogolgin 1 OS=Mus musculus GN=Golgb1 PE=1 SV=1
195820		37509.3	1	>tr|D6RHQ3|D6RHQ3_MOUSE Prolyl 3-hydroxylase 3 OS=Mus musculus GN=P3h3 PE=1 SV=1
195868		114942	1	>tr|Q3TSX1|Q3TSX1_MOUSE Putative uncharacterized protein (Fragment) OS=Mus musculus GN=Diaph3 PE=2 SV=1
196028		111192	1	>tr|D3Z230|D3Z230_MOUSE Type I inositol 3,4-bisphosphate 4-phosphatase OS=Mus musculus GN=Inpp4a PE=1 SV=1
196153		214234	1	>tr|Q6GQV6|Q6GQV6_MOUSE Nbas protein (Fragment) OS=Mus musculus GN=Nbas PE=2 SV=1
197071		44934	1	>tr|Q920V7|Q920V7_MOUSE Alpha 1,3-fucosyltransferase (Fragment) OS=Mus musculus GN=FUT4 PE=3 SV=1
197304		94044.8	1	>tr|Q8C8P2|Q8C8P2_MOUSE Putative uncharacterized protein OS=Mus musculus GN=Epb41l1 PE=2 SV=1
197747		371309	1	>tr|B2RWW2|B2RWW2_MOUSE Golgb1 protein OS=Mus musculus GN=Golgb1 PE=2 SV=1
197886		38671.1	1	>tr|E9QPN6|E9QPN6_MOUSE Coiled-coil domain-containing protein 106 OS=Mus musculus GN=Ccdc106 PE=1 SV=1
198040		52433.6	1	>tr|F6YAM1|F6YAM1_MOUSE Zinc finger protein 930 OS=Mus musculus GN=Zfp930 PE=1 SV=1
198196		24354.8	1	>tr|Q924T6|Q924T6_MOUSE ISGF3G OS=Mus musculus GN=Isgf3g PE=3 SV=1
198996		12949.8	1	>tr|E9PX27|E9PX27_MOUSE Heat shock protein HSP 90-beta OS=Mus musculus GN=Hsp90ab1 PE=1 SV=1	15;				ELISNASDALDK
199766		112139	1	>tr|Q3V0H4|Q3V0H4_MOUSE Putative uncharacterized protein OS=Mus musculus GN=Trim24 PE=2 SV=1
199854		17441.8	1	>tr|D3YVU8|D3YVU8_MOUSE ETS translocation variant 3 OS=Mus musculus GN=Etv3 PE=1 SV=1
200231		25306.9	1	>tr|F7BB44|F7BB44_MOUSE Selenocysteine lyase (Fragment) OS=Mus musculus GN=Scly PE=1 SV=8
200727		86195.9	1	>tr|Q3TLF2|Q3TLF2_MOUSE Putative uncharacterized protein OS=Mus musculus GN=Trim24 PE=2 SV=1
201316		139004	1	>tr|A2RRJ4|A2RRJ4_MOUSE Exportin 5 OS=Mus musculus GN=Xpo5 PE=2 SV=1
201346		40402.4	1	>tr|D6RFQ2|D6RFQ2_MOUSE Uncharacterized protein OS=Mus musculus GN=Gm42957 PE=1 SV=1
201995		76602.5	1	>tr|Q8BKS6|Q8BKS6_MOUSE Putative uncharacterized protein (Fragment) OS=Mus musculus GN=Prepl PE=2 SV=1
202178		24737.5	1	>tr|F6YVU7|F6YVU7_MOUSE Tankyrase-2 (Fragment) OS=Mus musculus GN=Tnks2 PE=4 SV=1
202441		81066.6	1	>tr|Q3UCW8|Q3UCW8_MOUSE Putative uncharacterized protein OS=Mus musculus GN=Gsn PE=2 SV=1	18;		TPSAAYLWVGAGASEAEK
202724		62317.3	1	>tr|B5AFL0|B5AFL0_MOUSE Testis-specific Na+/H+ Exchanger OS=Mus musculus GN=Slc9b1 PE=2 SV=1
202778		32526.5	1	>tr|Q3TPD6|Q3TPD6_MOUSE Putative uncharacterized protein (Fragment) OS=Mus musculus GN=Ptpn13 PE=2 SV=1
203436		43681.6	1	>tr|Q7TQJ6|Q7TQJ6_MOUSE Myh9 protein (Fragment) OS=Mus musculus GN=Myh9 PE=2 SV=1
203508		27761.4	1	>tr|F7BA65|F7BA65_MOUSE Protein artemis (Fragment) OS=Mus musculus GN=Dclre1c PE=4 SV=1
203637		325751	1	>tr|B7ZNF8|B7ZNF8_MOUSE Chd9 protein OS=Mus musculus GN=Chd9 PE=2 SV=1
203941		61371.7	1	>tr|Q8VCS8|Q8VCS8_MOUSE Trehalase OS=Mus musculus GN=Treh PE=2 SV=1
204074		64175.7	1	>tr|Q497S6|Q497S6_MOUSE Sesn1 protein OS=Mus musculus GN=Sesn1 PE=2 SV=1
204292		134710	1	>tr|F8WIG5|F8WIG5_MOUSE Protein diaphanous homolog 3 OS=Mus musculus GN=Diaph3 PE=1 SV=2
204984		31604	1	>tr|Q8C2R2|Q8C2R2_MOUSE Putative uncharacterized protein (Fragment) OS=Mus musculus GN=Hsp90b1 PE=2 SV=1	15;				ELISNASDALDK
205180		319464	1	>tr|E9Q3Y4|E9Q3Y4_MOUSE Lipopolysaccharide-responsive and beige-like anchor protein OS=Mus musculus GN=Lrba PE=1 SV=1
205566		21778	1	>tr|Q3URY3|Q3URY3_MOUSE Putative uncharacterized protein OS=Mus musculus PE=2 SV=1
205751		44791	1	>tr|Q920W1|Q920W1_MOUSE Alpha 1,3-fucosyltransferase (Fragment) OS=Mus musculus GN=FUT4 PE=3 SV=1
206193		19346.4	1	>tr|F6RF12|F6RF12_MOUSE Endothelial cell-specific chemotaxis regulator (Fragment) OS=Mus musculus GN=Ecscr PE=1 SV=1
206389		44899.6	1	>tr|Q3UZT5|Q3UZT5_MOUSE Putative uncharacterized protein (Fragment) OS=Mus musculus GN=Thrb PE=2 SV=1
206474		11857.1	1	>tr|A0A0G2JEM7|A0A0G2JEM7_MOUSE Cytosol aminopeptidase (Fragment) OS=Mus musculus GN=Lap3 PE=1 SV=1
207043		13930.7	1	>tr|A0A140LHB1|A0A140LHB1_MOUSE Splicing factor U2AF 26 kDa subunit (Fragment) OS=Mus musculus GN=U2af1l4 PE=1 SV=1
207378		52564.7	1	>tr|A0A1D5RM15|A0A1D5RM15_MOUSE Zinc finger protein 930 OS=Mus musculus GN=Zfp930 PE=1 SV=1
207794		89277.3	1	>tr|E9QA15|E9QA15_MOUSE Caldesmon 1 OS=Mus musculus GN=Cald1 PE=1 SV=1
208208		75407.3	1	>tr|A0A0G2JFT8|A0A0G2JFT8_MOUSE Protein RUFY3 OS=Mus musculus GN=Rufy3 PE=1 SV=1
208245		60996.9	1	>tr|S4R1T7|S4R1T7_MOUSE Caldesmon 1 OS=Mus musculus GN=Cald1 PE=1 SV=1
208288		96950.9	1	>tr|V9GWX3|V9GWX3_MOUSE RNA polymerase II-associated protein 1 OS=Mus musculus GN=Rpap1 PE=1 SV=1
208534		7210.59	1	>tr|D3Z3I6|D3Z3I6_MOUSE Selenocysteine lyase (Fragment) OS=Mus musculus GN=Scly PE=1 SV=1
208670		150967	1	>tr|Q5DTR4|Q5DTR4_MOUSE MKIAA4049 protein (Fragment) OS=Mus musculus GN=Sptbn1 PE=2 SV=1
208833		64233.7	1	>tr|E9PXR3|E9PXR3_MOUSE Sestrin-1 OS=Mus musculus GN=Sesn1 PE=1 SV=1
209576		106845	1	>tr|E9Q9A0|E9Q9A0_MOUSE Type I inositol 3,4-bisphosphate 4-phosphatase OS=Mus musculus GN=Inpp4a PE=1 SV=2
210011		27833.5	1	>tr|Q05CZ7|Q05CZ7_MOUSE Samd10 protein (Fragment) OS=Mus musculus GN=Samd10 PE=2 SV=1
210085		103174	1	>tr|Q3UJX6|Q3UJX6_MOUSE Putative uncharacterized protein (Fragment) OS=Mus musculus GN=Nbas PE=2 SV=1
210964		30821.5	1	>tr|Q3TLG4|Q3TLG4_MOUSE Putative uncharacterized protein (Fragment) OS=Mus musculus GN=Nup214 PE=2 SV=1
211657		68152.3	1	>tr|Q3UMD5|Q3UMD5_MOUSE Protein kinase C OS=Mus musculus GN=Prkci PE=2 SV=1
211949		78048.1	1	>tr|Q8CAL4|Q8CAL4_MOUSE Putative uncharacterized protein (Fragment) OS=Mus musculus GN=Fam149a PE=2 SV=1
212704		254299	1	>tr|E9QMF5|E9QMF5_MOUSE Neuron navigator 3 OS=Mus musculus GN=Nav3 PE=1 SV=1
213021		137039	1	>tr|Q5DTM7|Q5DTM7_MOUSE MKIAA4117 protein (Fragment) OS=Mus musculus GN=Diaph3 PE=2 SV=1
213957		8710.39	1	>tr|D3Z1R1|D3Z1R1_MOUSE Heat shock protein HSP 90-beta (Fragment) OS=Mus musculus GN=Hsp90ab1 PE=1 SV=1	15;				ELISNASDALDK
214013		115170	1	>tr|Q3UU77|Q3UU77_MOUSE Putative uncharacterized protein (Fragment) OS=Mus musculus GN=Diaph3 PE=2 SV=1
214034		61969.2	1	>tr|A0A0G2JFB2|A0A0G2JFB2_MOUSE Tudor and KH domain-containing protein OS=Mus musculus GN=Tdrkh PE=1 SV=1
214064		24655.1	1	>tr|F6ZI20|F6ZI20_MOUSE Tudor domain-containing protein 3 (Fragment) OS=Mus musculus GN=Tdrd3 PE=1 SV=1
214462		108499	1	>tr|D3YUD3|D3YUD3_MOUSE Type I inositol 3,4-bisphosphate 4-phosphatase OS=Mus musculus GN=Inpp4a PE=1 SV=2
214904		78689.4	1	>tr|Q5DTK2|Q5DTK2_MOUSE MKIAA4166 protein (Fragment) OS=Mus musculus GN=Fam149a PE=2 SV=1
215088		22372.1	1	>tr|B7ZC50|B7ZC50_MOUSE Heat shock protein HSP 90-alpha (Fragment) OS=Mus musculus GN=Hsp90aa1 PE=1 SV=1	19;					ADLINNLGTIAK
215115		103628	1	>tr|B7ZN80|B7ZN80_MOUSE 4921528I01Rik protein OS=Mus musculus GN=Ccdc178 PE=2 SV=1
215251		233920	1	>tr|A0A0A0MQP1|A0A0A0MQP1_MOUSE Polycystic kidney disease protein 1-like 1 OS=Mus musculus GN=Pkd1l1 PE=4 SV=1
215612		196204	1	>tr|Q80XK8|Q80XK8_MOUSE Nbas protein (Fragment) OS=Mus musculus GN=Nbas PE=2 SV=1
215933		44183.8	1	>tr|Q920V9|Q920V9_MOUSE Alpha 1,3-fucosyltransferase (Fragment) OS=Mus musculus GN=FUT4 PE=3 SV=1
216075		47630.3	1	>tr|A0A0R4J069|A0A0R4J069_MOUSE Selenocysteine lyase OS=Mus musculus GN=Scly PE=1 SV=1
216150		76747.9	1	>tr|Q3TT41|Q3TT41_MOUSE Putative uncharacterized protein OS=Mus musculus GN=Ncl PE=2 SV=1
216436		54327.7	1	>tr|Q3U2N6|Q3U2N6_MOUSE Putative uncharacterized protein OS=Mus musculus GN=Mmp13 PE=2 SV=1
216972		54403.7	1	>tr|Q3U5R7|Q3U5R7_MOUSE Putative uncharacterized protein OS=Mus musculus GN=Mmp13 PE=2 SV=1
217060		68744.9	1	>tr|Q8BKB2|Q8BKB2_MOUSE Kinase (Fragment) OS=Mus musculus GN=Itpkb PE=2 SV=1
217206		21643.8	1	>tr|Q8HWL1|Q8HWL1_MOUSE H2-Q10 protein (Fragment) OS=Mus musculus GN=H2-Q10 PE=2 SV=1
217689		30447.1	1	>tr|Q8BN37|Q8BN37_MOUSE Putative uncharacterized protein OS=Mus musculus GN=Etv3 PE=2 SV=1
218093		123668	1	>tr|Q8BKA1|Q8BKA1_MOUSE Putative uncharacterized protein OS=Mus musculus GN=Adamts18 PE=2 SV=1
218678		44807	1	>tr|Q920W0|Q920W0_MOUSE Alpha 1,3-fucosyltransferase (Fragment) OS=Mus musculus GN=FUT4 PE=3 SV=1
218899		311914	1	>tr|A0A0A6YXL6|A0A0A6YXL6_MOUSE Lipopolysaccharide-responsive and beige-like anchor protein OS=Mus musculus GN=Lrba PE=1 SV=1
218904		105540	1	>tr|Q5DTG9|Q5DTG9_MOUSE MKIAA4219 protein (Fragment) OS=Mus musculus GN=Sptb PE=2 SV=1
219107		112148	1	>tr|E9Q1U8|E9Q1U8_MOUSE Transcription intermediary factor 1-alpha OS=Mus musculus GN=Trim24 PE=1 SV=1
219355		284934	1	>tr|E9Q7G4|E9Q7G4_MOUSE BAH and coiled-coil domain-containing protein 1 OS=Mus musculus GN=Bahcc1 PE=1 SV=1
220329		62510.6	1	>tr|Q6PGG8|Q6PGG8_MOUSE Tdrkh protein OS=Mus musculus GN=Tdrkh PE=2 SV=1
220691		44821	1	>tr|Q920V8|Q920V8_MOUSE Alpha 1,3-fucosyltransferase (Fragment) OS=Mus musculus GN=FUT4 PE=3 SV=1
220941		57229.6	1	>tr|Q3U1H6|Q3U1H6_MOUSE Putative uncharacterized protein OS=Mus musculus GN=Etv3 PE=2 SV=1
221010		92703.2	1	>tr|Q3UBU0|Q3UBU0_MOUSE Putative uncharacterized protein OS=Mus musculus GN=Hsp90b1 PE=2 SV=1	15;				ELISNASDALDK
221058		83487.2	1	>tr|F6X0J3|F6X0J3_MOUSE Protein FAM149A (Fragment) OS=Mus musculus GN=Fam149a PE=4 SV=1
221171		140547	1	>tr|D3Z3H4|D3Z3H4_MOUSE Cingulin-like protein 1 OS=Mus musculus GN=Cgnl1 PE=1 SV=1
221248		18587.9	1	>tr|F6W6D3|F6W6D3_MOUSE Endothelial cell-specific chemotaxis regulator (Fragment) OS=Mus musculus GN=Ecscr PE=1 SV=1
222266		10630.3	1	>tr|A0A0J9YUC2|A0A0J9YUC2_MOUSE TRAF-type zinc finger domain-containing protein 1 (Fragment) OS=Mus musculus GN=Trafd1 PE=1 SV=1
223413		76876.1	1	>tr|Q8CD23|Q8CD23_MOUSE Putative uncharacterized protein OS=Mus musculus GN=Ncl PE=2 SV=1
223925		150632	1	>tr|Q6PGH6|Q6PGH6_MOUSE Nbas protein OS=Mus musculus GN=Nbas PE=2 SV=1
223975		26859	1	>tr|V9GXY1|V9GXY1_MOUSE Acetyl-CoA carboxylase 1 (Fragment) OS=Mus musculus GN=Acaca PE=1 SV=1
224583		285650	1	>tr|A0A0A0MQK4|A0A0A0MQK4_MOUSE Polycystic kidney disease protein 1-like 1 (Fragment) OS=Mus musculus GN=Pkd1l1 PE=4 SV=1
224868		84455.2	1	>tr|Q5DTK7|Q5DTK7_MOUSE MKIAA4158 protein (Fragment) OS=Mus musculus GN=Sez6 PE=2 SV=1
224990		72486.1	1	>tr|Q9CUR1|Q9CUR1_MOUSE Putative uncharacterized protein (Fragment) OS=Mus musculus GN=Ccdc178 PE=2 SV=1
225219		26183.2	1	>tr|Q3TPQ4|Q3TPQ4_MOUSE Putative uncharacterized protein (Fragment) OS=Mus musculus GN=Samd10 PE=2 SV=1
225517		101932	1	>tr|E9QLR9|E9QLR9_MOUSE DNA damage-induced apoptosis suppressor protein OS=Mus musculus GN=Ddias PE=4 SV=1
226337		75485.2	1	>tr|Q3TZN6|Q3TZN6_MOUSE Putative uncharacterized protein (Fragment) OS=Mus musculus GN=Sptbn1 PE=2 SV=1
226435		175974	1	>tr|F6SRT8|F6SRT8_MOUSE Neuron navigator 3 (Fragment) OS=Mus musculus GN=Nav3 PE=1 SV=1
226443		39086.7	1	>tr|Q80WW4|Q80WW4_MOUSE Serpinb9c protein OS=Mus musculus GN=Serpinb9c PE=2 SV=1
226691		37604.7	1	>tr|Q3ZAX3|Q3ZAX3_MOUSE Shc3 protein OS=Mus musculus GN=Shc3 PE=2 SV=1
226723		134700	1	>tr|Q0VGT1|Q0VGT1_MOUSE Diaphanous homolog 3 (Drosophila) OS=Mus musculus GN=Diaph3 PE=2 SV=1
227132		125895	1	>tr|B7ZMV1|B7ZMV1_MOUSE Adamts18 protein (Fragment) OS=Mus musculus GN=Adamts18 PE=2 SV=1
227319		91383.8	1	>tr|O35483|O35483_MOUSE Krupple-related zinc finger protein OS=Mus musculus GN=Zfp316 PE=2 SV=1
227327		49850.5	1	>tr|B2RPT3|B2RPT3_MOUSE Fut4 protein OS=Mus musculus GN=Fut4 PE=2 SV=1
227358		39621.8	1	>tr|Q3V2D7|Q3V2D7_MOUSE Putative uncharacterized protein (Fragment) OS=Mus musculus GN=Pias4 PE=2 SV=1
227980		61358.6	1	>tr|E9PYP7|E9PYP7_MOUSE Trehalase OS=Mus musculus GN=Treh PE=1 SV=1
228455		48437.9	1	>tr|Q9CT46|Q9CT46_MOUSE Putative uncharacterized protein (Fragment) OS=Mus musculus GN=Ncl PE=2 SV=1
228498		87075.3	1	>tr|Q3TFC8|Q3TFC8_MOUSE Putative uncharacterized protein (Fragment) OS=Mus musculus GN=Nup93 PE=2 SV=1
228649		76761.9	1	>tr|Q3TL52|Q3TL52_MOUSE Putative uncharacterized protein OS=Mus musculus GN=Ncl PE=2 SV=1
229125		66755.5	1	>tr|Q811J9|Q811J9_MOUSE Myh9 protein (Fragment) OS=Mus musculus GN=Myh9 PE=2 SV=1
229283		132177	1	>tr|Q5PR81|Q5PR81_MOUSE Diap3 protein (Fragment) OS=Mus musculus GN=Diaph3 PE=2 SV=1
230231		27384.8	1	>tr|E9PXK7|E9PXK7_MOUSE Peroxisomal membrane protein 11B OS=Mus musculus GN=Pex11b PE=1 SV=1
230255		244839	1	>tr|A0A0A0MQG2|A0A0A0MQG2_MOUSE Spectrin beta chain, non-erythrocytic 1 (Fragment) OS=Mus musculus GN=Sptbn1 PE=1 SV=1
230556		111079	1	>tr|Q3UFT0|Q3UFT0_MOUSE Putative uncharacterized protein (Fragment) OS=Mus musculus GN=Myh9 PE=2 SV=1
230853		61326.6	1	>tr|Q99JJ3|Q99JJ3_MOUSE Myh9 protein (Fragment) OS=Mus musculus GN=Myh9 PE=2 SV=1
230961		229321	1	>tr|F6SSP6|F6SSP6_MOUSE E3 ubiquitin-protein ligase UBR4 (Fragment) OS=Mus musculus GN=Ubr4 PE=1 SV=1
231414		20201.4	1	>tr|Q8C2C1|Q8C2C1_MOUSE Putative uncharacterized protein OS=Mus musculus GN=5330429B09Rik PE=2 SV=1
232532		288064	1	>tr|A0A0A6YXX3|A0A0A6YXX3_MOUSE Lipopolysaccharide-responsive and beige-like anchor protein OS=Mus musculus GN=Lrba PE=1 SV=1
233030		56534.7	1	>tr|Q3UGQ2|Q3UGQ2_MOUSE Putative uncharacterized protein OS=Mus musculus GN=Pias4 PE=2 SV=1
233092		26826.5	1	>tr|D3Z7G6|D3Z7G6_MOUSE Selenocysteine lyase (Fragment) OS=Mus musculus GN=Scly PE=1 SV=1
233266		38671.1	1	>tr|A0A140LIM4|A0A140LIM4_MOUSE Protein FAM169B OS=Mus musculus GN=Fam169b PE=4 SV=1
233898		68182.3	1	>tr|Q3TJJ5|Q3TJJ5_MOUSE Protein kinase C OS=Mus musculus GN=Prkci PE=2 SV=1
233916		37721.6	1	>tr|Q9CT07|Q9CT07_MOUSE Putative uncharacterized protein (Fragment) OS=Mus musculus GN=Kpna3 PE=2 SV=1
233993		13581.9	1	>tr|Q8C3F3|Q8C3F3_MOUSE Putative uncharacterized protein OS=Mus musculus PE=2 SV=1
233997		148817	1	>tr|B2RY19|B2RY19_MOUSE Cgnl1 protein OS=Mus musculus GN=Cgnl1 PE=2 SV=1
234406		117841	1	>tr|E9PV14|E9PV14_MOUSE Band 4.1-like protein 1 (Fragment) OS=Mus musculus GN=Epb41l1 PE=1 SV=1
234567		110467	1	>tr|D3YUL8|D3YUL8_MOUSE Type I inositol 3,4-bisphosphate 4-phosphatase OS=Mus musculus GN=Inpp4a PE=1 SV=1
234568		106932	1	>tr|F6V2U0|F6V2U0_MOUSE Type I inositol 3,4-bisphosphate 4-phosphatase OS=Mus musculus GN=Inpp4a PE=1 SV=1
235361		57495.8	1	>tr|A0A0G2JFE0|A0A0G2JFE0_MOUSE Tudor and KH domain-containing protein OS=Mus musculus GN=Tdrkh PE=1 SV=1
236475		60194.6	1	>tr|Q8CEH5|Q8CEH5_MOUSE Putative uncharacterized protein (Fragment) OS=Mus musculus GN=Ppl PE=2 SV=1
236961		792472	1	>sp|Q23551|UNC22_CAEEL Twitchin OS=Caenorhabditis elegans GN=unc-22 PE=1 SV=3
237291		79565.4	1	>sp|Q11122|KCNL3_CAEEL Small conductance calcium-activated potassium channel-like protein 3 OS=Caenorhabditis elegans GN=kcnl-3 PE=3 SV=2
237491		93437.4	1	>sp|O01763|NCBP1_CAEEL Nuclear cap-binding protein subunit 1 OS=Caenorhabditis elegans GN=ncbp-1 PE=3 SV=3
237883		146597	1	>sp|B2FDA8|SMC3_CAEEL Structural maintenance of chromosomes protein 3 OS=Caenorhabditis elegans GN=smc-3 PE=1 SV=1
237899		52393.9	1	>sp|P91079|SPTC1_CAEEL Serine palmitoyltransferase 1 OS=Caenorhabditis elegans GN=sptl-1 PE=3 SV=1
238011		113313	1	>sp|P46549|SULU_CAEEL Serine/threonine-protein kinase SULU OS=Caenorhabditis elegans GN=kin-18 PE=2 SV=1
238118		86012	1	>sp|O61660|TOP3_CAEEL DNA topoisomerase 3 OS=Caenorhabditis elegans GN=top-3 PE=2 SV=1
238183		231083	1	>sp|Q93971|TRPG_CAEEL Transient receptor potential channel OS=Caenorhabditis elegans GN=gon-2 PE=1 SV=4
238282		81211.8	1	>sp|Q93380|UNC93_CAEEL Putative potassium channel regulatory protein unc-93 OS=Caenorhabditis elegans GN=unc-93 PE=1 SV=4
238904		87115.4	1	>sp|Q22235|ENPL1_CAEEL Endoplasmin homolog OS=Caenorhabditis elegans GN=enpl-1 PE=3 SV=1	15;				ELISNASDALDK
239580		31182.5	1	>sp|P34254|NNMT1_CAEEL Nicotinamide N-methyltransferase OS=Caenorhabditis elegans GN=anmt-1 PE=3 SV=1
239740		230240	1	>sp|C7IVR4|PQN41_CAEEL Polyglutamine-repeat protein pqn-41 OS=Caenorhabditis elegans GN=pqn-41 PE=1 SV=2
239785		164673	1	>sp|G5EDB9|RPGF_CAEEL Rap guanine nucleotide exchange factor OS=Caenorhabditis elegans GN=pxf-1 PE=1 SV=1
240317		59568.3	1	>sp|Q09623|YS84_CAEEL Uncharacterized RING finger protein ZK945.4 OS=Caenorhabditis elegans GN=ZK945.4 PE=4 SV=3
241248		63894.6	1	>tr|G5EDV1|G5EDV1_CAEEL Transmembrane receptor LIN-17 OS=Caenorhabditis elegans GN=lin-17 PE=2 SV=1
241347		168725	1	>tr|G5ECS8|G5ECS8_CAEEL ADAMTS family OS=Caenorhabditis elegans GN=adt-1 PE=2 SV=1
241372		93217	1	>tr|G5EEE2|G5EEE2_CAEEL TAX2 OS=Caenorhabditis elegans GN=tax-2 PE=4 SV=1
242283		55992.6	1	>tr|A0A078BS14|A0A078BS14_CAEEL Uncharacterized protein OS=Caenorhabditis elegans GN=lin-17 PE=3 SV=1
242340		767004	1	>tr|H2FLH2|H2FLH2_CAEEL Uncharacterized protein OS=Caenorhabditis elegans GN=unc-22 PE=1 SV=1
242421		112012	1	>tr|Q27461|Q27461_CAEEL Sodium/potassium-transporting ATPase subunit alpha OS=Caenorhabditis elegans GN=eat-6 PE=3 SV=1
242424		208494	1	>tr|G8JY81|G8JY81_CAEEL Heavy chain, Unconventional Myosin OS=Caenorhabditis elegans GN=hum-2 PE=1 SV=1
242543		34927	1	>tr|H2L0L5|H2L0L5_CAEEL Uncharacterized protein OS=Caenorhabditis elegans GN=CELE_T12C9.7 PE=3 SV=1
242582		109982	1	>tr|F5GUF6|F5GUF6_CAEEL Uncharacterized protein OS=Caenorhabditis elegans GN=CELE_F32B4.4 PE=1 SV=1
242660		183556	1	>tr|O01900|O01900_CAEEL Uncharacterized protein OS=Caenorhabditis elegans GN=CELE_F59E12.9 PE=1 SV=1
242825		46144.2	1	>tr|Q9GZH7|Q9GZH7_CAEEL Uncharacterized protein OS=Caenorhabditis elegans GN=CELE_T22D1.8 PE=4 SV=1
243275		41977.9	1	>tr|Q9XUN2|Q9XUN2_CAEEL Seven TM Receptor OS=Caenorhabditis elegans GN=str-81 PE=4 SV=1
243543		413936	1	>tr|O62263|O62263_CAEEL Uncharacterized protein OS=Caenorhabditis elegans GN=CELE_F54B3.1 PE=1 SV=2
243705		47880.8	1	>tr|Q19243|Q19243_CAEEL Mitogen-activated protein kinase OS=Caenorhabditis elegans GN=CELE_F09C12.2 PE=3 SV=2
244359		20692.9	1	>tr|B7WN68|B7WN68_CAEEL Uncharacterized protein OS=Caenorhabditis elegans GN=C06C3.12 PE=4 SV=1
244565		27211.7	1	>tr|O16566|O16566_CAEEL BTB and MATH domain containing OS=Caenorhabditis elegans GN=bath-24 PE=4 SV=1
244875		46964.6	1	>tr|K8ES61|K8ES61_CAEEL Uncharacterized protein OS=Caenorhabditis elegans GN=CELE_F39D8.3 PE=4 SV=1
245046		87217.5	1	>tr|H9G2Z8|H9G2Z8_CAEEL Uncharacterized protein OS=Caenorhabditis elegans GN=CELE_F10D11.6 PE=1 SV=1
245104		6364.2	1	>tr|U4PRF5|U4PRF5_CAEEL Uncharacterized protein OS=Caenorhabditis elegans GN=C25E10.17 PE=4 SV=1
245176		72162.8	1	>tr|G5EGM4|G5EGM4_CAEEL Uncharacterized protein OS=Caenorhabditis elegans GN=CELE_M03B6.3 PE=1 SV=1
245351		81616.8	1	>tr|Q23600|Q23600_CAEEL Uncharacterized protein OS=Caenorhabditis elegans GN=CELE_ZK809.5 PE=4 SV=2
245652		219009	1	>tr|G5EE91|G5EE91_CAEEL Uncharacterized protein OS=Caenorhabditis elegans GN=gon-2 PE=1 SV=1
245817		52159.4	1	>tr|Q18LB5|Q18LB5_CAEEL Uncharacterized protein OS=Caenorhabditis elegans GN=CELE_ZK1025.4 PE=4 SV=1
246240		81891.9	1	>tr|Q86D01|Q86D01_CAEEL Uncharacterized protein OS=Caenorhabditis elegans GN=CELE_ZK809.5 PE=4 SV=1
246508		44751	1	>tr|V6CLH9|V6CLH9_CAEEL Essential Meiotic Endonuclease OS=Caenorhabditis elegans GN=eme-1 PE=4 SV=1
246658		146632	1	>tr|Q18241|Q18241_CAEEL Uncharacterized protein OS=Caenorhabditis elegans GN=rad-26 PE=1 SV=2
246749		27558.1	1	>tr|B6EU65|B6EU65_CAEEL Uncharacterized protein OS=Caenorhabditis elegans GN=CELE_F58H1.8 PE=4 SV=1
246771		26890.5	1	>tr|Q3S1J1|Q3S1J1_CAEEL Uncharacterized protein OS=Caenorhabditis elegans GN=CELE_T23B5.3 PE=1 SV=1
247172		46003.7	1	>tr|H2L0L4|H2L0L4_CAEEL Uncharacterized protein OS=Caenorhabditis elegans GN=CELE_T12C9.7 PE=3 SV=1
247306		63604.8	1	>tr|Q8MQE5|Q8MQE5_CAEEL Uncharacterized protein OS=Caenorhabditis elegans GN=C08B6.11 PE=4 SV=2
247388		454160	1	>tr|A0A0K3AUC6|A0A0K3AUC6_CAEEL LiPid Depleted OS=Caenorhabditis elegans GN=lpd-3 PE=1 SV=1
247437		90688.2	1	>tr|G5EC07|G5EC07_CAEEL Uncharacterized protein OS=Caenorhabditis elegans GN=CELE_T23B5.3 PE=1 SV=1
247498		48957.9	1	>tr|Q20084|Q20084_CAEEL Uncharacterized protein OS=Caenorhabditis elegans GN=exc-7 PE=1 SV=1
247693		99455.7	1	>tr|X5LV63|X5LV63_CAEEL Uncharacterized protein OS=Caenorhabditis elegans GN=tag-77 PE=4 SV=1
248643		52278.7	1	>tr|K8ERZ6|K8ERZ6_CAEEL Uncharacterized protein OS=Caenorhabditis elegans GN=CELE_F13D12.9 PE=1 SV=1
249016		453885	1	>tr|A0A0K3ATS5|A0A0K3ATS5_CAEEL LiPid Depleted OS=Caenorhabditis elegans GN=lpd-3 PE=1 SV=1
249264		454476	1	>tr|A0A0K3AWP8|A0A0K3AWP8_CAEEL LiPid Depleted OS=Caenorhabditis elegans GN=lpd-3 PE=1 SV=1
249417		35409.8	1	>tr|A0A061ACW5|A0A061ACW5_CAEEL Uncharacterized protein OS=Caenorhabditis elegans GN=CELE_T23B5.3 PE=1 SV=1
249418		133065	1	>tr|G5ECE2|G5ECE2_CAEEL PDZ eXchange Factor OS=Caenorhabditis elegans GN=pxf-1 PE=1 SV=1
249463		28580.2	1	>tr|G4SDC8|G4SDC8_CAEEL Uncharacterized protein OS=Caenorhabditis elegans GN=CELE_T24E12.13 PE=4 SV=1
249531		202505	1	>tr|Q19931|Q19931_CAEEL MeTHuselah (Drosophila aging-associated GPCR) homolog OS=Caenorhabditis elegans GN=mth-1 PE=1 SV=2
249811		44546.3	1	>tr|Q19844|Q19844_CAEEL Uncharacterized protein OS=Caenorhabditis elegans GN=CELE_F27D9.7 PE=4 SV=4
250260		49329.3	1	>tr|Q9N4Y2|Q9N4Y2_CAEEL Uncharacterized protein OS=Caenorhabditis elegans GN=CELE_Y45G12C.4 PE=4 SV=1
250500		790821	1	>tr|A0A061AE24|A0A061AE24_CAEEL Uncharacterized protein OS=Caenorhabditis elegans GN=unc-22 PE=1 SV=1
250572		51365.1	1	>tr|Q9GZG5|Q9GZG5_CAEEL Essential Meiotic Endonuclease OS=Caenorhabditis elegans GN=eme-1 PE=4 SV=4
250722		45904.6	1	>tr|A9Z1K4|A9Z1K4_CAEEL Uncharacterized protein OS=Caenorhabditis elegans GN=CELE_T12C9.7 PE=3 SV=1
250892		38367.5	1	>tr|Q9XXB3|Q9XXB3_CAEEL Serpentine Receptor, class H OS=Caenorhabditis elegans GN=srh-300 PE=4 SV=2
251226		20623.8	1	>tr|Q17729|Q17729_CAEEL Uncharacterized protein OS=Caenorhabditis elegans GN=C06E4.1 PE=4 SV=1
251569		75000.7	1	>tr|A8DYR7|A8DYR7_CAEEL IFT (Chlamydomonas IntraFlagellar Transport) homolog OS=Caenorhabditis elegans GN=ift-81 PE=1 SV=4
251812		47663.4	1	>tr|Q9N5R6|Q9N5R6_CAEEL Uncharacterized protein OS=Caenorhabditis elegans GN=CELE_F56A4.5 PE=4 SV=1
251833		48005.5	1	>tr|G5EBY9|G5EBY9_CAEEL INositol Polyphosphate-5-Phosphatase OS=Caenorhabditis elegans GN=inpp-1 PE=4 SV=1
252054		67609.8	1	>tr|Q8WQC4|Q8WQC4_CAEEL KELch-repeat containing protein OS=Caenorhabditis elegans GN=kel-3 PE=1 SV=1
252590		49476.3	1	>tr|N1NTE2|N1NTE2_CAEEL INositol Polyphosphate-5-Phosphatase OS=Caenorhabditis elegans GN=inpp-1 PE=4 SV=1
252639		12543.5	1	>tr|Q9XWS4|Q9XWS4_CAEEL Ribosomal Protein, Large subunit OS=Caenorhabditis elegans GN=rpl-30 PE=1 SV=2
253331		86546.1	1	>tr|G5EDI1|G5EDI1_CAEEL Uncharacterized protein OS=Caenorhabditis elegans GN=C14H10.2 PE=1 SV=1
253334		128440	1	>tr|G5ECB8|G5ECB8_CAEEL PDZ eXchange Factor OS=Caenorhabditis elegans GN=pxf-1 PE=1 SV=1
253543		49564.2	1	>tr|G5EGN9|G5EGN9_CAEEL INositol Polyphosphate-5-Phosphatase OS=Caenorhabditis elegans GN=inpp-1 PE=4 SV=1
253895		789807	1	>tr|A0A061ACT3|A0A061ACT3_CAEEL Uncharacterized protein OS=Caenorhabditis elegans GN=unc-22 PE=1 SV=1
253943		24500.3	1	>tr|Q9XW03|Q9XW03_CAEEL Uncharacterized protein OS=Caenorhabditis elegans GN=CELE_Y54G11A.2 PE=1 SV=1
254115		26102.5	1	>tr|Q9TZF3|Q9TZF3_CAEEL INSulin related OS=Caenorhabditis elegans GN=ins-31 PE=1 SV=1
254387		208218	1	>tr|Q95ZU1|Q95ZU1_CAEEL Heavy chain, Unconventional Myosin OS=Caenorhabditis elegans GN=hum-2 PE=1 SV=4
254541		195672	1	>tr|Q5F4U0|Q5F4U0_CAEEL CaDHerin family OS=Caenorhabditis elegans GN=cdh-10 PE=1 SV=2
254751		758052	1	>tr|H2FLH3|H2FLH3_CAEEL Uncharacterized protein OS=Caenorhabditis elegans GN=unc-22 PE=1 SV=1
254826		46734.8	1	>tr|Q9XXL9|Q9XXL9_CAEEL Uncharacterized protein OS=Caenorhabditis elegans GN=CELE_ZK1025.4 PE=4 SV=2
255078		111791	1	>tr|Q95YD0|Q95YD0_CAEEL PaTched Related family OS=Caenorhabditis elegans GN=ptr-4 PE=1 SV=2
255287		71696.2	1	>tr|Q17556|Q17556_CAEEL Uncharacterized protein OS=Caenorhabditis elegans GN=C01F1.3 PE=1 SV=1
255749		18071.9	1	>tr|A3FPJ2|A3FPJ2_CAEEL C. Elegans Homeobox OS=Caenorhabditis elegans GN=ceh-63 PE=4 SV=1
255952		59620.2	1	>tr|O16506|O16506_CAEEL UDP-GlucuronosylTransferase OS=Caenorhabditis elegans GN=ugt-51 PE=4 SV=2
256029		47536.3	1	>tr|Q0G832|Q0G832_CAEEL Uncharacterized protein OS=Caenorhabditis elegans GN=C14H10.2 PE=1 SV=1
256216		67110.1	1	>tr|Q23165|Q23165_CAEEL AdaPTin or adaptin-related protein OS=Caenorhabditis elegans GN=apt-9 PE=1 SV=2
256460		19615.9	1	>tr|A0A0K3ARH7|A0A0K3ARH7_CAEEL Serine Palmitoyl Transferase famiLy OS=Caenorhabditis elegans GN=sptl-1 PE=1 SV=1
256511		111901	1	>tr|P90735|P90735_CAEEL Sodium/potassium-transporting ATPase subunit alpha OS=Caenorhabditis elegans GN=eat-6 PE=1 SV=1
256601		44871.4	1	>tr|Q18535|Q18535_CAEEL Uncharacterized protein OS=Caenorhabditis elegans GN=C39E9.11 PE=1 SV=2
256829		38803.4	1	>tr|Q965L7|Q965L7_CAEEL Serpentine Receptor, class I OS=Caenorhabditis elegans GN=sri-62 PE=4 SV=1
256884		28654.7	1	>tr|O16540|O16540_CAEEL Uncharacterized protein OS=Caenorhabditis elegans GN=C17F4.3 PE=4 SV=1
257105		67407.8	1	>tr|O18147|O18147_CAEEL KELch-repeat containing protein OS=Caenorhabditis elegans GN=kel-3 PE=1 SV=2
258322		198968	1	>tr|Q6W3C5|Q6W3C5_CAEEL Methuselah-like protein MTH-1 OS=Caenorhabditis elegans PE=2 SV=1
258543		93145	1	>tr|P90975|P90975_CAEEL Cyclic nucleotide-gated channel OS=Caenorhabditis elegans GN=tax-2 PE=2 SV=1
258765		106511	1	>tr|X5M8V6|X5M8V6_CAEEL Uncharacterized protein OS=Caenorhabditis elegans GN=tag-77 PE=4 SV=1
259032		13521.7	1	>tr|U4PM61|U4PM61_CAEEL Uncharacterized protein OS=Caenorhabditis elegans GN=C25E10.17 PE=4 SV=1
259209		66758.6	1	>tr|H9G2Z9|H9G2Z9_CAEEL Uncharacterized protein OS=Caenorhabditis elegans GN=CELE_F10D11.6 PE=1 SV=1
259216		42279.3	1	>tr|Q20190|Q20190_CAEEL Uncharacterized protein OS=Caenorhabditis elegans GN=CELE_F39D8.3 PE=4 SV=2
259224		106277	1	>tr|X5M5R1|X5M5R1_CAEEL Uncharacterized protein OS=Caenorhabditis elegans GN=tag-77 PE=4 SV=1
259310		211980	1	>tr|Q17383|Q17383_CAEEL Hum-2 OS=Caenorhabditis elegans GN=hum-2 PE=2 SV=1
259449		454201	1	>tr|A0A0K3AQT9|A0A0K3AQT9_CAEEL LiPid Depleted OS=Caenorhabditis elegans GN=lpd-3 PE=1 SV=1
259485		133815	1	>tr|Q18605|Q18605_CAEEL AT Hook plus PHD finger transcription factor OS=Caenorhabditis elegans GN=athp-1 PE=1 SV=2
259773		51753.8	1	>tr|B3CJ45|B3CJ45_CAEEL Insulin/EGF-Receptor L Domain protein OS=Caenorhabditis elegans GN=irld-51 PE=1 SV=1
260092		145347	1	>tr|G5EEE0|G5EEE0_CAEEL PDZ eXchange Factor OS=Caenorhabditis elegans GN=pxf-1 PE=1 SV=1
260418		99221.6	1	>tr|X5LPV6|X5LPV6_CAEEL Uncharacterized protein OS=Caenorhabditis elegans GN=tag-77 PE=4 SV=1
260640		35859.5	1	>tr|V6CJ54|V6CJ54_CAEEL Essential Meiotic Endonuclease OS=Caenorhabditis elegans GN=eme-1 PE=4 SV=1
260801		72165.6	1	>tr|Q7Z0X2|Q7Z0X2_CAEEL Uncharacterized protein OS=Caenorhabditis elegans GN=CELE_F32B4.4 PE=1 SV=1
261457		223947	1	>tr|G5EGP7|G5EGP7_CAEEL Uncharacterized protein OS=Caenorhabditis elegans GN=gon-2 PE=1 SV=1
261553		94979.9	1	>tr|Q23141|Q23141_CAEEL TRP-channel-Like OS=Caenorhabditis elegans GN=trpl-2 PE=4 SV=3
261572		117928	1	>tr|O62203|O62203_CAEEL Uncharacterized protein OS=Caenorhabditis elegans GN=CELE_F32B4.4 PE=1 SV=3
261628		116569	1	>tr|X5LX76|X5LX76_CAEEL Uncharacterized protein OS=Caenorhabditis elegans GN=tag-77 PE=4 SV=1
262053		98435.9	1	>tr|G5EET7|G5EET7_CAEEL Uncharacterized protein OS=Caenorhabditis elegans GN=CELE_T23B5.3 PE=1 SV=1
262392		33573.5	1	>tr|Q21620|Q21620_CAEEL Uncharacterized protein OS=Caenorhabditis elegans GN=CELE_R01E6.7 PE=4 SV=2
262504		184774	1	>tr|G5EGJ6|G5EGJ6_CAEEL Uncharacterized protein OS=Caenorhabditis elegans GN=gon-2 PE=1 SV=1
263361		66988	1	>tr|O45086|O45086_CAEEL Uncharacterized protein OS=Caenorhabditis elegans GN=C17H12.2 PE=1 SV=1
263400		35634.9	1	>tr|Q18931|Q18931_CAEEL UBiquitin Conjugating enzyme OS=Caenorhabditis elegans GN=ubc-6 PE=1 SV=2
263489		225387	1	>tr|Q8IG04|Q8IG04_CAEEL Putative TRP homologous cation channel OS=Caenorhabditis elegans GN=ltrpc1 PE=2 SV=1
263536		413695	1	>tr|A5Z2S3|A5Z2S3_CAEEL Uncharacterized protein OS=Caenorhabditis elegans GN=CELE_F54B3.1 PE=1 SV=2
263660		116335	1	>tr|Q18284|Q18284_CAEEL Uncharacterized protein OS=Caenorhabditis elegans GN=tag-77 PE=4 SV=2
264143		33887	1	>tr|B1Q233|B1Q233_CAEEL UBiquitin Conjugating enzyme OS=Caenorhabditis elegans GN=ubc-6 PE=1 SV=1
264464		49836.6	1	>sp|Q98867|THAA_DANRE Thyroid hormone receptor alpha-A OS=Danio rerio GN=thraa PE=1 SV=1
264821		55142	1	>sp|Q5U3S1|KATL1_DANRE Katanin p60 ATPase-containing subunit A-like 1 OS=Danio rerio GN=katnal1 PE=2 SV=1
265936		61794.8	1	>sp|A8WGA0|C27C1_DANRE Cytochrome P450 27C1 OS=Danio rerio GN=cyp27c1 PE=1 SV=2
266023		24478.3	1	>sp|Q7T312|CCD25_DANRE Coiled-coil domain-containing protein 25 OS=Danio rerio GN=ccdc25 PE=1 SV=1
266240		136717	1	>sp|A0JMF1|CTC1_DANRE CST complex subunit CTC1 OS=Danio rerio GN=ctc1 PE=2 SV=1
266450		112012	1	>sp|Q7ZYZ6|DLGP1_DANRE Disks large-associated protein 1 OS=Danio rerio GN=dlgap1 PE=3 SV=2
266546		110741	1	>sp|Q5EB20|FA65C_DANRE Protein FAM65C OS=Danio rerio GN=fam65c PE=2 SV=1
266898		31484.5	1	>sp|Q6DHR8|NGBR_DANRE Dehydrodolichyl diphosphate synthase complex subunit nus1 OS=Danio rerio GN=nus1 PE=2 SV=1
268125		52381.9	1	>tr|A9JT69|A9JT69_DANRE Hic1l protein OS=Danio rerio GN=hic1l PE=2 SV=1
268194		26218.1	1	>tr|Q5TZ71|Q5TZ71_DANRE Si:dkey-183n20.15 OS=Danio rerio GN=si:dkey-183n20.15 PE=4 SV=1
268383		118566	1	>tr|A5A4L9|A5A4L9_DANRE FACT complex large subunit OS=Danio rerio GN=supt16h PE=1 SV=1
268566		164720	1	>tr|F1R405|F1R405_DANRE B-cell CLL/lymphoma 9 OS=Danio rerio GN=bcl9 PE=1 SV=1
269003		43730.2	1	>tr|Q29R84|Q29R84_DANRE Inositol polyphosphate-4-phosphatase type I Aa OS=Danio rerio GN=inpp4aa PE=1 SV=1
269742		32590.9	1	>tr|Q802Y4|Q802Y4_DANRE Zgc:55733 OS=Danio rerio GN=zgc:55733 PE=2 SV=1
269774		34334	1	>tr|Q90Z34|Q90Z34_DANRE Sodium/potassium-transporting ATPase subunit beta OS=Danio rerio GN=atp1b2b PE=1 SV=1
270292		91395.9	1	>tr|Q7T3L3|Q7T3L3_DANRE Chaperone protein GP96 OS=Danio rerio GN=hsp90b1 PE=1 SV=1	15;				ELISNASDALDK
270504		54160.2	1	>tr|Q5U3D9|Q5U3D9_DANRE Zgc:103685 OS=Danio rerio GN=adra1bb PE=2 SV=1
271344		106509	1	>tr|B0S737|B0S737_DANRE Inositol polyphosphate-4-phosphatase type I Aa OS=Danio rerio GN=inpp4aa PE=1 SV=1
271610		85867.7	1	>tr|A0JMP5|A0JMP5_DANRE Amine oxidase OS=Danio rerio GN=aoc1 PE=2 SV=1
272228		70167.7	1	>tr|Q503E6|Q503E6_DANRE Ezrin a OS=Danio rerio GN=ezra PE=1 SV=1
273709		67674	1	>tr|A9JRA7|A9JRA7_DANRE Acyl-CoA synthetase medium-chain family member 3 OS=Danio rerio GN=acsm3 PE=2 SV=1
274458		35052	1	>tr|Q803J4|Q803J4_DANRE Heterogeneous nuclear ribonucleoprotein C OS=Danio rerio GN=hnrnpc PE=1 SV=1
274479		68797.3	1	>tr|Q5TZG5|Q5TZG5_DANRE Ezrin OS=Danio rerio GN=ezrb PE=1 SV=1
274730		39163.1	1	>tr|Q7ZVU7|Q7ZVU7_DANRE S-adenosylmethionine decarboxylase proenzyme OS=Danio rerio GN=amd1 PE=2 SV=1
275055		62194.9	1	>tr|Q5PRC6|Q5PRC6_DANRE Ephx2 protein OS=Danio rerio GN=ephx2 PE=2 SV=1
275499		91467.3	1	>tr|B8JKC1|B8JKC1_DANRE DNA helicase OS=Danio rerio GN=mcm3l PE=1 SV=1
275871		70716.4	1	>tr|Q08BZ2|Q08BZ2_DANRE Zgc:153926 OS=Danio rerio GN=zgc:153926 PE=2 SV=1
275958		64149.8	1	>tr|Q08BL8|Q08BL8_DANRE Si:dkey-7l12.4 protein OS=Danio rerio GN=clasrp PE=2 SV=1
276051		18466.3	1	>tr|E9QCG8|E9QCG8_DANRE Heterogeneous nuclear ribonucleoprotein C (Fragment) OS=Danio rerio GN=hnrnpc PE=1 SV=6
276073		151908	1	>tr|F1R571|F1R571_DANRE Si:dkey-13n15.11 (Fragment) OS=Danio rerio GN=si:dkey-13n15.11 PE=4 SV=2
276134		44818.7	1	>tr|X1WG67|X1WG67_DANRE Centrosomal protein 170B (Fragment) OS=Danio rerio GN=cep170b PE=4 SV=1
276330		78595.5	1	>tr|F1QQD6|F1QQD6_DANRE Centrosomal protein 68 OS=Danio rerio GN=cep68 PE=4 SV=1
276697		231898	1	>tr|X1WET6|X1WET6_DANRE Inositol 1,4,5-trisphosphate receptor, type 2 OS=Danio rerio GN=itpr2 PE=1 SV=2
276784		31782.2	1	>tr|E7F3E5|E7F3E5_DANRE Uncharacterized protein OS=Danio rerio GN=wu:fq32h04 PE=4 SV=2
277132		287513	1	>tr|A0A0R4IY84|A0A0R4IY84_DANRE Leucine-rich repeat kinase 2 OS=Danio rerio GN=lrrk2 PE=4 SV=1
277364		287485	1	>tr|F1QJL6|F1QJL6_DANRE Leucine-rich repeat kinase 2 OS=Danio rerio GN=lrrk2 PE=4 SV=2
277509		74614.6	1	>tr|Q7ZZ29|Q7ZZ29_DANRE Centrosomal protein 68 OS=Danio rerio GN=cep68 PE=4 SV=2
277807		187718	1	>tr|F1QMT4|F1QMT4_DANRE Si:ch211-1e14.1 OS=Danio rerio GN=si:ch211-1e14.1 PE=1 SV=1
277828		138249	1	>tr|F1R0C5|F1R0C5_DANRE Si:dkey-13n15.11 OS=Danio rerio GN=si:dkey-13n15.11 PE=4 SV=2
277865		62205.8	1	>tr|F1R264|F1R264_DANRE Epoxide hydrolase 2, cytoplasmic OS=Danio rerio GN=ephx2 PE=1 SV=1
277952		30113.6	1	>tr|A0A140LFU9|A0A140LFU9_DANRE Zgc:55733 (Fragment) OS=Danio rerio GN=zgc:55733 PE=1 SV=1
278168		263374	1	>tr|A0A0G2L1F5|A0A0G2L1F5_DANRE Spectrin beta chain OS=Danio rerio GN=sptbn1 PE=1 SV=1
278180		162864	1	>tr|X1WC43|X1WC43_DANRE Formin 2a OS=Danio rerio GN=fmn2a PE=4 SV=1
278292		43733.5	1	>tr|E7EYQ0|E7EYQ0_DANRE SERPINE1 mRNA-binding protein 1b OS=Danio rerio GN=serbp1b PE=1 SV=2
278938		54268.2	1	>tr|X1WG44|X1WG44_DANRE Zgc:174263 OS=Danio rerio GN=zgc:174263 PE=4 SV=1
279039		110690	1	>tr|E7F1P1|E7F1P1_DANRE Fms-related tyrosine kinase 3 OS=Danio rerio GN=flt3 PE=3 SV=1
279842		32274.9	1	>tr|A0A140LFU2|A0A140LFU2_DANRE Si:ch211-285c6.6 OS=Danio rerio GN=si:ch211-285c6.6 PE=4 SV=1
280110		62340.2	1	>tr|F1QZ40|F1QZ40_DANRE Formimidoyltransferase cyclodeaminase (Fragment) OS=Danio rerio GN=ftcd PE=1 SV=1
280203		48059	1	>tr|U3JAT9|U3JAT9_DANRE Thyroid hormone receptor alpha b OS=Danio rerio GN=thrab PE=3 SV=1
280216		29930.6	1	>tr|A0A193KX02|A0A193KX02_DANRE Transmembrane O-methyltransferase OS=Danio rerio GN=tomt PE=2 SV=1
280272		147236	1	>tr|A0A0R4IVZ0|A0A0R4IVZ0_DANRE Nucleoporin 153 OS=Danio rerio GN=nup153 PE=1 SV=1
280381		540348	1	>tr|A0A0R4IAG0|A0A0R4IAG0_DANRE Low density lipoprotein receptor-related protein 2a OS=Danio rerio GN=lrp2a PE=1 SV=1
280486		210677	1	>tr|F1QYD8|F1QYD8_DANRE Si:dkey-110c1.10 OS=Danio rerio GN=si:dkey-110c1.10 PE=4 SV=2
280865		540361	1	>tr|E0AE56|E0AE56_DANRE Low-density lipoprotein receptor-related protein 2 OS=Danio rerio GN=lrp2a PE=2 SV=1
281187		76329.2	1	>tr|E7F5Y6|E7F5Y6_DANRE Phosphoinositide phospholipase C OS=Danio rerio PE=4 SV=1
281440		51357.1	1	>tr|E7FG30|E7FG30_DANRE Uncharacterized protein (Fragment) OS=Danio rerio GN=LOC100535934 PE=4 SV=2
281997		61722.2	1	>tr|A0A0R4IEH8|A0A0R4IEH8_DANRE Zgc:173581 OS=Danio rerio GN=zgc:173581 PE=4 SV=1
282539		111002	1	>tr|E7F6K9|E7F6K9_DANRE Discs, large (Drosophila) homolog-associated protein 1b OS=Danio rerio GN=dlgap1b PE=1 SV=2
283499		62318.7	1	>tr|B7ZDC8|B7ZDC8_DANRE F-box and WD repeat domain-containing 7 OS=Danio rerio GN=si:dkey-104e13.1 PE=4 SV=1
283511		109277	1	>tr|X1WEY3|X1WEY3_DANRE Glutamate receptor, ionotropic, kainate 4 OS=Danio rerio GN=grik4 PE=3 SV=1
283537		111899	1	>tr|T1ECU0|T1ECU0_DANRE Discs, large (Drosophila) homolog-associated protein 1a (Fragment) OS=Danio rerio GN=dlgap1a PE=4 SV=1
283707		106157	1	>tr|Q1LY95|Q1LY95_DANRE Si:ch211-1e14.1 (Fragment) OS=Danio rerio GN=si:ch211-1e14.1 PE=1 SV=1
283803		101218	1	>tr|A0A0R4IM71|A0A0R4IM71_DANRE SH3 and PX domains 2B OS=Danio rerio GN=sh3pxd2b PE=1 SV=1
283991		25549.5	1	>tr|F1R7Y1|F1R7Y1_DANRE Dehydrodolichyl diphosphate synthase complex subunit nus1 (Fragment) OS=Danio rerio GN=nus1 PE=1 SV=1
284325		239492	1	>tr|E7FB55|E7FB55_DANRE Si:ch73-181d5.4 OS=Danio rerio GN=si:ch73-181d5.4 PE=4 SV=1
284832		216307	1	>tr|A0A0R4IIC4|A0A0R4IIC4_DANRE DENN/MADD domain-containing 4C OS=Danio rerio GN=dennd4c PE=1 SV=1
284993		163671	1	>tr|E7F517|E7F517_DANRE Formin 2b OS=Danio rerio GN=fmn2b PE=4 SV=2
285202		80124.1	1	>tr|F1RD50|F1RD50_DANRE Zgc:112962 OS=Danio rerio GN=zgc:112962 PE=1 SV=1
285273		25034.5	1	>tr|A0A0R4IS55|A0A0R4IS55_DANRE Sosondowah ankyrin repeat domain family Ca (Fragment) OS=Danio rerio GN=sowahca PE=4 SV=1
285284		156719	1	>tr|E7FGQ5|E7FGQ5_DANRE RNA polymerase II-associated protein 1 OS=Danio rerio GN=rpap1 PE=1 SV=1
286113		129181	1	>tr|F1Q6A2|F1Q6A2_DANRE Tyrosine-protein kinase OS=Danio rerio GN=jak2b PE=3 SV=2
286658		111416	1	>tr|A0A0R4IVK0|A0A0R4IVK0_DANRE Discs, large (Drosophila) homolog-associated protein 1b OS=Danio rerio GN=dlgap1b PE=1 SV=1
286800		156940	1	>tr|A0A0R4IV86|A0A0R4IV86_DANRE Si:ch211-221f10.2 OS=Danio rerio GN=si:ch211-221f10.2 PE=4 SV=1
286855		72775.5	1	>tr|B0S7C2|B0S7C2_DANRE Upstream-binding transcription factor,-like (Fragment) OS=Danio rerio GN=ubtfl PE=1 SV=1
287098		20123.1	1	>tr|A0A1D5NSI5|A0A1D5NSI5_DANRE Zgc:55733 (Fragment) OS=Danio rerio GN=zgc:55733 PE=1 SV=1
287309		21485	1	>tr|E9QH82|E9QH82_DANRE Zgc:112962 (Fragment) OS=Danio rerio GN=zgc:112962 PE=4 SV=1
287462		333529	1	>tr|F1QYR7|F1QYR7_DANRE Chromodomain helicase DNA-binding protein 6 OS=Danio rerio GN=chd6 PE=1 SV=2
287986		312065	1	>tr|E7F2U4|E7F2U4_DANRE Centromere protein E OS=Danio rerio GN=cenpe PE=1 SV=1
288081		83759.9	1	>tr|B0S7C3|B0S7C3_DANRE Upstream-binding transcription factor,-like OS=Danio rerio GN=ubtfl PE=1 SV=1
289780		124974	1	>tr|A0A1D5NSM7|A0A1D5NSM7_DANRE Phosphodiesterase OS=Danio rerio GN=si:ch211-79e4.4 PE=3 SV=1
289984		156426	1	>tr|E7F6L2|E7F6L2_DANRE TBC1 domain family, member 10C OS=Danio rerio GN=tbc1d10c PE=4 SV=1
290234		118621	1	>tr|F6P4V6|F6P4V6_DANRE SPT16 homolog, facilitates chromatin-remodeling subunit OS=Danio rerio GN=supt16h PE=1 SV=1
290517		48764.4	1	>tr|F1Q7Y1|F1Q7Y1_DANRE Collagen-like tail subunit (single strand of homotrimer) of asymmetric acetylcholinesterase OS=Danio rerio GN=colq PE=4 SV=2
290722		84723.5	1	>tr|E7FAT2|E7FAT2_DANRE Potassium intermediate/small conductance calcium-activated channel, subfamily N, member 3 OS=Danio rerio GN=kcnn3 PE=4 SV=1
291622		25743.5	1	>tr|E9QCK8|E9QCK8_DANRE Heterogeneous nuclear ribonucleoprotein C (Fragment) OS=Danio rerio GN=hnrnpc PE=1 SV=1
291748		34965	1	>tr|F1QRS6|F1QRS6_DANRE Heterogeneous nuclear ribonucleoprotein C OS=Danio rerio GN=hnrnpc PE=1 SV=1
291767		51332.4	1	>tr|E7FCX3|E7FCX3_DANRE Sb:cb649 OS=Danio rerio GN=sb:cb649 PE=4 SV=1
291882		41262.1	1	>tr|F1QM77|F1QM77_DANRE Zinc finger protein 1131 OS=Danio rerio GN=znf1131 PE=4 SV=2
291906		49836.6	1	>tr|B2GQG7|B2GQG7_DANRE Thraa protein OS=Danio rerio GN=thraa PE=2 SV=1
291978		97875.5	1	>tr|A0A0R4IRP5|A0A0R4IRP5_DANRE SH3 and PX domains 2B OS=Danio rerio GN=sh3pxd2b PE=1 SV=1
292529		165002	1	>tr|F5H8N4|F5H8N4_DANRE Leucine-rich pentatricopeptide repeat-containing OS=Danio rerio GN=lrpprc PE=1 SV=2
292729		27231.9	1	>tr|F1QCR1|F1QCR1_DANRE Mitochondrial translational release factor 1 OS=Danio rerio GN=mtrf1 PE=4 SV=1
292812		54115.1	1	>tr|F1R8T6|F1R8T6_DANRE Adrenoceptor alpha 1Bb OS=Danio rerio GN=adra1bb PE=3 SV=1
293207		73618.2	1	>tr|F1R3Y1|F1R3Y1_DANRE Discs, large (Drosophila) homolog-associated protein 1b (Fragment) OS=Danio rerio GN=dlgap1b PE=1 SV=1
293451		270925	1	>tr|F1QH12|F1QH12_DANRE Acetyl-CoA carboxylase alpha OS=Danio rerio GN=acaca PE=1 SV=2
293559		56816.7	1	>tr|F1Q5H9|F1Q5H9_DANRE Fibroblast growth factor receptor substrate 2b OS=Danio rerio GN=frs2b PE=4 SV=2
294229		86742.3	1	>tr|B8A474|B8A474_DANRE F-box and WD repeat domain-containing 7 OS=Danio rerio GN=si:dkey-104e13.1 PE=4 SV=2
294316		237221	1	>tr|A0A140LGS5|A0A140LGS5_DANRE Spectrin beta chain OS=Danio rerio GN=sptbn1 PE=1 SV=1
294510		127061	1	>tr|A0A0R4ITY7|A0A0R4ITY7_DANRE Si:ch211-76m11.8 OS=Danio rerio GN=si:ch211-76m11.8 PE=4 SV=1
294518		34252.6	1	>tr|F1QLU3|F1QLU3_DANRE Heterogeneous nuclear ribonucleoprotein C OS=Danio rerio GN=hnrnpc PE=1 SV=1
294676		82518.6	1	>tr|A0A0R4IK29|A0A0R4IK29_DANRE Si:ch211-76m11.8 OS=Danio rerio GN=si:ch211-76m11.8 PE=4 SV=1
294801		26224.2	1	>tr|A2BGN0|A2BGN0_DANRE Methylmalonic aciduria (cobalamin deficiency) cblB type OS=Danio rerio GN=mmab PE=1 SV=1
294871		56202.3	1	>tr|A0A0R4I9N5|A0A0R4I9N5_DANRE Drebrin-like a OS=Danio rerio GN=dbnla PE=1 SV=1
294992		186943	1	>tr|E7F089|E7F089_DANRE Deleted in lung and esophageal cancer 1 OS=Danio rerio GN=dlec1 PE=4 SV=2
295100		74608.3	1	>tr|Q1LUX7|Q1LUX7_DANRE CLK4-associating serine/arginine-rich protein OS=Danio rerio GN=clasrp PE=1 SV=1
295672		188982	1	>tr|E9QEP3|E9QEP3_DANRE Deleted in lung and esophageal cancer 1 OS=Danio rerio GN=dlec1 PE=4 SV=1
295675		71135.6	1	>tr|F1QSN8|F1QSN8_DANRE GH3 domain-containing OS=Danio rerio GN=ghdc PE=1 SV=1
295685		56393.8	1	>tr|H0WFH5|H0WFH5_DANRE Zinc finger protein 1000 OS=Danio rerio GN=znf1000 PE=4 SV=1
297253		90300	1	>tr|Q58EG7|Q58EG7_DANRE Lrpprc protein (Fragment) OS=Danio rerio GN=lrpprc PE=2 SV=1
297411		498428	1	>tr|A0A0R4IVL1|A0A0R4IVL1_DANRE Low density lipoprotein receptor-related protein 2a OS=Danio rerio GN=lrp2a PE=1 SV=1
297560		18345.2	1	>tr|X1WFU4|X1WFU4_DANRE Transmembrane protein 240b OS=Danio rerio GN=tmem240b PE=4 SV=1
297839		83310.1	1	>tr|E7F1P4|E7F1P4_DANRE Glutamate receptor, ionotropic, kainate 4 OS=Danio rerio GN=grik4 PE=3 SV=2
298071		112377	1	>tr|E7F5P1|E7F5P1_DANRE Phosphodiesterase OS=Danio rerio GN=si:ch211-79e4.4 PE=3 SV=2
298129		25110.8	1	>tr|F1RCV7|F1RCV7_DANRE Heterogeneous nuclear ribonucleoprotein C (Fragment) OS=Danio rerio GN=hnrnpc PE=1 SV=1
298168		76297.3	1	>tr|F1QKM3|F1QKM3_DANRE Zgc:152891 OS=Danio rerio GN=zgc:152891 PE=4 SV=1
298673		115249	1	>tr|A2ASQ4|A2ASQ4_DANRE Sperm antigen with calponin homology and coiled-coil domains 1 OS=Danio rerio GN=specc1 PE=4 SV=1
298675		122871	1	>tr|E7EYI2|E7EYI2_DANRE Ankyrin repeat and IBR domain-containing 1b OS=Danio rerio GN=ankib1b PE=3 SV=1
298739		32576.8	1	>tr|A0A0R4IKH3|A0A0R4IKH3_DANRE Zgc:55733 OS=Danio rerio GN=zgc:55733 PE=1 SV=1
298914		161221	1	>tr|U3JB33|U3JB33_DANRE Formin 2b OS=Danio rerio GN=fmn2b PE=4 SV=1
299083		237443	1	>tr|E9QH42|E9QH42_DANRE Vacuolar protein sorting 13 homolog D (S. cerevisiae) (Fragment) OS=Danio rerio GN=vps13d PE=1 SV=1
299412		164676	1	>tr|F1Q9W7|F1Q9W7_DANRE Muscarinic acetylcholine receptor OS=Danio rerio GN=chrm3a PE=3 SV=2
300155		64155.8	1	>tr|F1QN00|F1QN00_DANRE CLK4-associating serine/arginine-rich protein OS=Danio rerio GN=clasrp PE=1 SV=2
300667		106359	1	>tr|Q1LXS4|Q1LXS4_DANRE Novel protein similar to vertebrate myosin 5 family (Fragment) OS=Danio rerio GN=DKEY-268M13.6-001 PE=4 SV=1
300679		13329.7	1	>tr|A0A0G2L580|A0A0G2L580_DANRE Uncharacterized protein OS=Danio rerio GN=LOC559859 PE=4 SV=1
300981		62390.9	1	>tr|A0A0R4ISR7|A0A0R4ISR7_DANRE Epoxide hydrolase 2, cytoplasmic OS=Danio rerio GN=ephx2 PE=1 SV=1
301481		539353	1	>tr|A0A0R4IVD8|A0A0R4IVD8_DANRE Low density lipoprotein receptor-related protein 2a (Fragment) OS=Danio rerio GN=lrp2a PE=1 SV=1
301880		117093	1	>tr|A0A0R4ICU5|A0A0R4ICU5_DANRE Tyrosine-protein kinase (Fragment) OS=Danio rerio GN=jak2b PE=3 SV=1
302248		331692	1	>tr|X1WCW5|X1WCW5_DANRE Chromodomain helicase DNA-binding protein 6 OS=Danio rerio GN=chd6 PE=1 SV=1
302348		26238.2	1	>tr|A3KNN1|A3KNN1_DANRE Si:dkey-189p24.5 protein OS=Danio rerio GN=mmab PE=2 SV=1
302696		287527	1	>tr|F8W598|F8W598_DANRE Leucine-rich repeat kinase 2 OS=Danio rerio GN=lrrk2 PE=4 SV=1
302738		148385	1	>tr|F1Q5X4|F1Q5X4_DANRE Astrotactin 1 OS=Danio rerio GN=astn1 PE=4 SV=2
302776		171659	1	>tr|F1Q7J5|F1Q7J5_DANRE Centrosomal protein 170B OS=Danio rerio GN=cep170b PE=4 SV=2
303213		225272	1	>tr|F1QW18|F1QW18_DANRE Inositol 1,4,5-trisphosphate receptor, type 2 (Fragment) OS=Danio rerio GN=itpr2 PE=1 SV=1
303316		53279.7	1	>tr|A0A0R4IFS1|A0A0R4IFS1_DANRE Si:ch211-241b2.5 (Fragment) OS=Danio rerio GN=si:ch211-241b2.5 PE=4 SV=1
303532		44915.8	1	>tr|E7F802|E7F802_DANRE Si:ch211-183d21.3 OS=Danio rerio GN=si:ch211-183d21.3 PE=4 SV=1
303550		103096	1	>tr|F1QSS4|F1QSS4_DANRE Mannosidase, beta A, lysosomal OS=Danio rerio GN=manba PE=4 SV=1
303927		54665.4	1	>tr|Q08CS8|Q08CS8_DANRE LOC558044 protein (Fragment) OS=Danio rerio GN=LOC558044 PE=2 SV=1
304032		540483	1	>tr|A0A0R4IYF9|A0A0R4IYF9_DANRE Low density lipoprotein receptor-related protein 2a OS=Danio rerio GN=lrp2a PE=1 SV=1
304279		164080	1	>tr|E7FAV3|E7FAV3_DANRE Si:ch211-221f10.2 OS=Danio rerio GN=si:ch211-221f10.2 PE=4 SV=2
304420		31906.2	1	>tr|E9QGS3|E9QGS3_DANRE Zgc:112962 (Fragment) OS=Danio rerio GN=zgc:112962 PE=4 SV=1
304564		99219.3	1	>tr|A0A0R4IMX7|A0A0R4IMX7_DANRE SH3 and PX domains 2B OS=Danio rerio GN=sh3pxd2b PE=1 SV=1
304831		28002.8	1	>tr|A0A0R4IQM5|A0A0R4IQM5_DANRE Si:ch73-34h11.1 (Fragment) OS=Danio rerio GN=si:ch73-34h11.1 PE=4 SV=1
305116		106781	1	>tr|B0S6A9|B0S6A9_DANRE WD repeat domain 3 OS=Danio rerio GN=wdr3 PE=1 SV=1
305189		63974.1	1	>tr|Q5BLH9|Q5BLH9_DANRE Im:7155315 protein (Fragment) OS=Danio rerio GN=sh3pxd2b PE=2 SV=1
305500		74533.6	1	>tr|Q58EJ8|Q58EJ8_DANRE Zgc:112945 OS=Danio rerio GN=cep68 PE=2 SV=1
305929		56297.7	1	>tr|A0A0G2KKN5|A0A0G2KKN5_DANRE Uncharacterized protein OS=Danio rerio PE=4 SV=1
306065		114324	1	>tr|Q502M3|Q502M3_DANRE LOC553451 protein (Fragment) OS=Danio rerio GN=sptbn1 PE=2 SV=1
306626		112450	1	>tr|E7F789|E7F789_DANRE Sperm antigen with calponin homology and coiled-coil domains 1 OS=Danio rerio GN=specc1 PE=4 SV=1
307127		83744	1	>tr|Q7SY36|Q7SY36_DANRE Zgc:63557 OS=Danio rerio GN=ubtfl PE=2 SV=1
307207		105561	1	>tr|A0A0G2KFX5|A0A0G2KFX5_DANRE Uncharacterized protein OS=Danio rerio GN=iqsec1a PE=1 SV=1
307270		129354	1	>tr|C0SPC6|C0SPC6_DANRE Tyrosine-protein kinase OS=Danio rerio GN=jak2b PE=2 SV=1
307739		131271	1	>tr|F1QPM9|F1QPM9_DANRE Tyrosine-protein kinase OS=Danio rerio GN=jak2b PE=3 SV=1
307750		67407.2	1	>tr|U3JAC9|U3JAC9_DANRE Pim proto-oncogene, serine/threonine kinase,-related 124 OS=Danio rerio GN=pimr124 PE=4 SV=1
308134		31534.4	1	>tr|Q6TGZ6|Q6TGZ6_DANRE Heterogeneous nuclear ribonucleoprotein OS=Danio rerio GN=HNRPC PE=2 SV=1
308363		154521	1	>tr|Q67FY0|Q67FY0_DANRE Bcl9 OS=Danio rerio GN=bcl9 PE=2 SV=1
308460		136661	1	>tr|F1R1D8|F1R1D8_DANRE CST complex subunit CTC1 OS=Danio rerio GN=ctc1 PE=4 SV=2
308716		115837	1	>tr|A0A0R4IES1|A0A0R4IES1_DANRE ADAM metallopeptidase with thrombospondin type 1 motif, 1 OS=Danio rerio GN=adamts1 PE=4 SV=1
308756		443042	1	>tr|E7F307|E7F307_DANRE Vacuolar protein sorting 13 homolog D (S. cerevisiae) OS=Danio rerio GN=vps13d PE=1 SV=2
309930		108032	1	>tr|A0A0R4INQ5|A0A0R4INQ5_DANRE Endoplasmic reticulum aminopeptidase 2 OS=Danio rerio GN=erap2 PE=4 SV=1
309939		95056.2	1	>tr|F1RCB5|F1RCB5_DANRE F-box and WD repeat domain-containing 7 OS=Danio rerio GN=si:dkey-104e13.1 PE=4 SV=2
310614		103209	1	>tr|Q7ZVY7|Q7ZVY7_DANRE Mannosidase, beta A, lysosomal OS=Danio rerio GN=manba PE=2 SV=1
310616		59731.6	1	>tr|Q7SXZ8|Q7SXZ8_DANRE Zgc:63647 OS=Danio rerio GN=ftcd PE=2 SV=1
310662		47524.1	1	>tr|A1L285|A1L285_DANRE Zgc:158703 OS=Danio rerio GN=zgc:158703 PE=2 SV=1
311560		106697	1	>tr|Q6PFM8|Q6PFM8_DANRE WD repeat domain 3 OS=Danio rerio GN=wdr3 PE=2 SV=1
311697		22737.8	1	>tr|E7F686|E7F686_DANRE Uncharacterized protein OS=Danio rerio GN=diras2 PE=4 SV=1
312206		270104	1	>tr|F6P055|F6P055_DANRE Acetyl-CoA carboxylase alpha OS=Danio rerio GN=acaca PE=1 SV=1
312582		156015	1	>tr|F1R6X1|F1R6X1_DANRE Uncharacterized protein OS=Danio rerio PE=4 SV=2
312739		131279	1	>tr|C0RW38|C0RW38_DANRE Tyrosine-protein kinase OS=Danio rerio GN=jak2b PE=2 SV=1
313918		67628	1	>tr|B7ZVD4|B7ZVD4_DANRE Zgc:172040 protein OS=Danio rerio GN=acsm3 PE=2 SV=1
314503		26663.7	1	>tr|A0A0G2KS03|A0A0G2KS03_DANRE NAD(P)(+)--arginine ADP-ribosyltransferase OS=Danio rerio GN=LOC108182725 PE=3 SV=1
314775		112960	1	>tr|F1R2W2|F1R2W2_DANRE Protein FAM65C OS=Danio rerio GN=fam65c PE=4 SV=1
314919		103096	1	>tr|Q6NZS3|Q6NZS3_DANRE Mannosidase, beta A, lysosomal OS=Danio rerio GN=manba PE=2 SV=1
315126		18250	1	>tr|E7FFN7|E7FFN7_DANRE Uncharacterized protein OS=Danio rerio GN=LOC559859 PE=4 SV=2
315182		192925	1	>tr|Q1LV14|Q1LV14_DANRE Novel protein similar to vertebrate inositol 1,4,5-triphosphate receptor, type 2 (ITPR2) (Fragment) OS=Danio rerio GN=itpr2 PE=4 SV=1
316113		34835.9	1	>tr|B3DIF4|B3DIF4_DANRE Zgc:55701 protein OS=Danio rerio GN=hnrnpc PE=2 SV=1
316354		70710.4	1	>tr|Q08BR6|Q08BR6_DANRE Zgc:152891 OS=Danio rerio GN=zgc:152891 PE=2 SV=1
316528		55108.1	1	>tr|A0A0R4IB19|A0A0R4IB19_DANRE Katanin p60 ATPase-containing subunit A-like 1 OS=Danio rerio GN=katnal1 PE=1 SV=1
316657		58067.4	1	>tr|O93597|O93597_DANRE Protein tyrosine kinase (Fragment) OS=Danio rerio GN=jak2b PE=2 SV=1
316770		154631	1	>tr|B7ZVQ1|B7ZVQ1_DANRE LOC449616 protein OS=Danio rerio GN=bcl9 PE=2 SV=1
317156		40722.4	1	>tr|Q6DBY7|Q6DBY7_DANRE Ezr protein (Fragment) OS=Danio rerio GN=ezrb PE=2 SV=1
317174		91419.4	1	>tr|Q7ZVS5|Q7ZVS5_DANRE DNA helicase OS=Danio rerio GN=mcm3l PE=2 SV=1
317944		53375.1	1	>tr|A4IGH7|A4IGH7_DANRE Ghdcl protein OS=Danio rerio GN=ghdc PE=2 SV=1
318490		76213.1	1	>tr|Q2TV63|Q2TV63_DANRE Lipoxygenase OS=Danio rerio GN=zgc:152891 PE=2 SV=1
318500		107456	1	>tr|B1H1J0|B1H1J0_DANRE Zgc:172163 protein OS=Danio rerio GN=erap2 PE=2 SV=1
318665		54167.2	1	>tr|A9JRN8|A9JRN8_DANRE Zgc:174263 protein OS=Danio rerio GN=zgc:174263 PE=2 SV=1
319388		5295.46	1	>tr|O42559|O42559_DANRE TRA (Fragment) OS=Danio rerio GN=thraa PE=3 SV=1
319761		137111	1	>tr|A0A0R4IT63|A0A0R4IT63_DANRE CST complex subunit CTC1 OS=Danio rerio GN=ctc1 PE=4 SV=1
320013		52003.7	1	>tr|Q5K6H5|Q5K6H5_DANRE 12-lipoxygenase (Fragment) OS=Danio rerio GN=zgc:152891 PE=2 SV=1
320475		64089.1	1	>tr|Q6DC19|Q6DC19_DANRE Im:7155315 protein (Fragment) OS=Danio rerio GN=sh3pxd2b PE=2 SV=1
320529		51615.6	1	>tr|Q9W6B5|Q9W6B5_DANRE Hypermethylated in cancer zinc finger/POZ-domain 1 protein (Fragment) OS=Danio rerio GN=hic1l PE=2 SV=1
320637		6589.41	1	>tr|A0A1L1QZJ3|A0A1L1QZJ3_DANRE Uncharacterized protein OS=Danio rerio GN=LOC100535934 PE=4 SV=1
321421		128674	1	>tr|A0A0R4IKJ9|A0A0R4IKJ9_DANRE CST complex subunit CTC1 OS=Danio rerio GN=ctc1 PE=4 SV=1
321861		109561	1	>tr|F1QCJ4|F1QCJ4_DANRE Uncharacterized protein OS=Danio rerio GN=iqsec1a PE=1 SV=2
322167		48114.1	1	>tr|I3ISF8|I3ISF8_DANRE Thyroid hormone receptor alpha-A OS=Danio rerio GN=thraa PE=3 SV=1
322411		52419.3	1	>tr|A8E569|A8E569_DANRE Ezrl protein (Fragment) OS=Danio rerio GN=ezra PE=2 SV=1
323613		47796.2	1	>sp|Q58FG1|HS904_HUMAN Putative heat shock protein HSP 90-alpha A4 OS=Homo sapiens GN=HSP90AA4P PE=5 SV=1	11;			HFSVEGQLEFR
323614		38941.9	1	>sp|Q58FG0|HS905_HUMAN Putative heat shock protein HSP 90-alpha A5 OS=Homo sapiens GN=HSP90AA5P PE=2 SV=1	19;									HSQFIGYPITLFVEK
324086		111539	1	>sp|Q96PE3|INP4A_HUMAN Type I inositol 3,4-bisphosphate 4-phosphatase OS=Homo sapiens GN=INPP4A PE=1 SV=1
324327		20887.2	1	>sp|Q9H293|IL25_HUMAN Interleukin-25 OS=Homo sapiens GN=IL25 PE=1 SV=1
324597		104354	1	>sp|Q9UPX6|K1024_HUMAN UPF0258 protein KIAA1024 OS=Homo sapiens GN=KIAA1024 PE=2 SV=3
325361		57868.9	1	>sp|P18627|LAG3_HUMAN Lymphocyte activation gene 3 protein OS=Homo sapiens GN=LAG3 PE=1 SV=5
325895		227645	1	>sp|P35579|MYH9_HUMAN Myosin-9 OS=Homo sapiens GN=MYH9 PE=1 SV=4
326053		31710.5	1	>sp|Q93015|NAT6_HUMAN N-acetyltransferase 6 OS=Homo sapiens GN=NAT6 PE=2 SV=2
326131		256971	1	>sp|Q8IVL0|NAV3_HUMAN Neuron navigator 3 OS=Homo sapiens GN=NAV3 PE=1 SV=3
326298		58162.2	1	>sp|Q92692|NECT2_HUMAN Nectin-2 OS=Homo sapiens GN=NECTIN2 PE=1 SV=1
326518		97548.6	1	>sp|Q9ULE6|PALD_HUMAN Paladin OS=Homo sapiens GN=PALD1 PE=1 SV=3
326832		80495.7	1	>sp|Q9H0J9|PAR12_HUMAN Poly [ADP-ribose] polymerase 12 OS=Homo sapiens GN=PARP12 PE=1 SV=1
327425		394980	1	>sp|P78509|RELN_HUMAN Reelin OS=Homo sapiens GN=RELN PE=1 SV=3
327996		275235	1	>sp|Q01082|SPTB2_HUMAN Spectrin beta chain, non-erythrocytic 1 OS=Homo sapiens GN=SPTBN1 PE=1 SV=2
328405		1.01715e+06	1	>sp|Q8NF91|SYNE1_HUMAN Nesprin-1 OS=Homo sapiens GN=SYNE1 PE=1 SV=4
328406		88655.4	1	>sp|P47897|SYQ_HUMAN Glutamine--tRNA ligase OS=Homo sapiens GN=QARS PE=1 SV=1
328627		53893.8	1	>sp|P10828|THB_HUMAN Thyroid hormone receptor beta OS=Homo sapiens GN=THRB PE=1 SV=2
328753		89518.8	1	>sp|Q92609|TBCD5_HUMAN TBC1 domain family member 5 OS=Homo sapiens GN=TBC1D5 PE=1 SV=1
328827		106260	1	>sp|Q9BYX2|TBD2A_HUMAN TBC1 domain family member 2A OS=Homo sapiens GN=TBC1D2 PE=1 SV=3
329111		122384	1	>sp|Q9NYK1|TLR7_HUMAN Toll-like receptor 7 OS=Homo sapiens GN=TLR7 PE=2 SV=1
329304		191637	1	>sp|Q8IVF5|TIAM2_HUMAN T-lymphoma invasion and metastasis-inducing protein 2 OS=Homo sapiens GN=TIAM2 PE=2 SV=4
329398		128492	1	>sp|Q9H2K2|TNKS2_HUMAN Tankyrase-2 OS=Homo sapiens GN=TNKS2 PE=1 SV=1
329619		130655	1	>sp|Q92574|TSC1_HUMAN Hamartin OS=Homo sapiens GN=TSC1 PE=1 SV=2
329637		75792.5	1	>sp|Q6ZVT0|TTL10_HUMAN Inactive polyglycylase TTLL10 OS=Homo sapiens GN=TTLL10 PE=1 SV=2
329647		118696	1	>sp|O15164|TIF1A_HUMAN Transcription intermediary factor 1-alpha OS=Homo sapiens GN=TRIM24 PE=1 SV=3
329892		66924.7	1	>sp|O43280|TREA_HUMAN Trehalase OS=Homo sapiens GN=TREH PE=1 SV=2
329947		60664.1	1	>sp|Q6R6M4|U17L2_HUMAN Ubiquitin carboxyl-terminal hydrolase 17 OS=Homo sapiens GN=USP17L2 PE=1 SV=2
330464		46889.4	1	>sp|Q6PCB0|VWA1_HUMAN von Willebrand factor A domain-containing protein 1 OS=Homo sapiens GN=VWA1 PE=1 SV=1
330548		42128	1	>sp|O43915|VEGFD_HUMAN Vascular endothelial growth factor D OS=Homo sapiens GN=VEGFD PE=1 SV=1
330656		61383	1	>sp|O00400|ACATN_HUMAN Acetyl-coenzyme A transporter 1 OS=Homo sapiens GN=SLC33A1 PE=1 SV=1
330749		124515	1	>sp|Q4L235|ACSF4_HUMAN Acyl-CoA synthetase family member 4 OS=Homo sapiens GN=AASDH PE=1 SV=3
330819		278359	1	>sp|O00763|ACACB_HUMAN Acetyl-CoA carboxylase 2 OS=Homo sapiens GN=ACACB PE=1 SV=3
330937		42700.9	1	>sp|P61163|ACTZ_HUMAN Alpha-centractin OS=Homo sapiens GN=ACTR1A PE=1 SV=1
331007		267093	1	>sp|Q13085|ACACA_HUMAN Acetyl-CoA carboxylase 1 OS=Homo sapiens GN=ACACA PE=1 SV=2
331010		93748.2	1	>sp|Q96P50|ACAP3_HUMAN Arf-GAP with coiled-coil, ANK repeat and PH domain-containing protein 3 OS=Homo sapiens GN=ACAP3 PE=1 SV=2
331274		50834.9	1	>sp|Q92685|ALG3_HUMAN Dol-P-Man:Man(5)GlcNAc(2)-PP-Dol alpha-1,3-mannosyltransferase OS=Homo sapiens GN=ALG3 PE=1 SV=1
331815		163450	1	>sp|O75882|ATRN_HUMAN Attractin OS=Homo sapiens GN=ATRN PE=1 SV=2
332200		114219	1	>sp|Q5VTR2|BRE1A_HUMAN E3 ubiquitin-protein ligase BRE1A OS=Homo sapiens GN=RNF20 PE=1 SV=2
332231		22152.1	1	>sp|P55957|BID_HUMAN BH3-interacting domain death agonist OS=Homo sapiens GN=BID PE=1 SV=1
332588		93232.4	1	>sp|Q05682|CALD1_HUMAN Caldesmon OS=Homo sapiens GN=CALD1 PE=1 SV=3
332604		20643.2	1	>sp|Q8N6N3|CA052_HUMAN UPF0690 protein C1orf52 OS=Homo sapiens GN=C1orf52 PE=1 SV=1
332695		32240.5	1	>sp|Q9BWC9|CC106_HUMAN Coiled-coil domain-containing protein 106 OS=Homo sapiens GN=CCDC106 PE=1 SV=1
332934		24634.2	1	>sp|Q86WR0|CCD25_HUMAN Coiled-coil domain-containing protein 25 OS=Homo sapiens GN=CCDC25 PE=1 SV=2
333064		77636.2	1	>sp|Q13948|CASP_HUMAN Protein CASP OS=Homo sapiens GN=CUX1 PE=1 SV=2
333120		146571	1	>sp|Q14692|BMS1_HUMAN Ribosome biogenesis protein BMS1 homolog OS=Homo sapiens GN=BMS1 PE=1 SV=1
333130		28139.8	1	>sp|Q8TCZ2|C99L2_HUMAN CD99 antigen-like protein 2 OS=Homo sapiens GN=CD99L2 PE=1 SV=1
333656		327984	1	>sp|Q3L8U1|CHD9_HUMAN Chromodomain-helicase-DNA-binding protein 9 OS=Homo sapiens GN=CHD9 PE=1 SV=2
333700		308070	1	>sp|Q8TD26|CHD6_HUMAN Chromodomain-helicase-DNA-binding protein 6 OS=Homo sapiens GN=CHD6 PE=1 SV=4
333708		54802.7	1	>sp|Q9NS84|CHST7_HUMAN Carbohydrate sulfotransferase 7 OS=Homo sapiens GN=CHST7 PE=1 SV=2
333960		269859	1	>sp|Q7Z7A1|CNTRL_HUMAN Centriolin OS=Homo sapiens GN=CNTRL PE=1 SV=2
334666		208622	1	>sp|Q8IZJ3|CPMD8_HUMAN C3 and PZP-like alpha-2-macroglobulin domain-containing protein 8 OS=Homo sapiens GN=CPAMD8 PE=1 SV=2
334998		164543	1	>sp|P39880|CUX1_HUMAN Homeobox protein cut-like 1 OS=Homo sapiens GN=CUX1 PE=1 SV=3
335022		92696.3	1	>sp|P14625|ENPL_HUMAN Endoplasmin OS=Homo sapiens GN=HSP90B1 PE=1 SV=1	15;				ELISNASDALDK
335276		57250.8	1	>sp|P41162|ETV3_HUMAN ETS translocation variant 3 OS=Homo sapiens GN=ETV3 PE=1 SV=2
335539		51739.2	1	>sp|Q5VU92|DC121_HUMAN DDB1- and CUL4-associated factor 12-like protein 1 OS=Homo sapiens GN=DCAF12L1 PE=1 SV=1
335674		22812.7	1	>sp|Q96HU8|DIRA2_HUMAN GTP-binding protein Di-Ras2 OS=Homo sapiens GN=DIRAS2 PE=1 SV=1
335734		91400.7	1	>sp|Q8N608|DPP10_HUMAN Inactive dipeptidyl peptidase 10 OS=Homo sapiens GN=DPP10 PE=1 SV=2
336156		115462	1	>sp|Q86SJ6|DSG4_HUMAN Desmoglein-4 OS=Homo sapiens GN=DSG4 PE=1 SV=1
336548		40435.9	1	>sp|Q6ZN32|ETV3L_HUMAN ETS translocation variant 3-like protein OS=Homo sapiens GN=ETV3L PE=2 SV=1
336560		18573.5	1	>sp|Q9BTA0|F167B_HUMAN Protein FAM167B OS=Homo sapiens GN=FAM167B PE=2 SV=2
337117		42626.6	1	>sp|Q3B7J2|GFOD2_HUMAN Glucose-fructose oxidoreductase domain-containing protein 2 OS=Homo sapiens GN=GFOD2 PE=2 SV=1
337118		77680.2	1	>sp|O94808|GFPT2_HUMAN Glutamine--fructose-6-phosphate aminotransferase [isomerizing] 2 OS=Homo sapiens GN=GFPT2 PE=1 SV=3
337319		86043.3	1	>sp|P06396|GELS_HUMAN Gelsolin OS=Homo sapiens GN=GSN PE=1 SV=1
337394		377214	1	>sp|Q14789|GOGB1_HUMAN Golgin subfamily B member 1 OS=Homo sapiens GN=GOLGB1 PE=1 SV=2
338344		67160.1	1	>sp|P29536|LMOD1_HUMAN Leiomodin-1 OS=Homo sapiens GN=LMOD1 PE=1 SV=3
338381		131141	1	>sp|P49641|MA2A2_HUMAN Alpha-mannosidase 2x OS=Homo sapiens GN=MAN2A2 PE=2 SV=3
338425		97148.9	1	>sp|Q9UI17|M2GD_HUMAN Dimethylglycine dehydrogenase, mitochondrial OS=Homo sapiens GN=DMGDH PE=1 SV=2
338440		38653.1	1	>sp|A6NHS7|MANS4_HUMAN MANSC domain-containing protein 4 OS=Homo sapiens GN=MANSC4 PE=3 SV=3
338555		333796	1	>sp|Q8IWI9|MGAP_HUMAN MAX gene-associated protein OS=Homo sapiens GN=MGA PE=1 SV=3
338607		169342	1	>sp|Q15648|MED1_HUMAN Mediator of RNA polymerase II transcription subunit 1 OS=Homo sapiens GN=MED1 PE=1 SV=4
338936		27251.5	1	>sp|Q70IA6|MOB2_HUMAN MOB kinase activator 2 OS=Homo sapiens GN=MOB2 PE=1 SV=1
339108		93942.9	1	>sp|Q8N1F7|NUP93_HUMAN Nuclear pore complex protein Nup93 OS=Homo sapiens GN=NUP93 PE=1 SV=2
339392		879646	1	>sp|Q5VST9|OBSCN_HUMAN Obscurin OS=Homo sapiens GN=OBSCN PE=1 SV=3
339400		41172.8	1	>sp|P04000|OPSR_HUMAN Long-wave-sensitive opsin 1 OS=Homo sapiens GN=OPN1LW PE=1 SV=1
339650		41184.8	1	>sp|P0DN78|OPSG3_HUMAN Medium-wave-sensitive opsin 3 OS=Homo sapiens GN=OPN1MW3 PE=3 SV=1
339719		41184.8	1	>sp|P0DN77|OPSG2_HUMAN Medium-wave-sensitive opsin 2 OS=Homo sapiens GN=OPN1MW2 PE=3 SV=1
339825		82584	1	>sp|Q8IVL6|P3H3_HUMAN Prolyl 3-hydroxylase 3 OS=Homo sapiens GN=P3H3 PE=1 SV=1
339927		41184.8	1	>sp|P04001|OPSG_HUMAN Medium-wave-sensitive opsin 1 OS=Homo sapiens GN=OPN1MW PE=1 SV=1
340155		57494.2	1	>sp|Q8N2W9|PIAS4_HUMAN E3 SUMO-protein ligase PIAS4 OS=Homo sapiens GN=PIAS4 PE=1 SV=1
340358		84842.8	1	>sp|Q4J6C6|PPCEL_HUMAN Prolyl endopeptidase-like OS=Homo sapiens GN=PREPL PE=1 SV=1
340513		70430.5	1	>sp|P16471|PRLR_HUMAN Prolactin receptor OS=Homo sapiens GN=PRLR PE=1 SV=1
341680		108840	1	>sp|Q53EL9|SEZ6_HUMAN Seizure protein 6 homolog OS=Homo sapiens GN=SEZ6 PE=1 SV=2
341691		51314.4	1	>sp|Q5SQS7|SH24B_HUMAN SH2 domain-containing protein 4B OS=Homo sapiens GN=SH2D4B PE=2 SV=1
341692		68380.1	1	>sp|O14492|SH2B2_HUMAN SH2B adapter protein 2 OS=Homo sapiens GN=SH2B2 PE=1 SV=2
341702		65711.8	1	>sp|Q6PI26|SHQ1_HUMAN Protein SHQ1 homolog OS=Homo sapiens GN=SHQ1 PE=1 SV=2
342172		288322	1	>sp|Q8WWQ8|STAB2_HUMAN Stabilin-2 OS=Homo sapiens GN=STAB2 PE=1 SV=3
342210		247169	1	>sp|P11277|SPTB1_HUMAN Spectrin beta chain, erythrocytic OS=Homo sapiens GN=SPTB PE=1 SV=5
342369		27578.1	1	>sp|Q16629|SRSF7_HUMAN Serine/arginine-rich splicing factor 7 OS=Homo sapiens GN=SRSF7 PE=1 SV=1
342905		77957.1	1	>sp|Q0VGE8|ZN816_HUMAN Zinc finger protein 816 OS=Homo sapiens GN=ZNF816 PE=2 SV=2
343110		66285.2	1	>sp|Q5D1E8|ZC12A_HUMAN Endoribonuclease ZC3H12A OS=Homo sapiens GN=ZC3H12A PE=1 SV=1
343311		11085.5	1	>sp|A6NIN4|YQ014_HUMAN Putative uncharacterized protein FLJ38447 OS=Homo sapiens PE=5 SV=3
343833		275235	1	>tr|B2ZZ89|B2ZZ89_HUMAN Spectrin beta chain OS=Homo sapiens GN=SPTBN1 PE=2 SV=1
343855		10677.1	1	>tr|B7Z2L8|B7Z2L8_HUMAN Coiled-coil domain-containing protein 25 OS=Homo sapiens GN=CCDC25 PE=1 SV=1
344579		11256	1	>tr|B2ZP79|B2ZP79_HUMAN BH3 interacting domain death agonist, isoform CRA_b OS=Homo sapiens GN=BID PE=2 SV=1
344782		64763.6	1	>tr|D3DW87|D3DW87_HUMAN Cholinergic receptor, nicotinic, alpha 3, isoform CRA_a OS=Homo sapiens GN=CHRNA3 PE=3 SV=1
345417		69463.2	1	>tr|Q8TCC6|Q8TCC6_HUMAN DMGDH protein (Fragment) OS=Homo sapiens GN=DMGDH PE=1 SV=1
345483		986270	1	>tr|A6NGQ3|A6NGQ3_HUMAN Obscurin OS=Homo sapiens GN=OBSCN PE=1 SV=5
346215		62683	1	>tr|A0A140VKA0|A0A140VKA0_HUMAN Caldesmon 1, isoform CRA_i OS=Homo sapiens GN=CALD1 PE=2 SV=1
346270		16661.3	1	>tr|D3DPG1|D3DPG1_HUMAN HCG22659, isoform CRA_a OS=Homo sapiens GN=hCG_22659 PE=4 SV=1
346312		122384	1	>tr|B2R9N9|B2R9N9_HUMAN TLR7 OS=Homo sapiens GN=TLR7 PE=2 SV=1
348911		52481.4	1	>tr|B3KS49|B3KS49_HUMAN cDNA FLJ35478 fis, clone SMINT2007796, highly similar to Gelsolin OS=Homo sapiens PE=2 SV=1
349213		395028	1	>tr|J3KQ66|J3KQ66_HUMAN Reelin OS=Homo sapiens GN=RELN PE=1 SV=1
350142		80495.7	1	>tr|A4D1T0|A4D1T0_HUMAN Poly (ADP-ribose) polymerase family, member 12, isoform CRA_b OS=Homo sapiens GN=ZC3HDC1 PE=4 SV=1
350317		11350.8	1	>tr|M0QZX7|M0QZX7_HUMAN Zinc finger protein 816 OS=Homo sapiens GN=ZNF816 PE=4 SV=1
350965		28139.8	1	>tr|A0A024RC16|A0A024RC16_HUMAN CD99 antigen-like 2, isoform CRA_d OS=Homo sapiens GN=CD99L2 PE=2 SV=1
351461		91148.2	1	>tr|A0A0C4DGL1|A0A0C4DGL1_HUMAN Alpha-mannosidase OS=Homo sapiens GN=MAN2A2 PE=1 SV=1
352062		89504.8	1	>tr|A0A024R2J9|A0A024R2J9_HUMAN TBC1 domain family, member 5, isoform CRA_b OS=Homo sapiens GN=TBC1D5 PE=4 SV=1
352248		13449.8	1	>tr|B4DGK4|B4DGK4_HUMAN Alternative protein SYT7 OS=Homo sapiens GN=SYT7 PE=2 SV=1
352577		16612.2	1	>tr|Q96E20|Q96E20_HUMAN CD99L2 protein (Fragment) OS=Homo sapiens GN=CD99L2 PE=2 SV=2
352713		17453.6	1	>tr|Q9HAG2|Q9HAG2_HUMAN RAB24, member RAS oncogene family, isoform CRA_c OS=Homo sapiens GN=RAB24 PE=2 SV=1
352906		90636.3	1	>tr|B4DKB5|B4DKB5_HUMAN Dipeptidyl-peptidase 10, isoform CRA_b OS=Homo sapiens GN=DPP10 PE=2 SV=1
355418		55579.7	1	>tr|A0A024R357|A0A024R357_HUMAN SHQ1 homolog (S. cerevisiae), isoform CRA_a OS=Homo sapiens GN=SHQ1 PE=4 SV=1
355431		106389	1	>tr|D3DVH3|D3DVH3_HUMAN Inositol polyphosphate-4-phosphatase, type I, 107kDa, isoform CRA_c OS=Homo sapiens GN=INPP4A PE=4 SV=1
355616		115059	1	>tr|Q59FY4|Q59FY4_HUMAN Acetyl-CoA carboxylase 1 (Fragment) OS=Homo sapiens GN=ACACA PE=1 SV=1
356291		43323.4	1	>tr|A0A024R091|A0A024R091_HUMAN von Willebrand factor A domain containing 1, isoform CRA_c OS=Homo sapiens GN=VWA1 PE=4 SV=1
356621		16921.9	1	>tr|Q5JVD5|Q5JVD5_HUMAN Centriolin OS=Homo sapiens GN=CNTRL PE=1 SV=1
357193		97548.6	1	>tr|A0A024QZM5|A0A024QZM5_HUMAN KIAA1274, isoform CRA_a OS=Homo sapiens GN=KIAA1274 PE=4 SV=1
358113		27204.5	1	>tr|A0A087WVS8|A0A087WVS8_HUMAN MOB kinase activator 2 OS=Homo sapiens GN=MOB2 PE=1 SV=1
358296		82759.4	1	>tr|A0A0A0MS51|A0A0A0MS51_HUMAN Gelsolin OS=Homo sapiens GN=GSN PE=1 SV=1
359233		327968	1	>tr|B7ZML1|B7ZML1_HUMAN CHD9 protein OS=Homo sapiens GN=CHD9 PE=2 SV=1
359399		21468.5	1	>tr|A0A0U1RQL2|A0A0U1RQL2_HUMAN Glutamine--tRNA ligase (Fragment) OS=Homo sapiens GN=QARS PE=1 SV=1
360011		48464.4	1	>tr|Q9UEI6|Q9UEI6_HUMAN Polio virus related protein 2, alpha isoform (Fragment) OS=Homo sapiens PE=4 SV=1
360066		24569.8	1	>tr|E5RJP4|E5RJP4_HUMAN Glutamine--fructose-6-phosphate aminotransferase [isomerizing] 2 (Fragment) OS=Homo sapiens GN=GFPT2 PE=1 SV=1
360200		97262.7	1	>tr|Q9UF98|Q9UF98_HUMAN Putative uncharacterized protein DKFZp434E0321 (Fragment) OS=Homo sapiens GN=DKFZp434E0321 PE=2 SV=2
361043		138210	1	>tr|H0YHA8|H0YHA8_HUMAN Neuron navigator 3 (Fragment) OS=Homo sapiens GN=NAV3 PE=1 SV=1
361106		21082.1	1	>tr|H7C1L1|H7C1L1_HUMAN Adhesion G protein-coupled receptor A2 (Fragment) OS=Homo sapiens GN=ADGRA2 PE=1 SV=1
361268		90780.4	1	>tr|Q0GLB9|Q0GLB9_HUMAN DPPY splice variant b OS=Homo sapiens GN=DPP10 PE=2 SV=1
361830		64187.8	1	>tr|E7EX44|E7EX44_HUMAN Caldesmon OS=Homo sapiens GN=CALD1 PE=1 SV=1
361945		1.01125e+06	1	>tr|A0A0C4DG40|A0A0C4DG40_HUMAN Nesprin-1 OS=Homo sapiens GN=SYNE1 PE=1 SV=1
362042		40837.3	1	>tr|Q5JVD6|Q5JVD6_HUMAN Centriolin (Fragment) OS=Homo sapiens GN=CNTRL PE=1 SV=1
362064		20139.1	1	>tr|G3V2J8|G3V2J8_HUMAN Heat shock protein HSP 90-alpha (Fragment) OS=Homo sapiens GN=HSP90AA1 PE=1 SV=1	19;									HSQFIGYPITLFVEK
362333		41166.9	1	>tr|B7ZLG5|B7ZLG5_HUMAN Opsin 1 (Cone pigments), medium-wave-sensitive OS=Homo sapiens GN=OPN1MW PE=2 SV=1
362453		30878.4	1	>tr|Q2M3D8|Q2M3D8_HUMAN FLJ39639 protein (Fragment) OS=Homo sapiens GN=FLJ39639 PE=2 SV=1
362506		106938	1	>tr|H0YNG5|H0YNG5_HUMAN Alpha-mannosidase OS=Homo sapiens GN=MAN2A2 PE=1 SV=1
362638		84977.6	1	>tr|A0A0A0MT01|A0A0A0MT01_HUMAN Gelsolin OS=Homo sapiens GN=GSN PE=1 SV=1
363179		73040.1	1	>tr|A0A0A0MTI2|A0A0A0MTI2_HUMAN Adaptor protein with pleckstrin homology and src homology 2 domains, isoform CRA_a OS=Homo sapiens GN=SH2B2 PE=1 SV=1
363429		56485.7	1	>tr|Q9NYG1|Q9NYG1_HUMAN Caldesmon 1, isoform CRA_b OS=Homo sapiens GN=CALD1 PE=2 SV=3
363450		35598.8	1	>tr|Q96GW1|Q96GW1_HUMAN Endoplasmin OS=Homo sapiens GN=HSP90B1 PE=1 SV=1	15;				ELISNASDALDK
363501		48651.9	1	>tr|G5E9U9|G5E9U9_HUMAN Poly (ADP-ribose) polymerase family, member 12, isoform CRA_a OS=Homo sapiens GN=PARP12 PE=1 SV=1
364076		247269	1	>tr|B2RMN7|B2RMN7_HUMAN Spectrin beta chain OS=Homo sapiens GN=SPTB PE=2 SV=1
364411		267093	1	>tr|B2ZZ90|B2ZZ90_HUMAN Acetyl-Coenzyme A carboxylase alpha OS=Homo sapiens GN=ACACA PE=2 SV=1
364424		77680.2	1	>tr|A0A0S2Z4X9|A0A0S2Z4X9_HUMAN Glutamine-fructose-6-phosphate transaminase 2 isoform 1 (Fragment) OS=Homo sapiens GN=GFPT2 PE=2 SV=1
364650		89572.9	1	>tr|A0A024R2H0|A0A024R2H0_HUMAN TBC1 domain family, member 5, isoform CRA_a OS=Homo sapiens GN=TBC1D5 PE=4 SV=1
364920		265015	1	>tr|D6W5C0|D6W5C0_HUMAN Spectrin beta chain OS=Homo sapiens GN=SPTBN1 PE=3 SV=1
364958		53893.8	1	>tr|F1D8N7|F1D8N7_HUMAN Thyroid hormone nuclear receptor beta variant 1 OS=Homo sapiens GN=NR1A2 PE=2 SV=1
365558		258783	1	>tr|A0A024R0Y2|A0A024R0Y2_HUMAN HCG30204, isoform CRA_a OS=Homo sapiens GN=hCG_30204 PE=4 SV=1
366861		268558	1	>tr|A0A024R674|A0A024R674_HUMAN Spectrin beta chain OS=Homo sapiens GN=SPTB PE=3 SV=1
367233		31710.5	1	>tr|Q6IAP1|Q6IAP1_HUMAN HYAL3 protein OS=Homo sapiens GN=HYAL3 PE=2 SV=1
367318		22152.1	1	>tr|A8ASI8|A8ASI8_HUMAN BH3 interacting domain death agonist, isoform CRA_d OS=Homo sapiens GN=BID PE=2 SV=1
368080		92696.3	1	>tr|V9HWP2|V9HWP2_HUMAN Epididymis luminal protein 35 OS=Homo sapiens GN=HEL-S-125m PE=2 SV=1	15;				ELISNASDALDK
368129		10000.9	1	>tr|G3V121|G3V121_HUMAN Coiled-coil domain containing 25, isoform CRA_b OS=Homo sapiens GN=CCDC25 PE=1 SV=1
368761		18038.1	1	>tr|H0Y4H3|H0Y4H3_HUMAN CD99 antigen-like protein 2 (Fragment) OS=Homo sapiens GN=CD99L2 PE=1 SV=2
369081		286126	1	>tr|A0A1B0GTS2|A0A1B0GTS2_HUMAN Obscurin (Fragment) OS=Homo sapiens GN=OBSCN PE=1 SV=1
370465		91513.8	1	>tr|B2RCJ8|B2RCJ8_HUMAN cDNA, FLJ96118, highly similar to Homo sapiens dipeptidylpeptidase 10 (DPP10), mRNA OS=Homo sapiens PE=2 SV=1
372256		77655.1	1	>tr|B3KMR8|B3KMR8_HUMAN cDNA FLJ12445 fis, clone NT2RM1000256, highly similar to Glucosamine--fructose-6-phosphateaminotransferase (isomerizing) 2 (EC 2.6.1.16) OS=Homo sapiens PE=2 SV=1
373425		20329.8	1	>tr|A0A0U1RRI9|A0A0U1RRI9_HUMAN Glutamine--tRNA ligase (Fragment) OS=Homo sapiens GN=QARS PE=1 SV=2
374101		27237.5	1	>tr|A0A0X1KG74|A0A0X1KG74_HUMAN ZNF816-ZNF321P readthrough OS=Homo sapiens GN=ZNF816-ZNF321P PE=4 SV=1
374232		19143	1	>tr|A0A0U1RQM8|A0A0U1RQM8_HUMAN Glutamine--tRNA ligase (Fragment) OS=Homo sapiens GN=QARS PE=1 SV=1
374657		71571.9	1	>tr|A0A0S2Z4W6|A0A0S2Z4W6_HUMAN Glutamine-fructose-6-phosphate transaminase 2 isoform 2 (Fragment) OS=Homo sapiens GN=GFPT2 PE=2 SV=1
375285		57423.1	1	>tr|Q53H55|Q53H55_HUMAN Protein inhibitor of activated STAT, 4 variant (Fragment) OS=Homo sapiens PE=2 SV=1
375630		92567.3	1	>tr|Q5CAQ5|Q5CAQ5_HUMAN Tumor rejection antigen (Gp96) 1 OS=Homo sapiens GN=TRA1 PE=2 SV=1	15;				ELISNASDALDK
375877		18563.2	1	>tr|F5GWF8|F5GWF8_HUMAN Atlastin-3 (Fragment) OS=Homo sapiens GN=ATL3 PE=1 SV=1
375916		5477.9	1	>tr|F8W026|F8W026_HUMAN Endoplasmin (Fragment) OS=Homo sapiens GN=HSP90B1 PE=1 SV=8	15;				ELISNASDALDK
376050		97193.9	1	>tr|H0YNN7|H0YNN7_HUMAN UPF0258 protein KIAA1024 OS=Homo sapiens GN=KIAA1024 PE=4 SV=1
376377		7334.65	1	>tr|L8EAQ8|L8EAQ8_HUMAN Alternative protein ZNF585A OS=Homo sapiens GN=ZNF585A PE=4 SV=1
376404		275456	1	>tr|A0A087WUZ3|A0A087WUZ3_HUMAN Spectrin beta chain OS=Homo sapiens GN=SPTBN1 PE=1 SV=1
377679		21619.9	1	>tr|A0A1B0GVC2|A0A1B0GVC2_HUMAN Uncharacterized protein OS=Homo sapiens PE=4 SV=1
377813		46287.7	1	>tr|Q59F49|Q59F49_HUMAN Minichromosome maintenance deficient protein 5 variant (Fragment) OS=Homo sapiens PE=2 SV=1	12;		LAALPNVYEVISK
378010		14804.7	1	>tr|F5H867|F5H867_HUMAN 4F2 cell-surface antigen heavy chain (Fragment) OS=Homo sapiens GN=SLC3A2 PE=1 SV=1	17;				WWHTGALYR
379276		61782.6	1	>tr|E9PGZ1|E9PGZ1_HUMAN Caldesmon OS=Homo sapiens GN=CALD1 PE=1 SV=1
379330		11570.1	1	>tr|F8VPF1|F8VPF1_HUMAN POC1 centriolar protein homolog B OS=Homo sapiens GN=POC1B PE=4 SV=1
379370		99377.8	1	>tr|H0YGH5|H0YGH5_HUMAN Acetyl-CoA carboxylase 2 (Fragment) OS=Homo sapiens GN=ACACB PE=1 SV=1
379593		147314	1	>tr|A0A096LNH2|A0A096LNH2_HUMAN EF-hand calcium-binding domain-containing protein 8 OS=Homo sapiens GN=EFCAB8 PE=4 SV=1
379647		67890.6	1	>tr|C9J3F6|C9J3F6_HUMAN TBC1 domain family member 5 OS=Homo sapiens GN=TBC1D5 PE=1 SV=1
380265		15326	1	>tr|B1PL87|B1PL87_HUMAN Bid (Fragment) OS=Homo sapiens PE=2 SV=1
380388		39113	1	>tr|H7C0X4|H7C0X4_HUMAN Dol-P-Man:Man(5)GlcNAc(2)-PP-Dol alpha-1,3-mannosyltransferase (Fragment) OS=Homo sapiens GN=ALG3 PE=1 SV=1
380902		19943.7	1	>tr|F8W8H5|F8W8H5_HUMAN Ras-related protein Rab-24 OS=Homo sapiens GN=RAB24 PE=1 SV=1
381979		75990.1	1	>tr|B7Z4U6|B7Z4U6_HUMAN cDNA FLJ55803, highly similar to Gelsolin OS=Homo sapiens PE=2 SV=1
382981		15669	1	>tr|Q6ZW40|Q6ZW40_HUMAN cDNA FLJ41631 fis, clone DFNES2011499 OS=Homo sapiens PE=2 SV=1
383055		84756.2	1	>tr|A0A1B0GVU9|A0A1B0GVU9_HUMAN Glutamine--tRNA ligase (Fragment) OS=Homo sapiens GN=QARS PE=1 SV=1
384420		84998.6	1	>tr|B7Z6N2|B7Z6N2_HUMAN cDNA FLJ56154, highly similar to Gelsolin OS=Homo sapiens PE=2 SV=1
384844		64981.1	1	>tr|B4DIX9|B4DIX9_HUMAN cDNA FLJ55689, highly similar to Leiomodin-1 OS=Homo sapiens PE=2 SV=1
385253		275044	1	>tr|K9MS24|K9MS24_HUMAN Spectrin beta chain OS=Homo sapiens GN=SPTBN1 PE=2 SV=1
385423		46272.3	1	>tr|C9J7S5|C9J7S5_HUMAN Dol-P-Man:Man(5)GlcNAc(2)-PP-Dol alpha-1,3-mannosyltransferase OS=Homo sapiens GN=ALG3 PE=1 SV=1
385499		57018.2	1	>tr|Q59EA2|Q59EA2_HUMAN Coronin (Fragment) OS=Homo sapiens PE=2 SV=1
385809		57436.4	1	>tr|B4DPW5|B4DPW5_HUMAN cDNA FLJ59374, highly similar to Homo sapiens caldesmon 1 (CALD1), transcript variant 2, mRNA OS=Homo sapiens PE=2 SV=1
386454		970874	1	>tr|E7ENN3|E7ENN3_HUMAN Nesprin-1 OS=Homo sapiens GN=SYNE1 PE=1 SV=2
386457		31574.5	1	>tr|H7C562|H7C562_HUMAN Acetyl-coenzyme A transporter 1 (Fragment) OS=Homo sapiens GN=SLC33A1 PE=1 SV=1
386630		188626	1	>tr|E7EU81|E7EU81_HUMAN Golgin subfamily B member 1 (Fragment) OS=Homo sapiens GN=GOLGB1 PE=1 SV=1
386736		127720	1	>tr|H3BTF4|H3BTF4_HUMAN MAX gene-associated protein (Fragment) OS=Homo sapiens GN=MGA PE=1 SV=1
387426		11752.1	1	>tr|L0R5A1|L0R5A1_HUMAN Alternative protein CSF2RB OS=Homo sapiens GN=CSF2RB PE=4 SV=1
387702		118347	1	>tr|E9PKT1|E9PKT1_HUMAN T-lymphoma invasion and metastasis-inducing protein 2 OS=Homo sapiens GN=TIAM2 PE=1 SV=1
388322		83450.8	1	>tr|B7Z9A0|B7Z9A0_HUMAN cDNA FLJ56212, highly similar to Gelsolin OS=Homo sapiens PE=2 SV=1
389082		38202.9	1	>tr|C9J165|C9J165_HUMAN Glutamine--tRNA ligase (Fragment) OS=Homo sapiens GN=QARS PE=1 SV=2
390129		118316	1	>tr|B7Z838|B7Z838_HUMAN cDNA FLJ53253, highly similar to Homo sapiens T-cell lymphoma invasion and metastasis 2 (TIAM2), transcript variant 1, mRNA OS=Homo sapiens PE=2 SV=1
390225		124545	1	>tr|B4E2K0|B4E2K0_HUMAN cDNA FLJ54663, highly similar to Homo sapiens 2-aminoadipic 6-semialdehyde dehydrogenase (AASDH), mRNA OS=Homo sapiens PE=2 SV=1
391073		26097.1	1	>tr|F5GXJ8|F5GXJ8_HUMAN ATP-dependent DNA helicase DDX11 (Fragment) OS=Homo sapiens GN=DDX11 PE=1 SV=1
391349		227645	1	>tr|A0A024R1N1|A0A024R1N1_HUMAN Myosin, heavy polypeptide 9, non-muscle, isoform CRA_a OS=Homo sapiens GN=MYH9 PE=3 SV=1
391714		68814.5	1	>tr|B4DN38|B4DN38_HUMAN cDNA FLJ56595, highly similar to Glucosamine--fructose-6-phosphateaminotransferase (isomerizing) 2 (EC 2.6.1.16) OS=Homo sapiens PE=2 SV=1
392056		19376.9	1	>tr|A0A0U1RQU2|A0A0U1RQU2_HUMAN Glutamine--tRNA ligase OS=Homo sapiens GN=QARS PE=1 SV=1
392532		227744	1	>tr|A0A0U4BW16|A0A0U4BW16_HUMAN Non-muscle myosin heavy chain 9 OS=Homo sapiens GN=MYH9 PE=2 SV=1
392538		19630.9	1	>tr|H7C4L8|H7C4L8_HUMAN Poly [ADP-ribose] polymerase 12 (Fragment) OS=Homo sapiens GN=PARP12 PE=1 SV=1
392777		89518.8	1	>tr|B9A6K1|B9A6K1_HUMAN TBC1 domain family, member 5 OS=Homo sapiens GN=TBC1D5 PE=1 SV=1
392912		269889	1	>tr|B2RP65|B2RP65_HUMAN Centrosomal protein 110kDa OS=Homo sapiens GN=CEP110 PE=2 SV=1
394233		20873	1	>tr|A0A0U1RQE9|A0A0U1RQE9_HUMAN Glutamine--tRNA ligase (Fragment) OS=Homo sapiens GN=QARS PE=1 SV=1
394910		26730.6	1	>tr|C9JK89|C9JK89_HUMAN SH2B adapter protein 2 (Fragment) OS=Homo sapiens GN=SH2B2 PE=1 SV=3
395249		23615.1	1	>tr|H0Y5S0|H0Y5S0_HUMAN Transducin-like enhancer protein 4 (Fragment) OS=Homo sapiens GN=TLE4 PE=1 SV=1
397966		78026.2	1	>tr|B7Z2X4|B7Z2X4_HUMAN cDNA FLJ53327, highly similar to Gelsolin OS=Homo sapiens PE=2 SV=1
397991		16017.1	1	>tr|A0A0S2Z441|A0A0S2Z441_HUMAN Minichromosome maintenance complex component 7 isoform 2 OS=Homo sapiens GN=MCM7 PE=2 SV=1	17;						LFADAVQELLPQYK
398169		79067.8	1	>tr|B7Z992|B7Z992_HUMAN cDNA FLJ53698, highly similar to Gelsolin OS=Homo sapiens PE=2 SV=1
398290		214542	1	>tr|A9NIU4|A9NIU4_HUMAN Obscurin isoform B (Fragment) OS=Homo sapiens GN=OBSCN PE=2 SV=1
398861		62760.9	1	>tr|B7Z6G4|B7Z6G4_HUMAN cDNA FLJ53193, highly similar to Homo sapiens caldesmon 1 (CALD1), transcript variant 5, mRNA OS=Homo sapiens PE=2 SV=1
399082		54183.6	1	>tr|C9J813|C9J813_HUMAN Caldesmon (Fragment) OS=Homo sapiens GN=CALD1 PE=1 SV=1
400303		269040	1	>tr|Q59FP5|Q59FP5_HUMAN Spectrin, beta, erythrocytic (Includes spherocytosis, clinical type I) variant (Fragment) OS=Homo sapiens PE=2 SV=1
401406		27134.5	1	>tr|B3KT21|B3KT21_HUMAN cDNA FLJ37476 fis, clone BRAWH2012827, highly similar to Homo sapiens BH3 interacting domain death agonist (BID), transcript variant 1, mRNA OS=Homo sapiens PE=2 SV=1
401849		71905.9	1	>tr|Q05DC0|Q05DC0_HUMAN RNF20 protein (Fragment) OS=Homo sapiens GN=RNF20 PE=2 SV=1
401888		121601	1	>tr|H3BP52|H3BP52_HUMAN MAX gene-associated protein (Fragment) OS=Homo sapiens GN=MGA PE=1 SV=1
402211		28087.6	1	>tr|K7EMI9|K7EMI9_HUMAN Coiled-coil domain-containing protein 106 OS=Homo sapiens GN=CCDC106 PE=1 SV=1
402476		130655	1	>tr|X5D9D2|X5D9D2_HUMAN Tuberous sclerosis 1 isoform A (Fragment) OS=Homo sapiens GN=TSC1 PE=2 SV=1
402513		37514.3	1	>tr|B4DXP9|B4DXP9_HUMAN cDNA FLJ52800, highly similar to Alpha-centractin OS=Homo sapiens PE=2 SV=1
402624		20236.9	1	>tr|B4DTA5|B4DTA5_HUMAN cDNA FLJ57431, highly similar to Heat shock protein HSP 90-alpha OS=Homo sapiens PE=2 SV=1	19;					ADLINNLGTIAK
404548		20951.9	1	>tr|H0YGV0|H0YGV0_HUMAN DnaJ homolog subfamily C member 4 (Fragment) OS=Homo sapiens GN=DNAJC4 PE=4 SV=1
405187		317049	1	>tr|B9EGR5|B9EGR5_HUMAN MGA protein OS=Homo sapiens GN=MGA PE=2 SV=1
405214		90048	1	>tr|B4E195|B4E195_HUMAN cDNA FLJ51442, highly similar to Homo sapiens 2-aminoadipic 6-semialdehyde dehydrogenase (AASDH), mRNA OS=Homo sapiens PE=2 SV=1
405410		106499	1	>tr|R4GNB1|R4GNB1_HUMAN Acyl-CoA synthetase family member 4 OS=Homo sapiens GN=AASDH PE=1 SV=2
405733		20574.1	1	>tr|B4DHP9|B4DHP9_HUMAN cDNA FLJ58062, highly similar to Homo sapiens CD99 antigen-like 2 (CD99L2), transcript variant 1, mRNA OS=Homo sapiens PE=2 SV=1
407032		38364.8	1	>tr|B4DM97|B4DM97_HUMAN cDNA FLJ55002, highly similar to Alpha-centractin OS=Homo sapiens PE=2 SV=1
408151		29183.6	1	>tr|Q86SX1|Q86SX1_HUMAN Full-length cDNA 5-PRIME end of clone CS0DN005YI08 of Adult brain of Homo sapiens (human) (Fragment) OS=Homo sapiens PE=2 SV=1	19;					ADLINNLGTIAK
410659		9510.46	1	>tr|X5CC24|X5CC24_HUMAN RUNX1/RUNX1T1 fusion protein (Fragment) OS=Homo sapiens GN=RUNX1 PE=2 SV=1
412981		38704.9	1	>tr|A0A0U1RQT0|A0A0U1RQT0_HUMAN Glutamine--tRNA ligase (Fragment) OS=Homo sapiens GN=QARS PE=1 SV=1
413150		15793.4	1	>tr|C9JNQ4|C9JNQ4_HUMAN Thyroid hormone receptor beta (Fragment) OS=Homo sapiens GN=THRB PE=4 SV=1
413270		154142	1	>tr|E9PMZ8|E9PMZ8_HUMAN T-lymphoma invasion and metastasis-inducing protein 2 (Fragment) OS=Homo sapiens GN=TIAM2 PE=1 SV=1
413354		10943.5	1	>tr|F8WC45|F8WC45_HUMAN N-lysine methyltransferase KMT5A OS=Homo sapiens GN=KMT5A PE=4 SV=1
414611		27554.8	1	>tr|B7Z4I0|B7Z4I0_HUMAN cDNA FLJ53560 OS=Homo sapiens PE=2 SV=1
415131		88469.8	1	>tr|B4DM68|B4DM68_HUMAN cDNA FLJ54500, highly similar to Protein piccolo (Fragment) OS=Homo sapiens PE=2 SV=1
415801		41204.8	1	>tr|Q68CR4|Q68CR4_HUMAN Putative uncharacterized protein DKFZp781I1948 OS=Homo sapiens GN=DKFZp781I1948 PE=2 SV=1
415863		12906.8	1	>tr|Q16441|Q16441_HUMAN PROS1 protein (Fragment) OS=Homo sapiens GN=PROS1 PE=4 SV=1
416226		97822.8	1	>tr|F8W8T8|F8W8T8_HUMAN Acetyl-CoA carboxylase 2 OS=Homo sapiens GN=ACACB PE=1 SV=2
417281		82566.1	1	>tr|Q96AW5|Q96AW5_HUMAN QARS protein (Fragment) OS=Homo sapiens GN=QARS PE=2 SV=2
418108		43443.1	1	>tr|B4DS50|B4DS50_HUMAN cDNA FLJ50188, highly similar to Dolichyl-P-Man:Man(5)GlcNAc(2)-PP-dolichylmannosyltransferase (EC 2.4.1.-) OS=Homo sapiens PE=2 SV=1
418215		48003.9	1	>tr|B7Z2K2|B7Z2K2_HUMAN cDNA FLJ54673 OS=Homo sapiens PE=2 SV=1
419464		111304	1	>tr|B4DM77|B4DM77_HUMAN cDNA FLJ56633, highly similar to Homo sapiens centrosomal protein 110 kDa (CEP110), mRNA (Fragment) OS=Homo sapiens PE=2 SV=1
419608		36670.4	1	>tr|Q6PJM5|Q6PJM5_HUMAN CALD1 protein (Fragment) OS=Homo sapiens GN=CALD1 PE=2 SV=1
420349		29258.1	1	>tr|Q8N9S2|Q8N9S2_HUMAN cDNA FLJ36635 fis, clone TRACH2018835, moderately similar to Homo sapiens centaurin beta2 OS=Homo sapiens PE=2 SV=1
422270		93836.9	1	>tr|A8K897|A8K897_HUMAN cDNA FLJ78686, highly similar to Homo sapiens nucleoporin 93kDa (NUP93), mRNA OS=Homo sapiens PE=2 SV=1
426402		24572.8	1	>tr|A0A024R0E4|A0A024R0E4_HUMAN von Willebrand factor A domain containing 1, isoform CRA_a OS=Homo sapiens GN=VWA1 PE=4 SV=1
426874		31779.5	1	>tr|B7Z840|B7Z840_HUMAN cDNA FLJ55601, highly similar to Glutaminyl-tRNA synthetase (EC 6.1.1.18) OS=Homo sapiens PE=2 SV=1
427731		11603.2	1	>tr|I3QNU8|I3QNU8_HUMAN Glutaminyl-tRNA synthetase (Fragment) OS=Homo sapiens GN=QARS PE=2 SV=1
429882		38092.9	1	>tr|B4DM71|B4DM71_HUMAN cDNA FLJ53536, highly similar to Nucleolar complex protein 2 homolog OS=Homo sapiens PE=2 SV=1
430315		66140.4	1	>tr|Q59FC6|Q59FC6_HUMAN Tumor rejection antigen (Gp96) 1 variant (Fragment) OS=Homo sapiens PE=2 SV=1	15;				ELISNASDALDK
431013		16501.6	1	>tr|J3QR48|J3QR48_HUMAN Importin subunit beta-1 (Fragment) OS=Homo sapiens GN=KPNB1 PE=1 SV=8	19;			AAVENLPTFLVELSR
431262		21005.7	1	>tr|Q7Z5U5|Q7Z5U5_HUMAN CCDC25 protein (Fragment) OS=Homo sapiens GN=CCDC25 PE=2 SV=1
432665		100291	1	>tr|H3BVG0|H3BVG0_HUMAN Nuclear pore complex protein Nup93 OS=Homo sapiens GN=NUP93 PE=1 SV=1
433420		33204.4	1	>tr|B6ZGR7|B6ZGR7_HUMAN Thyroid hormone receptor beta isoform OS=Homo sapiens GN=NR1A2 PE=2 SV=1
435028		61667.2	1	>tr|B4E3S9|B4E3S9_HUMAN cDNA FLJ53443, highly similar to Leiomodin-1 OS=Homo sapiens PE=2 SV=1
435176		224393	1	>tr|Q461N2|Q461N2_HUMAN Ciprofibrate bound protein p240 isoform PRIC320-2 OS=Homo sapiens PE=2 SV=1
435195		26570.1	1	>tr|H3BPA9|H3BPA9_HUMAN Nuclear pore complex protein Nup93 (Fragment) OS=Homo sapiens GN=NUP93 PE=1 SV=8
436119		122397	1	>tr|D1CS68|D1CS68_HUMAN TLR7 OS=Homo sapiens GN=TLR7 PE=3 SV=1
436617		108789	1	>tr|C9JFF1|C9JFF1_HUMAN Seizure protein 6 homolog OS=Homo sapiens GN=SEZ6 PE=1 SV=2
438632		90610.3	1	>tr|Q0GLB7|Q0GLB7_HUMAN DPPY splice variant d OS=Homo sapiens GN=DPP10 PE=2 SV=1
438654		167568	1	>tr|B2RAG9|B2RAG9_HUMAN cDNA, FLJ94908, highly similar to Homo sapiens PPAR binding protein (PPARBP), mRNA OS=Homo sapiens PE=2 SV=1
440176		31144.6	1	>tr|B3KRH8|B3KRH8_HUMAN cDNA FLJ34287 fis, clone FEBRA2004029, moderately similar to Mus musculus glucose-fructose oxidoreductase domain containing 1 (Gfod1), mRNA OS=Homo sapiens PE=2 SV=1
441225		157451	1	>tr|A7E2D5|A7E2D5_HUMAN SYNE1 protein (Fragment) OS=Homo sapiens GN=SYNE1 PE=2 SV=1
441268		88521.7	1	>tr|B4DIK4|B4DIK4_HUMAN Alpha-mannosidase OS=Homo sapiens PE=2 SV=1
441746		88567.4	1	>tr|Q53HS0|Q53HS0_HUMAN Glutaminyl-tRNA synthetase variant (Fragment) OS=Homo sapiens PE=2 SV=1
441932		81231.8	1	>tr|F8W6C1|F8W6C1_HUMAN Spectrin beta chain, non-erythrocytic 1 (Fragment) OS=Homo sapiens GN=SPTBN1 PE=1 SV=1
443089		97777.8	1	>tr|Q4G170|Q4G170_HUMAN ACACB protein OS=Homo sapiens GN=ACACB PE=2 SV=1
444314		29151.3	1	>tr|Q05DS6|Q05DS6_HUMAN PIAS4 protein OS=Homo sapiens GN=PIAS4 PE=2 SV=1
445541		41228.8	1	>tr|B2RU31|B2RU31_HUMAN Opsin 1 (Cone pigments), medium-wave-sensitive OS=Homo sapiens GN=OPN1MW PE=2 SV=1
445634		193598	1	>tr|Q59GJ9|Q59GJ9_HUMAN Acetyl-CoA carboxylase 2 variant (Fragment) OS=Homo sapiens PE=2 SV=1
446711		46288.8	1	>tr|A0PJJ6|A0PJJ6_HUMAN RNF20 protein (Fragment) OS=Homo sapiens GN=RNF20 PE=2 SV=1
446862		265917	1	>tr|A2NX49|A2NX49_HUMAN Acetyl-CoA carboxylase OS=Homo sapiens PE=2 SV=1
447464		57422.1	1	>tr|B3KMR4|B3KMR4_HUMAN cDNA FLJ12419 fis, clone MAMMA1003047, highly similar to Protein inhibitor of activated STAT protein 4 OS=Homo sapiens PE=2 SV=1
447949		14114.4	1	>tr|O14942|O14942_HUMAN Heat shock protein beta (Fragment) OS=Homo sapiens PE=4 SV=1	19;					ADLINNLGTIAK
448184		56483.8	1	>tr|B4E3F8|B4E3F8_HUMAN cDNA FLJ54257, highly similar to Leiomodin-1 OS=Homo sapiens PE=2 SV=1
448247		9157.42	1	>tr|M0QY99|M0QY99_HUMAN Zinc finger protein 816 OS=Homo sapiens GN=ZNF816 PE=4 SV=1
448959		34549.8	1	>tr|B4DMT4|B4DMT4_HUMAN cDNA FLJ52695, highly similar to Alpha-centractin OS=Homo sapiens PE=2 SV=1
451385		62779.3	1	>tr|Q9HD28|Q9HD28_HUMAN Retinitis pigmentosa GTPase regulator (Fragment) OS=Homo sapiens GN=RPGR PE=4 SV=1
452189		83048.5	1	>tr|B4DNN3|B4DNN3_HUMAN cDNA FLJ54453, highly similar to Glutaminyl-tRNA synthetase (EC 6.1.1.18) OS=Homo sapiens PE=2 SV=1
453783		8443.23	1	>tr|A8RZZ4|A8RZZ4_HUMAN Putative uncharacterized protein OS=Homo sapiens PE=2 SV=1
458857		77957.1	1	>tr|A0A024R4J0|A0A024R4J0_HUMAN Uncharacterized protein OS=Homo sapiens GN=LOC125893 PE=4 SV=1
459550		42131.1	1	>tr|Q53FX1|Q53FX1_HUMAN Vascular endothelial growth factor D preproprotein variant (Fragment) OS=Homo sapiens PE=2 SV=1
459590		54747.1	1	>tr|Q3LIA3|Q3LIA3_HUMAN Putative uncharacterized protein Nbla10317 OS=Homo sapiens GN=Nbla10317 PE=2 SV=1
459670		14430.8	1	>tr|H7BZZ6|H7BZZ6_HUMAN Serine/arginine-rich-splicing factor 7 (Fragment) OS=Homo sapiens GN=SRSF7 PE=1 SV=1
460778		15975.9	1	>tr|C0LED9|C0LED9_HUMAN Zinc finger CCCH-type containing 12A (Fragment) OS=Homo sapiens GN=ZC3H12A PE=2 SV=1
461089		90265.6	1	>tr|H0YLB9|H0YLB9_HUMAN Alpha-mannosidase (Fragment) OS=Homo sapiens GN=MAN2A2 PE=1 SV=1
462465		7858.37	1	>tr|M0R2D9|M0R2D9_HUMAN AP-2 complex subunit alpha-1 (Fragment) OS=Homo sapiens GN=AP2A1 PE=4 SV=1
464671		76044.6	1	>tr|Q9H6M4|Q9H6M4_HUMAN cDNA: FLJ22098 fis, clone HEP17040 (Fragment) OS=Homo sapiens PE=2 SV=1
464691		66014.9	1	>tr|Q6ZNL4|Q6ZNL4_HUMAN FLJ00279 protein (Fragment) OS=Homo sapiens GN=FLJ00279 PE=2 SV=1
464838		54954.5	1	>tr|A0A024R166|A0A024R166_HUMAN TBC1 domain family, member 2, isoform CRA_f OS=Homo sapiens GN=TBC1D2 PE=4 SV=1
466082		27139.9	1	>tr|C9JAB2|C9JAB2_HUMAN Serine/arginine-rich-splicing factor 7 OS=Homo sapiens GN=SRSF7 PE=1 SV=1
466498		109289	1	>tr|B4DYZ9|B4DYZ9_HUMAN cDNA FLJ53462, highly similar to Transcription intermediary factor 1-alpha OS=Homo sapiens PE=2 SV=1
467894		101104	1	>tr|H0YF95|H0YF95_HUMAN Seizure protein 6 homolog (Fragment) OS=Homo sapiens GN=SEZ6 PE=1 SV=2
469142		107445	1	>tr|A0A0A0MSU7|A0A0A0MSU7_HUMAN Seizure protein 6 homolog OS=Homo sapiens GN=SEZ6 PE=1 SV=1
469330		220265	1	>tr|Q59EY7|Q59EY7_HUMAN T-cell lymphoma invasion and metastasis 2 variant (Fragment) OS=Homo sapiens PE=4 SV=1
470005		128678	1	>tr|B4DYM0|B4DYM0_HUMAN cDNA FLJ60371, highly similar to Acetyl-CoA carboxylase 2 (EC 6.4.1.2) OS=Homo sapiens PE=2 SV=1
470612		13472.7	1	>tr|I3L0H5|I3L0H5_HUMAN Zinc finger protein 816 (Fragment) OS=Homo sapiens GN=ZNF816 PE=4 SV=1
470784		19769.8	1	>tr|B4DKJ9|B4DKJ9_HUMAN cDNA FLJ60639, highly similar to Mps one binder kinase activator-like 2 OS=Homo sapiens PE=2 SV=1
[truncated: 483 more rows]

## Sheet: Sheet2
VEKVTISNR	81	9
GVVDSEDLPLNISR	64	17
HFSVEGQLEFR	62	11
ELISNASDALDK	58	15
ADLINNLGTIAK	51	19
LSSAHVYLR	48	9
PDLIDFDKLK	47	9
SLTNDWEDHLAVK	42	17
HLEPALAFQLELNRMR	37	9
HSQFIGYPITLFVEK	32	19
HSQFIGYPITLFVEK	32	17
GVVDSEDIPLNLSR	31	17
ADVAFHFNPR	31	17
NIFPSNLVSAAFR	30	17
RDLTIPR	30	9
IELLRKVR	27	9
TDPRSLNSR	26	9
KHLEINPDHPIVETLR	26	19
HLEINPDHPIVETLR	26	19
ASEDGPLNSR	25	9
DIALHLNPR	24	15
HLEINPDHSIIETLR	23	19
KHLEINPDHSIIETLR	23	15
YGFYTHVFR	23	13
QFVKLLLEEDAAR	22	9
SISRPRSSR	21	9
AGALNSNDAFVLK	21	9
GLVLGPIHK	21	12
HVIAWQQGEYGEFVIKDPDEVAR	20	9
VATVSLPR	20	11
LAATNALLNSLEFTK	20	19
KQLVRQVR	19	10
RLSFLVSYIASK	18	9
LAQHITYVHQHSR	18	11
EAVSGLARSR	18	9
GALQYLVPILTQTLTK	18	9
AQHQLGEFK	17	9
HSQFIGYPITLYLEK	17	19
LSSPATLNSR	16	13
GFFRRTIQKNLHPSYSCK	16	9
VATVSLPR	16	9
GSPLLIGVRSKYK	16	9
PDLIDYAKLR	16	11
TPSAAYLWVGAGASEAEK	15	18
SSYKSILPYPVSPK	15	9
HPELCKALVK	15	9
TQRPADVIFATVR	14	13
SLEQNIQLPAALLSR	14	21
GHSLLQAAREADVTR	14	9
KLAPKDVKIR	14	9
GSEGDGQITAILDQK	14	9
VAVNGVHSLEYK	13	13
ELFQELLNLEK	13	9
SAAIGGKSNAGR	13	9
ALQATVGNSYK	13	13
AAVENLPTFLVELSR	13	19
EEITYDTPFK	12	13
EEITYDTPFKR	12	12
EASIRNVTR	12	9
SSSSSSSSSSR	12	9
SLSRPRSSR	12	9
SKDIALHLNPR	12	15
RVAETNLSR	12	9
CGILSSGNNLFFNEDGLR	12	9
WGREEITYDTPFK	12	13
IPGIIIAASAVR	11	16
QLELSKAKLQISR	11	9
GSGGTAEHPFTVEEFVLPK	11	16
NSFLQESWGEEER	11	17
HRAQIEAFVR	11	11
ARVRKGFSLR	11	9
KFLPSDINGGKVEK	10	9
GITLSVRP_x000D_	10	11
PVPAIGLLHTVARYK	10	9
PCHGLSAPENGAR	10	9
LFDFFNSR	10	9
GMVYMVQALR	10	9
IFISDVLPDGLAYGEGLRK	10	9
SAFSNLFGGEPLSYTR	10	21
LAALPNVYEVISK	10	12
ASEDGPLNSR	10	11
ALLLLLVGGVDQSPR	9	19
SYQKNDWRDAEENKK	9	9
EDFDSLLQSAK	9	17
FQLTDSQIYEVLSVIR	9	9
RFELYFQGPSSNKPR	9	19
WVSNTKTVVR	9	9
RPAPVGLPNPR	9	9
SLQSENAALR	9	9
AKELYWTLK	9	9
QLAGQLLRLR	9	9
SADQKTTLLHFLVDVCEEK	9	9
NDITLLK	9	9
MQNDSAENETAEGEEKR	9	9
DFLIRLLR	9	9
HVVKAPEEPPKEFK	8	9
GITLSVRP_x000D_	8	9
KFFVPGIERNPEK	8	9
SKLLLPITYR	8	9
TQLTLIK	8	9
STGQPWQPDK	8	9
LSSPATLNSR	8	11
FKELSSIDTLEINGDIHLLEVR	8	19
VTPSVPVSK	8	9
LFADAVQELLPQYK	8	17
NLFPSNLVVAAFR	8	15
AMPYRLLLGLEYALLVWWTPK	8	9
ELSSIDTLEINGDIHLLEVR	8	17
CDPALSLDAITSLR	8	9
IAQPGDHVSVTGIFLPILR	8	21
LSSPATLNSR	8	15
HTLLYGHR	7	11
GAATPAKGAK	7	10
WWHTGALYR	7	17
LDPNEVVK	7	9
HTLLYGHR	7	9
SGRPHCTFIVKTKK	7	9
HASTSPADK	7	9
SAPADLSR	7	9
QQLQRKLQAALISR	7	9
GRLDYLSSLK	7	13
LRLALLR	7	9
MAQQWSLQRLAGR	7	9
QFLLTCPGERGR	7	9
KDDGDSAVGSR	7	9
GMLQNFLDLVK	7	10
KSKEKEPGMALPQGR	6	9
KWSAAFADKLELDPTRG_x000D_	6	9
IGDLQAFQGHGAGNLAGLK	6	21
SSSDPPVNSR	6	11
HEQLLNIGGGAAGAAAGVAGSGTGTTTQGQNDTPRR	6	9
QQIQRKLQAALISR	6	9
SLSRNISLR	6	9
SSLSNLIRR	6	9
NQKDDVAQTDLLQIDPNFGSK	6	21
RMMGSEFDFEEMKR	6	9
YGVPMLSKFAELVNR	6	9
LNILNAKFAFNLYR	6	12
VSTFPNKKLR	6	9
WKKAPQLYR	6	11
SLAEFESLEYK	6	9
PHEVEEATGALTLTR	6	9
KSISPSFQSASASATATPEK	6	9
VSASPLLYTLIEK	6	19
TGASIGCVAPR	6	11
DSRFLTLNIMNK	6	9
DRIDHQKLVHYASQICK	6	9
LLTSFLPAQLLR	6	17
DLLLTSSYLSDSGSTGEHTK	6	21
SVTGIVGGSLR	6	9
VSGEKKTATIR	6	11
DIINAARASLAK	6	9
CELPVQLGFPLLGTVVEVR	6	9
DGTPCSPHR	6	9
DFISLLPRELALHVLSFLEPK	6	9
VGLNFSPGQSFPASQAHLR	6	14
DDVAQTDLLQIDPNFGSK	6	17
SLLHGDFHAFSAGPGLFSYIR	5	15
IVISHARPR	5	9
LKLEPHEGLLLR	5	15
SLTINGKEQLLR	5	11
TGGLLLSR	5	9
SLKIDLNSR	5	9
GFFRRTIQKSLHPSYSCK	5	9
VKDALEFWLQAGVDGFQVR	5	21
AQTLHLFDTLKTDPESFHK	5	9
GENSWFSTQVDTVATK	5	21
QTVDCDFNEVGRLR	5	9
LGVDSVPR	5	9
LGTWLPR	5	9
PGTTRAPAKPPGSGLDLADALDDQDDGRR	5	9
GRHPQSRVFSAMPDSIER	5	9
QRRDGTALSTYVLPK	5	9
AMGVFSSRPSR	5	9
RIKPDGSGFRSIVTSGIGR	5	9
VILDLTPNYR	5	15
GQSEDPGSLLSLFR	5	19
PDLRPLPRAYLQR	5	9
SLLHGDFHAFSAGPGLFSYIR	5	23
DLATALEQLLQAYPR	5	9
LTHDVELNLDYER	5	11
LSYSKPNTLKTADEGKDR	5	9
IDEINNGLRNVEK	5	9
RSWDQQIR	5	9
QMAADLLAAAPAAKKVAVK	5	9
VRCTRKLR	5	9
VRQGKGLR	5	9
LEPHEGLLLR	5	11
LDTPLADILPSK	5	9
FKVEVATEETVR	5	9
STLQINIQAR	5	10
ADLLLSTQPGREEGSPLELER	5	13
NMPSTTHPEELIQVK	5	11
STEPELIQVK	5	14
YNSQLLSFVR	5	15
NISSSPSVESLPGGR	5	9
TCLQIKELKDK	5	9
EGVGEETLSPR	5	9
YQQGKISSLK	5	9
ADLLLSTQPGR	5	15
NELGEDEAIFEVIVQDR	5	9
LQGGLSQLSFPLSVEPALGPYK	4	21
GNLSTEKFVEEIKSIASKPTEK	4	9
QELLEGFEKKMADLK	4	9
INDITLNSR	4	9
RPTLTTFFGR	4	13
DDDVIEVFRLQAPVWEFK	4	9
PYEYTQCGKASTR	4	9
DAGSEKATGVVR	4	9
IEFVDQLPKTVSGK	4	9
GYAVELPEDMEENRTVPNMLK	4	9
VEYHFLSPYVSPK	4	15
QMERAQLENEK	4	9
ETQTKETQTTEIERK	4	10
LASLLSPR	4	9
SSSRAKFSR	4	9
LRSGSALLQSQSSTEDPKDEPAELK	4	9
LASIVTPR	4	9
NMEVKIGDLGLAAR	4	9
ELISNGSDALEK	4	9
TWLPAVVK	4	9
SASQDLIRKEEER	4	9
HEAHAALTALR	4	9
HVFWGSGSHTLPALLENLK	4	10
IEHSFEVDEYVLPK	4	21
EPAGVERGRTLSR	4	9
NITDELGVLGVAGPQAR	4	9
SPSIAEPR	4	9
ALDLRKGELR	4	9
AIAALISEK	4	14
EGPPRKKPGLASFR	4	9
SPGLTPEPR	4	11
GFVEPDHYVVVGAQR	4	21
LKENERKSDALLDK	4	9
TGESILSLLR	4	9
MRILKPYLR	4	9
PAPPVVDEDEEEER	4	9
QRSSSVTLSYGHTLSR	4	9
LGPGGAARLRVGSALR	4	9
AGDEPLPRPPR	4	10
VREEGTGLELTGHGSSEITNTLSK	4	16
SSGLPNIPVQTISR	4	15
NVESAWNIR	4	9
LSSPATLNSR	4	10
HVFWGSGSHTLPALLENLK	4	21
CVLALLK	4	9
LENKHGVTLQNVSADTHTR	4	9
ANSHFATAFYQHLADSK	4	9
LGEHNIDVLEGNEQFINAAK	4	12
LGEHNIDVLEGNEQFINAAK	4	11
SSLQRNMPR	4	9
VREEGTGLELTGHGSSEITNTLSK	4	13
LSSPATLNSR	4	9
LLLQEVALPEIPGK	4	10
TKTPEKQTPSGPTKPSEGPAK	4	9
ALTADLPR	4	9
LGMSSDLVSRLPTIYR	4	9
MAILMARLSELVLSDSR	3	9
AASSLEELLR	3	9
NDITLIK	3	9
LSPAGVCQRGGLFVGSPDDPPR	3	9
LSSLDQNIR	3	9
AFITEGNCYNHER	3	9
LLMEQETSAYSR	3	9
PDYLKTTKVLVFLPK	3	9
KIDNQLKIDTSLGTR	3	9
YEKSAITIQAAWRGYLARR	3	9
PFTCTQCGKSFRISSSLCR	3	9
KPETTNSLR	3	9
IVLNTDPLYR	3	9
LEKLIMEDKADDER	3	9
NSSLLSCSRPELSKPISK	3	11
PPMLGLGEAYR	3	9
ISSRSNILR	3	9
KSSLNLHLIVQGSHNNPPR	3	9
IRERIAYIR	3	9
LDILALPRKR	3	9
LLNENSYVPR	3	15
INTVGTSNADIPLADPGMYQLDITLR	3	9
NNMCIKRLQIKPR	3	9
AAKAKPPKQQGAGDAEEEEE_x000D_	3	9
QFSIEESK	3	10
ITDFQFKELVVLPR	3	9
MAEPFTKALDIVESEK	3	9
QHLDVPRDSQRAITFK	3	9
LRVSTLSNR	3	9
LSARGRPR	3	9
LSKVQGIGWYLDEK	3	9
ISSRIASRR	3	9
GLPFFGQVLLVDEK	3	10
GPPGVPGREGPKGSKGER	3	9
SPRTSQKLEFR	3	9
VTSERNALR	3	9
SLSGSHTPK	3	9
TDAGQEAKIR	3	9
VTSNAALTLR	3	9
GCSQEEEEER	3	9
SKPGPNRGAKR	3	9
GAPLALLELLVSSGVHEQHLR	3	9
TGALVLSR	3	13
FFLQGIQLNTILPDAR	3	19
TKGAIAVCLR	3	9
LSSAAKAELR	3	9
EDFDKLEQTK	3	9
VTVEVIPR	3	11
GLPFFGQVLLVDEK	3	9
ETTGNPDRCKPEK	3	9
SSNISIRLR	3	9
FGGKVRLIR	3	9
SSQGSPSVVVAPSPKTK	3	11
SSRLPPEK	3	9
EVLDSFLDLAR	3	16
EVFLAVVLR	3	9
ENMDTGTGLTPVMTR	3	9
GVVDSEDLPLNLSR	3	17
VTSYAGHDALR	3	13
AISIRWLLQRPGDK	3	9
VSTAPQLSSR	3	9
SSSTTTSSR	3	9
FTLVPSGRADGVTVTCK	3	9
EREMNVFLEKEVER	3	9
EQSTETVLSNSQSPSFVDFKRITR	3	9
SSLESGLGEEFTIKVK	3	9
SAEGPPSLR	3	9
EDHPDLIEER	3	9
RRSSSSPSSFSSR	3	9
ASQEEKIKR	3	9
VAKLKAQLYR	3	9
WIVSPLR	3	9
RKMDAAKLR	3	9
DLIVPNDVYR	3	11
HPVTGQFLYQDSNWASK	3	17
TVSGGSPERR	3	9
VFIPPHDLLAR	3	9
WEYVPQSLSGLSASEEDPR	3	9
RERTTFTRAQLDVLEALFGK	3	9
DAFLGSFLYEYSR	3	17
CSPYCAR	3	9
TSEDHFQPFFNEK	3	17
SDLEMQIESLTEELAYLK	3	15
SELPLDPLPVPTEEGNPLLK	3	21
VLLLFLGSSVR	3	9
DQENILQVFIMSAVAYASQR	3	10
CNDLNLLWKEVK	2	9
ENVVLSR	2	9
EPVDKGHHER	2	9
FELFGNNMVDNVSLFNGCSPENK	2	9
AASPIKTYVGHK	2	9
LDSGKTQATIR	2	9
CLYNLPFKRNLEGCRER	2	9
EVAAPRPSVIQLEEQR	2	9
LDPLTDNFIR	2	9
ESENGLRRHSPDLRVVQK	2	9
CALFKPNDETEK	2	9
ACTGGTGRLLQDEEK	2	9
EYFEVVK	2	9
DAEPVLDATRR	2	9
DCPQFVPASEPNFLLGVSKEVKNR	2	9
AVTGKSPRIPSNSR	2	9
EEDTFLHRDLKNR	2	9
DSRFLTINIMNK	2	9
LLMSTLTLLSKR	2	9
DTVCEAVDLNSQETVK	2	9
EAVVSLPR	2	9
EDEDEDEELETEKVKRK	2	9
LIENNMENILFMAEIPTK	2	9
LIAALIIGLLTIVNCMKVK	2	11
LNIINAKFAFNLYR	2	12
LHSIAKEVHR	2	9
FNSVAGHFFFPLLQR	2	11
LPSEFDLSAFLR	2	11
ELRGTVKSR	2	9
LQSLHALSCTR	2	9
ENDIERFELLEVLSFDSVRRR	2	9
LRILKAMNLDK	2	9
DLQESSQNPR	2	9
DLKETIFELEDQVEQQR	2	9
ASCISTECKLQESEK	2	9
LGIRYSPK	2	9
EGGPLLYDGIR	2	9
DKLNSPPSSPQKCPSPTSEPNGLTK	2	9
EGILLPMHSFV_x000D_	2	9
EGRVPEPHIR	2	9
ELISNASDAIDK	2	15
ENASSIVEEIAKDR	2	9
DQWVWRSYNRR	2	9
AEIRQTIDQLLVGEFIENSKHWTMK	2	9
KNAENINSR	2	9
GTYSDYSPSQASSASSNTRVK	2	9
GTRTSRRVR	2	9
IDPKHILTATAISQAITSK	2	9
GTPSSATAGLVK	2	9
ANIAFVTLRGGEK	2	9
GVCRAETMANSGIK	2	9
GQDRARTQIQSQDNSSTHDR	2	9
IALDLREQGR	2	9
GPDISSNAALTLR	2	9
ILAAILHLGNVNIQASGRGGDR	2	9
IMQNSRDGLR	2	9
GLVLGIYAK	2	10
INDITLNSR	2	11
GLSGLSQHQRVHR	2	9
GQKGEPGFPGLPGFGEK	2	9
HRAQLEAFVR	2	11
HSQFIGYPITLYIEK	2	19
AFVRDGDSGPWMR	2	9
HSSRKPRLLQPR	2	9
HTFSGVASVESSSGEAFHVGK	2	9
HTFSGVASVESSSGEAFHVGK	2	14
HSKILLLDEATAAIDTETDR	2	9
IAQPGDHVSVTGIFLPLLR	2	21
HTFSGVASVESSSGEAFHVGK	2	23
IPDDDYFYR	2	9
HPASLSSSGSSGSPSSSVK	2	11
ALALALSEK	2	12
HKFLHNPR	2	9
GLPFFGQVLLVNEK	2	19
IALDIREQGR	2	9
CGPNILLNSIEGYR	2	13
HTFSGVASVESSSGEAFHVGK	2	19
KQCLSYLSAHQK	2	9
KIIPHIDFSDETAKESGK	2	10
GAAWFQAGIPR	2	9
FSISPSHEVSIFR	2	9
FREKDLTEVSTLK	2	9
FQNSVSYFVVSRK	2	9
FQKELEALLDAKR	2	9
INDVISR	2	11
FNIKEIKANVVEK	2	9
GEELFTGVVPILVELDGDVNGHK	2	21
FLVEAPHDWDLEEVMNSIR	2	9
FLVDNLTSPKDGSEL_x000D_	2	9
FLGKFIREGHNR	2	9
ADKTEAAVSIAGSR	2	9
FIEDAQVLYSSEAFPTNFR	2	9
FGGHSIPR	2	9
KMVPLVAR	2	9
KDEAKIAKPLALVEK	2	11
KTLTTPR	2	9
GLPFFGQVLLVNEK	2	17
IPMPDFCAPR	2	9
ISREKMAMDAQILKK	2	9
GLHRVGGSRILFK	2	10
GKGMQVSTDTLDIQRAKK	2	9
GASFLFPPAESLSLEEPGSPGGWRSGR	2	9
KCVDGEKCILKK	2	9
KGHYDFPAMDDLIDGLGDPKEQDR	2	9
GILTVDELLAIR	2	15
KDEETAQDQLEK	2	9
KEEEESVTLLEK	2	11
KESPGMQHRGAVGRGQANIK	2	9
GFGGRHCELEYDK	2	9
GEKVSESLFLGALK	2	9
INELSNVPVPVMLMPDDFK	2	9
KAPNLTAQAAPRGPK	2	9
RWRRPLPSNVLYCAEIK	2	9
SELPLDPLPLPTEEGNPLLK	2	19
RMKRTQLR	2	11
VGTITIAATVVLTVR	2	9
VHYILNGQILTDER	2	19
SSVFPHIRKR	2	9
RQPEKEPSIEK	2	9
NWTCWQEFSMTSKFRGK	2	9
VIYLYVSLLAARPK	2	9
NTGDLSDQTLITR	2	9
NPIEPSTR	2	9
RVGEMMEDNFRLKNQISSVGQIQK	2	9
RLAERAEQVSR	2	9
NMSSDEDVPAASKPSHLIGK	2	9
VEDEEEEESDGVTR	2	9
VLPKEISK	2	9
SYIHKDNLTDHMRIHTGEK	2	9
SSSLSPPQSR	2	9
SAALMAPR	2	11
VNLYDIRMK	2	9
SASKELGKIR	2	9
NLFPSNLVSAAFR	2	17
NECERSLQHHQFELKK	2	9
VPSLSGEEEPLR	2	9
SSPKVDLFR	2	9
VRTPVVNSDTKVLVPGIPGHSAAVK	2	9
SSLVSHQR	2	9
SSSRASHTGR	2	9
QTVSIQDHAGVSELASK	2	9
QIDVAIKVLKHSTEK	2	11
SWILRPVR	2	9
QLLLTEFGDILR	2	9
TCGGLLIRR	2	9
SVTVSALPFLR	2	9
QDQAADTLQGELFFIYQLK	2	9
QLQQQDHQEREQCER	2	9
PVATGYGSKTSLASSMGR	2	9
PSSARGSSGSR	2	9
PSLLVPIGPR	2	9
SSADGHIVK	2	9
PEVVRVSK	2	9
QTSPDPCPQLPLVPR	2	9
SAALLADR	2	9
QVFGKILFKNNK	2	9
TPIVGQPSIPGGPVR	2	19
PQSRFLYAKLMGLLAELR	2	9
PPGTPPPASRKLIHLLPGFTALHRSK	2	9
RDAALETNANSSKESKVETK	2	9
PNPAGPLLAIEAPPGEKKEEEK	2	9
STVRLNLSR	2	9
STSPAAELGPDVTMR	2	9
RGAEEDGYLRLCGACQAIRR	2	9
PLSQRDLQEKFRANATK	2	9
SSWSSSLTVSR	2	9
TVEQNIQLPAALLSR	2	21
SLKIDLNSR	2	11
YLYEVAR	2	10
SSKTFSEK	2	9
YLDKDELFKIR	2	9
MKGCGQWSLK	2	9
SGTPPVSIR	2	9
MNEQSSRSHSIFSIR	2	9
SSLCVLEILR	2	9
MAPISSLSLQTIGAAFVAK	2	9
SSAHTAIVK	2	9
SSKVYDHTPR	2	9
SKFLSALTSSKDSEK	2	9
LYSGAIGTLRVGVCGRQTVPGR	2	9
LSPASKVTSR	2	9
SGLILKSVEELGIR	2	9
MFFQAKRGLASK	2	9
WLEESHIPATHTASHIFSPSK	2	10
SSAALHVAR	2	9
WSPVSPMNMR	2	9
MSHTVACGGGGDHSHQVRVK	2	9
LSSYMQSLGFGVFSHLSERR	2	9
SSADLHGAR	2	11
SFVRTVRLPDGGEK	2	9
VVMVTGDHPITAKAIAK	2	9
VTISKAGIQAR	2	10
LSSTIIKMAFIKEETEDLKIEQVFTLK	2	9
SSADLHGAR	2	9
WAALGDLVPSAELK	2	9
SSATYRAR	1	9
SSALEKELMRTIQKK	1	9
GAEHCPGLQRSLGVWSLEAAAAGER	1	9
ELLGLSVQRR	1	9
SVILYYRTR	1	9
SSEPAVFSEDEEER	1	9
ELSRHLSMDISMEAVMR	1	9
SSGIHGDLK	1	9
ELTKVRDCR	1	10
ELVKITMENQGILRR	1	9
SSGTKDDLCGR	1	9
ELSLKRDMGK	1	9
GDVEISWNGFKDLSFLGK	1	9
EGLELFRELNDLKEFNMIPK	1	9
SWEGPVPVR	1	10
EGTPERTQFHLPTPKIQDPSTSGK	1	9
GEAGFPGVLLFAPEK	1	9
EIESGFPVGLGPKSK	1	9
EKEIDQQRPEILIQK	1	9
EKLYPLITDKLSNDVVR	1	9
GDCGLRTEVKIK	1	9
EKTDSGQSSKEKK	1	9
SVLGGAAGGGTNGR	1	10
SVSNVVALKVK	1	10
GDKGELGSPGAPGLPGLPGTPGK	1	9
SSGVSYPPPPPPPPSVPPSSLPDR	1	9
SVRSDNRVR	1	9
STHAWDTTKEGRWSSR	1	9
SVMVEAEGVPR	1	9
GCSSINKVMTR	1	9
EKTDAQCLALFR	1	11
EYQTQDTYR	1	9
FNLNLSLLSHAER	1	9
SSLGEHQR	1	11
SSLKSSTTSLR	1	9
SSLLPKIR	1	9
TLKSGATSAPR	1	11
SSLPVRLAVIEE_x000D_	1	9
EWEVKLAEK	1	9
FLCVLLLASLAATSLAILNK	1	11
EPTSFPRPPAWS_x000D_	1	9
SSRSSSPATTSRPGTYK	1	9
SSSYASTHSSSHSSR	1	9
EYSLNAALGCSPFIIK	1	9
FAKLCASDKLWER	1	11
FEIPTLETESESDVK	1	9
SSPVTNEEWR	1	9
SSPRRAAPRR	1	9
SSLQRITQR	1	9
FKLITEDVQVKN_x000D_	1	9
SSLSVHQR	1	9
EYAHSCDSRELIPK	1	9
EQAQKNARRQIK	1	11
STGKDKAGKAELLTSGAK	1	9
FSLDGGANVKDIIASEKEVWNKEK	1	9
STFFSISASSLTSK	1	9
EPICALTRKWAASGASK	1	9
FSKLSKKLSQIAESNK	1	9
SSSHRSR	1	9
SSVYNLSSFGNDLPSNAAYVK	1	9
SSLSGSLFTLR	1	9
SSSPLRIRRNFSSLINR	1	9
SSIGATLRKR	1	9
FNRHIARALTGK	1	12
EQQNLIEHDVTVLLR	1	9
ERAAPARCSR	1	9
EREMEIKLLNEK	1	9
SSTYNTLK	1	9
FQDYRLVKEKYTR	1	9
SSTSESPPELR	1	9
ETQDFIALLVK	1	9
FPSSEKKIQYKGAIHER	1	9
FSVSGEGEGDATYGK	1	13
SSIAGLKGSLR	1	11
ARLLTEIHGGAGGSSSGRAEAAR	1	10
TKTLVSTAGVEKALSLGVTK	1	9
ALDKGQAKPSR	1	9
ALDLASDLISHKTPQKLTPTK	1	9
WIINQRQER	1	11
ALHDTIKVLEDRLRAGLCDR	1	9
WGSGTAGERPR	1	9
WGSGAASERPR	1	9
ALSLSHSR	1	9
VYGPSFSINEVIDK	1	10
VVVCIFGDVKSALIGLR	1	9
VTIITLPR	1	9
ALDFIIESIYK	1	9
ARFVPAR	1	9
WKFCLVLEVTAASAMPTR	1	10
VSGGLHGVGVSVVNALSQK	1	19
ASATPGPPGLLNSHR	1	9
VPSYLGCLGLLSNNK	1	9
ASEEELVRR	1	9
ASEKALNEAR	1	9
VPAHQRGVIQEVSLLTKK	1	9
ASSPSRVTQR	1	9
ASSPTTPR	1	9
ASVDAILK	1	9
AVGITLSR	1	9
AVGNIVTGTESR	1	9
AVSSFNGLRLQNK	1	9
VSVEELEHSISIK	1	9
AELLRAAEERAIPVLR	1	9
AARSPQAGLYR	1	9
YSALGLGLFFGFR	1	9
YRLALPSTPR	1	9
AAWYISFGEWGPR	1	9
ADDTPGGQCPR	1	9
YKLDALSQGKEVNSKK	1	9
ADLATVPR	1	9
YGIGTDATHAEHIEK	1	9
YFYRSYIR	1	9
YFEEVAR	1	9
WWSTAQLAAR	1	9
ALDGYKEPR	1	9
WVSRVCNLR	1	9
VLYLYVSLLAARPK	1	9
AEVKFEGDTLVNR	1	19
WTGYDGSK	1	9
WTCTPAYIR	1	9
WQNGDVPIAEKIQALK	1	10
AGKRSILVATDVAAR	1	9
WLYIYYIR	1	9
AIDFGTGKGHVNATCLNAR	1	9
AIERCQTELLEMMEEQQK	1	9
AILGPPSLENPR	1	9
WLHRLVPGPWGR	1	9
AITQLILNLVEGSPIK	1	19
ALAALEVTK	1	9
AEEGGDHHFRK	1	9
TKGGGIGFFHR	1	9
TSIINFTLFLRIK	1	11
TSIHLLQKFGAIPKKK	1	9
DRFTDGTRKDLVK	1	9
TQRGVVIGTAIK	1	9
DRPNSTFDPR	1	9
DRRGRPR	1	9
TPNEPLNGTVYNHESDFAVR	1	9
DTNIRQLMFANYLRR	1	9
DTSEIQHTLPEDRER	1	9
TNISTIFIRTAFR	1	9
EALGLPHSDVFR	1	11
VNEHLEGLRERISDMDIAK	1	9
TLEDQLSESRGKNEETQR	1	9
DNVVIYEGELESLR	1	13
TGPSSSRSPGR	1	11
TGLADLMVLR	1	9
EDVYQDWSSCSLSAALLDLSDHR	1	9
EEDPGEIQVK	1	9
TENCDPLPNPWTATYGSSNGRQGR	1	9
EEEEEEEEEEEGASKEVTK	1	11
EEEEEKEGEGKEEGEGEEVEGER	1	9
TCGGGIQTRDVMCLDSKRR	1	9
EENHTETSSR	1	9
EETGTNTKTSTETSKR	1	9
EFLHPR	1	9
EFYEGLR	1	10
TLSTLLKANGVLAAR	1	9
VIGLLPAKDGQPPYVTCGAKK	1	9
SYPDATVLPQSIYRRK	1	9
CFLGCELPAEGSRAHVFFK	1	11
VLYDFVMDDTVSPYSRMK	1	9
VLLIFLGSSVR	1	9
CMSTANLKPGDNAIVVECDEK	1	11
VLFGGKVGGMGGMGGAR	1	9
CPAPELPQHQTR	1	9
VLCPGPSQGDPR	1	9
VISSSKSQNLLVPGEKTTGK	1	9
VIQLNREELSTLK	1	9
DAFSGSQIFVR	1	9
VIGQNEAVDAVSNAIR	1	15
DPYIGVSTVQVTGNPKGTSVVK	1	9
DAWSEKARAR	1	9
DPLILSFGWR	1	11
VHRNQANQSAK	1	9
DENAHVHNIEKTLVRDLWK	1	9
VGKCDAGSVARVGALGYK	1	9
DGALSLLPK	1	9
VDISPVKYIR	1	9
VAAEEALSAAQDQISR	1	9
TVALSHDK	1	9
TTLPTGKGIRNISR	1	9
TTATKALENLVNEK	1	9
TSRGSQRGLLAP_x000D_	1	9
TSKSNAGHYGKDIYR	1	9
VMEEQADLQMSPKQK	1	9
DAPREGLR	1	9
NMHILDASNQLDAK	1	12
NDSGSVRQVPDESLR	1	9
PCLNLMRIRNESR	1	9
KLGWCFSRSFPLGRR	1	9
KMKLSLVAAVLLLLGAAR	1	9
PAGPHLPALAMKPPGSTPR	1	9
NVLLEGIR	1	9
KQALHCPGNYK	1	9
KRIFGQDFR	1	9
KSEEFLVEKSKK	1	9
NNNNNSSNGNSISPEGSIALK	1	9
NMVLELDNFQYK	1	9
PEEKTEPEPDPKPEEKVK	1	9
KTIQSDIKR	1	9
PEPTAGVAPLLPR	1	9
KTVKSFYGLWLK	1	11
KVEQGPPGGIGTAAIR	1	9
KVLAQLDPRLVDFVRSR	1	9
NLVRGVVQFKR	1	9
NLTLLSR	1	9
NLMTNPGLSPLR	1	9
LADVPSGHPR	1	9
NLLMCFLYILKSMSDDALFTYWNK	1	9
NIKPPPK	1	9
LCYNCNKPGHVQTDCTMPR	1	9
NFLLAEERENFDR	1	9
ISLVLGGDHSLAIGSIFGHAR	1	11
KTDPDYEVTIDGPLR	1	9
PMASTEPQGPR	1	9
SLNGLMKDLGLNEK	1	9
PSDEVIPR	1	9
ITFEINPLDETVSQR	1	9
ITRNLIFKALNDLK	1	9
IVGLALLR	1	9
PNCGPAEPGVR	1	9
IVTPGTISDEALLQER	1	11
IWDIKDYCALIDK	1	9
IYPEQYNYMCDIKK	1	11
IYYCSRTHSQLAQFVHEVKKSP_x000D_	1	9
PMSDVIDYEVQYDKVFK	1	9
KKEIYDPR	1	9
KATPEPTK	1	9
NDLVLDK	1	9
PLLAEAENFTLFIK	1	9
PGSLESEAGEKWK	1	11
PGQKGRTGPPGLPGR	1	9
KEFELFWEQSVK	1	9
PGDDPNKIVDTVQGLNVPMK	1	9
PGCSPDDPPNVVSPK	1	9
PFFEHVYATELSSKMRNR	1	11
KGADILSKWVGEAER	1	9
KGVGALSARRR	1	9
PETSEPLAEGCQPASQRPSLR	1	9
PEPVANEGGDHGSSFIAASAAK	1	9
KHLERNWSGRGEGEQK	1	9
KASTTAGLQECLGKGIK	1	9
LNLLNAQFAFDLYR	1	17
NFEERLIFK	1	9
MLLHRMLGKGR	1	9
LLNEDHNR	1	9
MKAPEKKPLIK	1	9
LLPKVRLLPR	1	9
LLRGHSDLVTGVQLAPHNR	1	9
LLSENGYDPVYGAR	1	9
LLSPPLRPR	1	9
MGARAVSKLR	1	9
LLVPQLRLPR	1	9
LNELSSPSPKSR	1	9
MLPVITRFAR	1	11
YTIDLTER	1	9
LLLLLLSLLPVAR	1	9
LNLLNAQFGFELYR	1	13
LPGLRPDQER	1	9
MDLVITKIR	1	9
MDGEVYLAFVLSTKPR	1	9
LQMQLIIAAPENISPEK	1	9
MDDKNIFVSNK	1	9
LRHEKEVLIPPYEVFKVTA_x000D_	1	10
LRHLGPDTMR	1	9
LRLKLFGKIVK	1	9
LTVSGFSEK	1	9
LTILLLKAYR	1	9
LSSALRNHIR	1	9
MEIPPAKTLQKR	1	9
MSGGGVTYYLEQAR	1	9
LEKIKSLAQQLSR	1	9
MYLKQLEIKSVINSLKAFK	1	9
MWLILLAQR	1	10
MWIVLKDEQVKQR	1	9
MVNSHGIR	1	9
MVNPLLEPVEHR	1	9
LFKGTHFVGGRFVNKELADK	1	9
MVGKANEALR	1	9
MTGTTENDNTGEDEK	1	9
LGEHNINVLEGDEQFINAAK	1	12
LGEHNINVLEGNEQFIDAAK	1	9
LLLSLDDVNNWISKTIASR	1	9
LGLTDSHK	1	9
ISLVLGGDHSLAIGSIFGHAR	1	9
MSALPVEIIALR	1	9
MRSAKDLESTEK	1	9
MRKPCPGSR	1	9
LGVVPVYYGSPSIADWLPSSR	1	9
LHKQSIETARK	1	9
MQAFRSLASLFRR	1	9
MNVKLEGEPSVRK	1	9
MNQEPWWLDLGIK	1	9
LIIAHLRFPARVPR	1	9
LKITPEPR	1	9
LKKAESLQVK	1	10
MNAAVGLRRR	1	10
LGILSSEEMPGER	1	9
GRPPNPRTIYPVLPK	1	9
HFIGDFLLPDELDK	1	9
SGPFLPGLYIAGNK	1	9
GNLNQIINSSVQHER	1	9
SGLLHLAEALTFRR	1	9
SFPGSLQSEIIQAIQNLTR	1	9
SFAFGGSADDTLEK	1	9
GQKQPNRTTAESRYSTDVVR	1	9
GQPVLVGTISIEK	1	15
GRAFIRATLNEK	1	9
GRCLLGRRR	1	10
GRGAARGEARGSPGGAPGGR	1	9
SGTSGILEQRREAK	1	9
SDGIYIINLKKTWEK	1	9
SHEASGDFTLLEK	1	9
SDCESNQK	1	9
SCLTKPLVLQTISEEK	1	9
GTCVAAEDQR	1	9
SALVAISR	1	9
SAEKQELQR	1	11
GVATLLSR	1	9
GVSTNDLQLVRDALRSLR	1	9
RWDAGFTLNGQLVLKK	1	9
RVILEEHISLTTRFQKNK	1	9
HAAAGRHGSAVSVGFGRAERPR	1	9
RSLPPPWPVR	1	9
PSDFSSRPR	1	9
SDPSTSEKFQRSATPSAAFEYSHAAQATLL_x000D_	1	10
SNTTIIASRLAVRSRWIK	1	9
GELGEPGIPGPSGAPGK	1	9
GESNLFYTLAK	1	9
GETKTFTPEEISSMILTK	1	9
GETPIAVAR	1	9
GEVSGLTEELR	1	9
SRLEALSIER	1	9
SQMPGETISRNLQETRR	1	9
SPSCTVKSPPLSPVGTIPVK	1	9
SPLSKMSQRSFQMPQLPVAVPQQGLR	1	9
GGAYKKCPVQHSLCGK	1	10
GGLTLLSR	1	9
SGQSLLLRAAKKDLR	1	9
GIDFKEDGNILGHK	1	19
RQGPGFHVLR	1	9
GIPVYAPDNVNHPLWVER	1	19
SLTNDWENHLAVK	1	9
SLSIPVYSCRSAR	1	9
GIVLGPIHK	1	12
GKDDAVTSSTSESSALSK	1	9
LNFARELVELYEK	1	9
GLCGQLGAVLAAPGLQNYFLQCIAPR	1	9
GLILNVSSGIALR	1	9
GLLRGSWALALR	1	9
SKQLYFLFSPKDYWR	1	9
SKLTLPLQVERIRR	1	9
SIEQNIQLPAALLSR	1	21
SPCGCWLSWSSAESAGTKR	1	9
IKQSQSMEMGLLKTSERDQESEDEI_x000D_	1	9
RQRRPATYR	1	9
QLLQRGAGAAPGKPR	1	9
IATLTSHK	1	9
QLAGRQEPLR	1	9
QIYEHGVPQAPLAVTGETEK	1	11
QIQIRIQIR	1	9
QILESRSTRISK	1	9
IEHSFKVDEYVLPK	1	12
IESATWSPQGTNIKTNGMK	1	9
QGILLHMLKNAESNAGPR	1	9
QGESSSQSRPDSQQLK	1	9
QMEKSEEIK	1	9
IKEHSGTVR	1	9
QNRCSTIEMNVSSISSRKK	1	9
ILNLGRGEEEERK	1	9
QDEAKGTGDLR	1	9
PYNDLRYLISIEK	1	9
PYNCEECGKGFSIFSTLTK	1	11
PYECNECGKAFSHASVLIR	1	10
PSSHLKPPLGPR	1	9
PSQSFPPTGEKVTPFDSK	1	9
IPVALIQSALR	1	10
IQVNFSFVIK	1	9
PSGTIPSTR	1	10
IRSLKIDLNSR	1	9
ISEGSHDIALIK	1	17
IGTVVGGSGNDTK	1	11
HSFGPISPRR	1	9
HIDEDTILQELKPQK	1	9
HIRNEFGDYFDICVAGYPK	1	9
RPWEGIR	1	9
HLEINPDHAIMKTLR	1	9
RKKIDLAAEAK	1	9
HLPGPGPLGSPLSLK	1	9
HNFPIDYTLRVQHEEVLR	1	9
RIERIGVSVLSLK	1	9
RGQPLLHINR	1	9
HPHGPVTPRR	1	9
HQQLSGDLSVEK	1	9
IAQLSPDVIFSFYYR	1	17
REYCVADFKSVVDFLKEK	1	9
GEGAGGPAEPRR	1	9
REASLGPDPGVTVRVR	1	9
REAAEETAIRILNMLRILR	1	9
RDHPCLQAPELDERLVER	1	9
QYDKPVDATYKEVNVR	1	9
HSQFLGYPITLYLEK	1	19
QVAGVIKAIDSKYK	1	10
QTLTLLK	1	9
QSFTRLPLLDIIDK	1	9
QRGDFSLWLR	1	9
QRFGKHSARR	1	9
QQQLSQKLALR	1	9
QPENAKALYR	1	9
RFSGLLDTGSNITIISK	1	9

## Sheet: Sheet3
488773	21	25078	>sp|P00761|TRYP_PIG Trypsin OS=Sus scrofa PE=1 SV=1
1	21	8927.56	>gi|999627|pdb|1EPT|B Chain B Refined 1.8 Angstroms Resolution Crystal Structure Of Porcine Epsilon-Trypsin
502445	21	26562.9	>tr|F1SRS2|F1SRS2_PIG Uncharacterized protein OS=Sus scrofa GN=LOC100302368 PE=3 SV=1
501145	21	26548.9	>tr|C5IWV5|C5IWV5_PIG Trypsinogen OS=Sus scrofa PE=2 SV=1
346159	19	68230	>tr|J3KPF3|J3KPF3_HUMAN 4F2 cell-surface antigen heavy chain OS=Homo sapiens GN=SLC3A2 PE=1 SV=1
405412	19	65003.4	>tr|F5GZS6|F5GZS6_HUMAN 4F2 cell-surface antigen heavy chain OS=Homo sapiens GN=SLC3A2 PE=1 SV=1
438586	19	56018.8	>tr|B4E2Z3|B4E2Z3_HUMAN cDNA FLJ54090, highly similar to 4F2 cell-surface antigen heavy chain OS=Homo sapiens PE=2 SV=1
330643	19	68179.9	>sp|P08195|4F2_HUMAN 4F2 cell-surface antigen heavy chain OS=Homo sapiens GN=SLC3A2 PE=1 SV=3
414820	12	38403.9	>tr|Q59E97|Q59E97_HUMAN Galectin (Fragment) OS=Homo sapiens PE=2 SV=1
358985	12	35972.6	>tr|A0A024R3S4|A0A024R3S4_HUMAN Galectin OS=Homo sapiens GN=LGALS8 PE=4 SV=1
367256	12	40616	>tr|A0A024R3X1|A0A024R3X1_HUMAN Galectin OS=Homo sapiens GN=LGALS8 PE=4 SV=1
367733	12	43662.7	>tr|A0A024R599|A0A024R599_HUMAN Solute carrier family 3 (Activators of dibasic and neutral amino acid transport), member 2, isoform CRA_e OS=Homo sapiens GN=SLC3A2 PE=4 SV=1
325450	12	35956.6	>sp|O00214|LEG8_HUMAN Galectin-8 OS=Homo sapiens GN=LGALS8 PE=1 SV=4
496402	11	83543.2	>tr|F1RQU2|F1RQU2_PIG Uncharacterized protein OS=Sus scrofa GN=HSP90AB1 PE=1 SV=1
329144	11	85274.2	>sp|P02786|TFR1_HUMAN Transferrin receptor protein 1 OS=Homo sapiens GN=TFRC PE=1 SV=2
480881	11	82517.7	>tr|B4DGL0|B4DGL0_HUMAN cDNA FLJ53619, highly similar to Heat shock protein HSP 90-beta OS=Homo sapiens PE=2 SV=1
323734	11	83554.3	>sp|P08238|HS90B_HUMAN Heat shock protein HSP 90-beta OS=Homo sapiens GN=HSP90AB1 PE=1 SV=4
465676	11	79487.3	>tr|B4DMA2|B4DMA2_HUMAN cDNA FLJ54023, highly similar to Heat shock protein HSP 90-beta OS=Homo sapiens PE=2 SV=1
175177	11	83571.3	>tr|Q71LX8|Q71LX8_MOUSE Heat shock protein 84b OS=Mus musculus GN=Hsp90ab1 PE=1 SV=1
573074	11	83571.3	>sp|P34058|HS90B_RAT Heat shock protein HSP 90-beta OS=Rattus norvegicus GN=Hsp90ab1 PE=1 SV=4
359563	11	32783	>tr|E9PN19|E9PN19_HUMAN Galectin OS=Homo sapiens GN=LGALS8 PE=1 SV=1
155958	11	83571.3	>sp|P11499|HS90B_MOUSE Heat shock protein HSP 90-beta OS=Mus musculus GN=Hsp90ab1 PE=1 SV=3
414740	11	85276.1	>tr|A8K6Q8|A8K6Q8_HUMAN cDNA FLJ75881, highly similar to Homo sapiens transferrin receptor (p90, CD71) (TFRC), mRNA OS=Homo sapiens PE=2 SV=1
364079	11	83554.3	>tr|A0A024RD80|A0A024RD80_HUMAN Heat shock protein 90kDa alpha (Cytosolic), class B member 1, isoform CRA_a OS=Homo sapiens GN=HSP90AB1 PE=3 SV=1
345174	10	34191.7	>tr|F6V2D4|F6V2D4_HUMAN Galectin OS=Homo sapiens GN=LGALS8 PE=1 SV=1
597722	10	80484.8	>tr|A0A0G2K793|A0A0G2K793_RAT Heat shock protein HSP 90-beta OS=Rattus norvegicus GN=Hsp90ab1 PE=1 SV=1
366	10	83543.2	>sp|Q76LV1|HS90B_BOVIN Heat shock protein HSP 90-beta OS=Bos taurus GN=HSP90AB1 PE=2 SV=3
345132	10	76258.8	>tr|G3V0E5|G3V0E5_HUMAN Transferrin receptor (P90, CD71), isoform CRA_c OS=Homo sapiens GN=TFRC PE=1 SV=1
557297	10	83543.2	>tr|W5PHW0|W5PHW0_SHEEP Uncharacterized protein OS=Ovis aries GN=HSP90AB1 PE=3 SV=1
384223	9	3664.15	>tr|A0A075B6Z2|A0A075B6Z2_HUMAN T cell receptor alpha joining 56 (Fragment) OS=Homo sapiens GN=TRAJ56 PE=4 SV=1
134343	9	80311	>tr|A0A1D5PHC5|A0A1D5PHC5_CHICK Heat shock cognate protein HSP 90-beta OS=Gallus gallus GN=HSP90AB1 PE=3 SV=1
21442	9	167079	>tr|F1MI18|F1MI18_BOVIN Uncharacterized protein OS=Bos taurus PE=4 SV=2
19963	9	166988	>tr|F1MJK3|F1MJK3_BOVIN Uncharacterized protein OS=Bos taurus PE=4 SV=2
543447	9	84985	>tr|G1T8Q6|G1T8Q6_RABIT Heat shock protein HSP 90-beta OS=Oryctolagus cuniculus GN=HSP90AB1 PE=3 SV=2
534259	9	68536.4	>tr|G1SWK6|G1SWK6_RABIT Uncharacterized protein OS=Oryctolagus cuniculus PE=4 SV=1
358932	9	2269.18	>tr|A0N4V7|A0N4V7_HUMAN HCG2039797 (Fragment) OS=Homo sapiens GN=Tcr-alpha PE=4 SV=1
119607	9	83777.4	>tr|F1NC33|F1NC33_CHICK Heat shock cognate protein HSP 90-beta OS=Gallus gallus GN=HSP90AB1 PE=3 SV=1
114481	9	83717.4	>sp|Q04619|HS90B_CHICK Heat shock cognate protein HSP 90-beta OS=Gallus gallus GN=HSP90AB1 PE=2 SV=1
274346	8	85036.9	>tr|Q5RG12|Q5RG12_DANRE Heat shock protein 90, alpha (cytosolic), class A member 1, tandem duplicate 2 OS=Danio rerio GN=hsp90aa1.2 PE=1 SV=1
536032	8	76190.5	>tr|G1SUV5|G1SUV5_RABIT Uncharacterized protein OS=Oryctolagus cuniculus PE=3 SV=1
546432	8	85076.9	>tr|A8DR93|A8DR93_SHEEP Heat shock protein alpha OS=Ovis aries GN=HSPCA PE=3 SV=1
433793	8	53678.1	>tr|B7Z2I6|B7Z2I6_HUMAN cDNA FLJ57106, highly similar to Transferrin receptor protein 1 OS=Homo sapiens PE=2 SV=1
127195	8	44944.6	>tr|A0A1D5P7V6|A0A1D5P7V6_CHICK Uncharacterized protein OS=Gallus gallus PE=3 SV=1
287	8	85076.9	>sp|Q76LV2|HS90A_BOVIN Heat shock protein HSP 90-alpha OS=Bos taurus GN=HSP90AA1 PE=1 SV=3
488381	8	85120.9	>sp|O02705|HS90A_PIG Heat shock protein HSP 90-alpha OS=Sus scrofa GN=HSP90AA1 PE=2 SV=3
323592	8	85005.9	>sp|P07900|HS90A_HUMAN Heat shock protein HSP 90-alpha OS=Homo sapiens GN=HSP90AA1 PE=1 SV=5
413511	8	34002.6	>tr|Q96QS7|Q96QS7_HUMAN Galectin OS=Homo sapiens GN=LGALS8 PE=2 SV=1
17579	8	83104.9	>tr|G5E507|G5E507_BOVIN Heat shock protein HSP 90-beta OS=Bos taurus GN=HSP90AB1 PE=3 SV=1
450926	8	74179.5	>tr|Q8TBA7|Q8TBA7_HUMAN HSP90AA1 protein (Fragment) OS=Homo sapiens GN=HSP90AA1 PE=2 SV=2
363290	8	85005.9	>tr|K9JA46|K9JA46_HUMAN Epididymis luminal secretory protein 52 OS=Homo sapiens GN=EL52 PE=2 SV=1
9536	7	82952.6	>tr|G3N2V5|G3N2V5_BOVIN Uncharacterized protein OS=Bos taurus PE=3 SV=1
36743	7	85195	>sp|P46633|HS90A_CRIGR Heat shock protein HSP 90-alpha OS=Cricetulus griseus GN=HSP90AA1 PE=2 SV=2
555634	7	167059	>tr|W5NQW4|W5NQW4_SHEEP Uncharacterized protein OS=Ovis aries GN=LOC101104482 PE=4 SV=1
550237	7	166927	>tr|W5NQW9|W5NQW9_SHEEP Uncharacterized protein OS=Ovis aries GN=LOC101104482 PE=4 SV=1
573063	7	85160.9	>sp|P82995|HS90A_RAT Heat shock protein HSP 90-alpha OS=Rattus norvegicus GN=Hsp90aa1 PE=1 SV=3
387022	7	18938.6	>tr|F5GZI0|F5GZI0_HUMAN 4F2 cell-surface antigen heavy chain OS=Homo sapiens GN=SLC3A2 PE=1 SV=1
538560	7	20018.7	>tr|G1T0G4|G1T0G4_RABIT Uncharacterized protein OS=Oryctolagus cuniculus GN=IL25 PE=4 SV=1
227486	7	85161.9	>tr|Q3UIF3|Q3UIF3_MOUSE Putative uncharacterized protein OS=Mus musculus GN=Hsp90aa1 PE=2 SV=1
209813	7	85135	>tr|Q3TKA2|Q3TKA2_MOUSE Putative uncharacterized protein OS=Mus musculus GN=Hsp90aa1 PE=2 SV=1
501211	7	19452.3	>tr|C3PUJ3|C3PUJ3_PIG Interleukin 25 (Fragment) OS=Sus scrofa PE=2 SV=1
155685	7	85133.9	>sp|P07901|HS90A_MOUSE Heat shock protein HSP 90-alpha OS=Mus musculus GN=Hsp90aa1 PE=1 SV=4
338640	7	81883.9	>sp|P33993|MCM7_HUMAN DNA replication licensing factor MCM7 OS=Homo sapiens GN=MCM7 PE=1 SV=4
368933	7	81883.9	>tr|A0A0S2Z4A5|A0A0S2Z4A5_HUMAN DNA helicase (Fragment) OS=Homo sapiens GN=MCM7 PE=2 SV=1
183196	7	85133.9	>tr|Q80Y52|Q80Y52_MOUSE Heat shock protein 90, alpha (Cytosolic), class A member 1 OS=Mus musculus GN=Hsp90aa1 PE=1 SV=2
524150	7	81775.8	>tr|G1SD05|G1SD05_RABIT DNA helicase OS=Oryctolagus cuniculus GN=MCM7 PE=3 SV=1
4696	7	81890.7	>sp|Q3ZBH9|MCM7_BOVIN DNA replication licensing factor MCM7 OS=Bos taurus GN=MCM7 PE=2 SV=1
324327	7	20887.2	>sp|Q9H293|IL25_HUMAN Interleukin-25 OS=Homo sapiens GN=IL25 PE=1 SV=1
492477	7	21560.2	>tr|I3LIW7|I3LIW7_PIG Uncharacterized protein OS=Sus scrofa GN=IL25 PE=4 SV=1
515852	7	19846.4	>tr|K7GMN9|K7GMN9_PIG Uncharacterized protein OS=Sus scrofa GN=IL25 PE=4 SV=1
57135	6	48119.4	>tr|G3HC84|G3HC84_CRIGR Heat shock protein HSP 90-beta OS=Cricetulus griseus GN=I79_008088 PE=4 SV=1
358437	6	81855.9	>tr|B2RBA6|B2RBA6_HUMAN DNA helicase OS=Homo sapiens PE=2 SV=1
451308	6	41928.1	>tr|A8K3W9|A8K3W9_HUMAN cDNA FLJ77842 OS=Homo sapiens PE=2 SV=1
467084	6	41929.1	>tr|Q9H6X9|Q9H6X9_HUMAN cDNA: FLJ21717 fis, clone COL10322 OS=Homo sapiens PE=2 SV=1
477246	6	18534.6	>tr|B4DJG2|B4DJG2_HUMAN Galectin OS=Homo sapiens PE=2 SV=1
218854	6	65632.3	>tr|Q3TJU7|Q3TJU7_MOUSE Putative uncharacterized protein (Fragment) OS=Mus musculus GN=Hsp90aa1 PE=2 SV=1
380118	6	81855.8	>tr|C6EMX8|C6EMX8_HUMAN DNA helicase OS=Homo sapiens PE=2 SV=1
407474	6	18894.8	>tr|B1ANM0|B1ANM0_HUMAN Galectin (Fragment) OS=Homo sapiens GN=LGALS8 PE=1 SV=8
388656	6	23290.1	>tr|Q5T3P9|Q5T3P9_HUMAN Galectin (Fragment) OS=Homo sapiens GN=LGALS8 PE=1 SV=1
228908	6	42044.2	>tr|Q80YC2|Q80YC2_MOUSE Hsp90ab1 protein (Fragment) OS=Mus musculus GN=Hsp90ab1 PE=2 SV=1
211723	6	43816.2	>tr|Q811H6|Q811H6_MOUSE Hsp90ab1 protein (Fragment) OS=Mus musculus GN=Hsp90ab1 PE=2 SV=1
522828	6	80082.3	>sp|P30946|HS90A_RABIT Heat shock protein HSP 90-alpha OS=Oryctolagus cuniculus GN=HSP90AA1 PE=1 SV=2
379080	6	74253	>tr|B4DDF5|B4DDF5_HUMAN cDNA FLJ55929, highly similar to DNA replication licensing factor MCM7 OS=Homo sapiens PE=2 SV=1
531580	6	81914.8	>tr|G1TI13|G1TI13_RABIT DNA helicase OS=Oryctolagus cuniculus GN=MCM7 PE=3 SV=1
535139	6	78739.6	>tr|A0A0G2JH20|A0A0G2JH20_RABIT Heat shock protein HSP 90-alpha OS=Oryctolagus cuniculus GN=HSP90AA1 PE=3 SV=1
289068	6	83702.6	>tr|A0A0R4ISA3|A0A0R4ISA3_DANRE Heat shock protein 90, alpha (cytosolic), class A member 1, tandem duplicate 2 OS=Danio rerio GN=hsp90aa1.2 PE=1 SV=1
379009	6	19670.4	>tr|H7BXD8|H7BXD8_HUMAN Galectin (Fragment) OS=Homo sapiens GN=LGALS8 PE=1 SV=1
192385	6	16573.4	>tr|F6T4M4|F6T4M4_MOUSE Serine/arginine repetitive matrix protein 1 (Fragment) OS=Mus musculus GN=Srrm1 PE=1 SV=1
116584	6	41962.2	>tr|A0A1L1RL18|A0A1L1RL18_CHICK Heat shock cognate protein HSP 90-beta OS=Gallus gallus GN=HSP90AB1 PE=4 SV=1
402938	6	68614	>tr|Q2VPJ6|Q2VPJ6_HUMAN HSP90AA1 protein (Fragment) OS=Homo sapiens GN=HSP90AA1 PE=2 SV=1
464014	5	49669.4	>tr|Q86U12|Q86U12_HUMAN Full-length cDNA clone CS0CAP007YF18 of Thymus of Homo sapiens (human) OS=Homo sapiens PE=2 SV=1
121554	5	24242	>tr|A0A1L1RLE5|A0A1L1RLE5_CHICK Heat shock cognate protein HSP 90-beta OS=Gallus gallus GN=HSP90AB1 PE=4 SV=1
475984	5	49561.2	>tr|Q96HX7|Q96HX7_HUMAN HSP90AA1 protein (Fragment) OS=Homo sapiens GN=HSP90AA1 PE=2 SV=2
50156	5	79864.7	>tr|A0A061I107|A0A061I107_CRIGR Heat shock protein HSP 90-alpha (Fragment) OS=Cricetulus griseus GN=H671_5g13886 PE=3 SV=1
126926	5	84465.8	>tr|A0A1D5PUL6|A0A1D5PUL6_CHICK Heat shock protein HSP 90-alpha OS=Gallus gallus GN=HSP90AA1 PE=3 SV=1
147500	5	83409.3	>tr|A0A1D5P5R0|A0A1D5P5R0_CHICK Heat shock protein HSP 90-alpha OS=Gallus gallus GN=HSP90AA1 PE=3 SV=1
425878	5	57810	>tr|Q59ES3|Q59ES3_HUMAN Amino acid transporter (Fragment) OS=Homo sapiens PE=2 SV=1
459374	5	63838.9	>tr|O75322|O75322_HUMAN Hsp89-alpha-delta-N OS=Homo sapiens PE=2 SV=1
15803	5	39192.7	>tr|B0JYN6|B0JYN6_BOVIN Alpha-2-HS-glycoprotein OS=Bos taurus GN=AHSG PE=2 SV=1
60952	5	10799.6	>tr|G3I836|G3I836_CRIGR Uncharacterized protein OS=Cricetulus griseus GN=I79_019693 PE=4 SV=1
178014	5	64925.9	>tr|Q3TKB9|Q3TKB9_MOUSE Putative uncharacterized protein (Fragment) OS=Mus musculus GN=Hsp90aa1 PE=2 SV=1
210447	5	66080.7	>tr|A0PJ91|A0PJ91_MOUSE Hsp90aa1 protein (Fragment) OS=Mus musculus GN=Hsp90aa1 PE=2 SV=1
567161	5	208461	>tr|A9P323|A9P323_SHEEP Heat shock protein 90 alpha (Fragment) OS=Ovis aries GN=HSPCA PE=2 SV=1
4192	5	39192.7	>sp|P12763|FETUA_BOVIN Alpha-2-HS-glycoprotein OS=Bos taurus GN=AHSG PE=1 SV=2
181242	5	65055	>tr|Q3TKG0|Q3TKG0_MOUSE Putative uncharacterized protein (Fragment) OS=Mus musculus GN=Hsp90aa1 PE=2 SV=1
559456	5	81296.4	>tr|W5Q8R4|W5Q8R4_SHEEP DNA helicase OS=Ovis aries GN=MCM7 PE=3 SV=1
337840	5	68624.1	>sp|Q58FF7|H90B3_HUMAN Putative heat shock protein HSP 90-beta-3 OS=Homo sapiens GN=HSP90AB3P PE=5 SV=1
397407	5	40270.4	>tr|Q6PK50|Q6PK50_HUMAN HSP90AB1 protein (Fragment) OS=Homo sapiens GN=HSP90AB1 PE=1 SV=1
350043	5	69115.3	>tr|B3KUD7|B3KUD7_HUMAN cDNA FLJ39640 fis, clone SMINT2003386, highly similar to DNA REPLICATION LICENSING FACTOR MCM7 OS=Homo sapiens PE=2 SV=1
231414	5	20201.4	>tr|Q8C2C1|Q8C2C1_MOUSE Putative uncharacterized protein OS=Mus musculus GN=5330429B09Rik PE=2 SV=1
318140	5	41612.9	>tr|A3KNY9|A3KNY9_DANRE Hsp90a.2 protein (Fragment) OS=Danio rerio GN=hsp90aa1.2 PE=2 SV=1
231755	5	65037	>tr|Q8C5U3|Q8C5U3_MOUSE Putative uncharacterized protein (Fragment) OS=Mus musculus GN=Hsp90aa1 PE=2 SV=1
330991	5	57018.5	>sp|Q15758|AAAT_HUMAN Neutral amino acid transporter B(0) OS=Homo sapiens GN=SLC1A5 PE=1 SV=2
433348	5	57003.6	>tr|Q71UA6|Q71UA6_HUMAN Amino acid transporter OS=Homo sapiens GN=SLC1A5 PE=2 SV=1
114193	5	84405.7	>sp|P11501|HS90A_CHICK Heat shock protein HSP 90-alpha OS=Gallus gallus GN=HSP90AA1 PE=3 SV=3
3	5	27026.8	>gi|3891568|pdb|1YFP|A Chain A, Structure Of Yellow-Emission Variant Of Gfp_x0001_gi|3891569|pdb|1YFP|B Chain B, Structure Of Yellow-Emission Variant Of Gfp
385761	4	12213.2	>tr|E9PJ77|E9PJ77_HUMAN Galectin (Fragment) OS=Homo sapiens GN=LGALS8 PE=1 SV=1
71909	4	82099.4	>sp|P02828|HSP83_DROME Heat shock protein 83 OS=Drosophila melanogaster GN=Hsp83 PE=1 SV=1
370658	4	39873.9	>tr|M0QXM4|M0QXM4_HUMAN Amino acid transporter OS=Homo sapiens GN=SLC1A5 PE=1 SV=1
529106	4	118991	>tr|G1SWG8|G1SWG8_RABIT Uncharacterized protein OS=Oryctolagus cuniculus GN=FARP2 PE=4 SV=2
14056	4	40500.8	>tr|Q2YDD7|Q2YDD7_BOVIN Galectin OS=Bos taurus GN=LGALS8 PE=2 SV=1
83860	4	82099.4	>tr|M9PBL3|M9PBL3_DROME Heat shock protein 83, isoform B OS=Drosophila melanogaster GN=Hsp83 PE=3 SV=1
264712	4	83704.2	>sp|O57521|HS90B_DANRE Heat shock protein HSP 90-beta OS=Danio rerio GN=hsp90ab1 PE=1 SV=2
236937	4	80688.8	>sp|Q18688|HSP90_CAEEL Heat shock protein 90 OS=Caenorhabditis elegans GN=daf-21 PE=1 SV=1
495093	4	36448.8	>tr|F1RGZ0|F1RGZ0_PIG Galectin OS=Sus scrofa GN=LGALS8 PE=4 SV=2
391346	4	13988.1	>tr|E9PRN3|E9PRN3_HUMAN Galectin (Fragment) OS=Homo sapiens GN=LGALS8 PE=1 SV=1
368754	4	27700.4	>tr|H0YFS2|H0YFS2_HUMAN 4F2 cell-surface antigen heavy chain (Fragment) OS=Homo sapiens GN=SLC3A2 PE=1 SV=1
384600	4	15744.2	>tr|F5H0E2|F5H0E2_HUMAN 4F2 cell-surface antigen heavy chain (Fragment) OS=Homo sapiens GN=SLC3A2 PE=1 SV=1
537397	4	43290.2	>tr|G1T6I9|G1T6I9_RABIT Galectin OS=Oryctolagus cuniculus GN=LGALS8 PE=4 SV=2
21460	4	72532.9	>tr|E1BAU6|E1BAU6_BOVIN Uncharacterized protein OS=Bos taurus GN=INPP5E PE=4 SV=1
592659	4	65940.8	>tr|A0A0G2K0C5|A0A0G2K0C5_RAT Cell division cycle 40 OS=Rattus norvegicus GN=Cdc40 PE=1 SV=1
264468	4	83665.5	>sp|Q90474|H90A1_DANRE Heat shock protein HSP 90-alpha 1 OS=Danio rerio GN=hsp90a.1 PE=1 SV=3
564420	4	38740.1	>tr|W5P0C5|W5P0C5_SHEEP Galectin OS=Ovis aries GN=LGALS8 PE=4 SV=1
387426	4	11752.1	>tr|L0R5A1|L0R5A1_HUMAN Alternative protein CSF2RB OS=Homo sapiens GN=CSF2RB PE=4 SV=1
239245	4	67128.7	>sp|Q9U2C4|GALT9_CAEEL Probable N-acetylgalactosaminyltransferase 9 OS=Caenorhabditis elegans GN=gly-9 PE=2 SV=1
139889	3	103501	>tr|E1BX45|E1BX45_CHICK Uncharacterized protein OS=Gallus gallus GN=ADAMTS15 PE=4 SV=1
32221	3	95697.1	>sp|P63284|CLPB_ECOLI Chaperone protein ClpB OS=Escherichia coli (strain K12) GN=clpB PE=1 SV=1
568942	3	25594.3	>tr|W5PSL6|W5PSL6_SHEEP Uncharacterized protein OS=Ovis aries GN=LOC101104414 PE=4 SV=1
240317	3	59568.3	>sp|Q09623|YS84_CAEEL Uncharacterized RING finger protein ZK945.4 OS=Caenorhabditis elegans GN=ZK945.4 PE=4 SV=3
560680	3	24364.6	>tr|W5PSL5|W5PSL5_SHEEP Uncharacterized protein OS=Ovis aries GN=LOC101104414 PE=4 SV=1
278180	3	162864	>tr|X1WC43|X1WC43_DANRE Formin 2a OS=Danio rerio GN=fmn2a PE=4 SV=1
30892	3	28298.2	>tr|A7E3E1|A7E3E1_BOVIN HSPCA protein (Fragment) OS=Bos taurus GN=HSPCA PE=2 SV=1
342369	3	27578.1	>sp|Q16629|SRSF7_HUMAN Serine/arginine-rich splicing factor 7 OS=Homo sapiens GN=SRSF7 PE=1 SV=1
343855	3	10677.1	>tr|B7Z2L8|B7Z2L8_HUMAN Coiled-coil domain-containing protein 25 OS=Homo sapiens GN=CCDC25 PE=1 SV=1
567754	3	27973.4	>tr|W5PG50|W5PG50_SHEEP Uncharacterized protein OS=Ovis aries GN=SRSF7 PE=4 SV=1
178888	3	27589.1	>tr|Q3THA6|Q3THA6_MOUSE MCG17902, isoform CRA_a OS=Mus musculus GN=Srsf7 PE=2 SV=1
178869	3	24578.2	>tr|A0PK78|A0PK78_MOUSE Coiled-coil domain containing 25 OS=Mus musculus GN=Ccdc25 PE=1 SV=1
246771	3	26890.5	>tr|Q3S1J1|Q3S1J1_CAEEL Uncharacterized protein OS=Caenorhabditis elegans GN=CELE_T23B5.3 PE=1 SV=1
212982	3	22525.2	>tr|E9Q3D6|E9Q3D6_MOUSE Heat shock protein HSP 90-beta (Fragment) OS=Mus musculus GN=Hsp90ab1 PE=1 SV=1
29795	3	27951.4	>tr|Q865A1|Q865A1_BOVIN Heat shock protein 90 beta (Fragment) OS=Bos taurus GN=hsp90 beta PE=2 SV=1
566807	3	263606	>tr|W5P9F9|W5P9F9_SHEEP Uncharacterized protein OS=Ovis aries GN=DSCAML1 PE=4 SV=1
153066	3	281105	>tr|A0A1B2JGL2|A0A1B2JGL2_PICPA BA75_03731T0 OS=Komagataella pastoris GN=YPR117W PE=4 SV=1
28933	3	28312.2	>tr|Q3T007|Q3T007_BOVIN HSPCA protein (Fragment) OS=Bos taurus GN=HSPCA PE=2 SV=1
563578	3	75985.2	>tr|W5P1L7|W5P1L7_SHEEP Uncharacterized protein OS=Ovis aries GN=F2 PE=3 SV=1
431262	3	21005.7	>tr|Q7Z5U5|Q7Z5U5_HUMAN CCDC25 protein (Fragment) OS=Homo sapiens GN=CCDC25 PE=2 SV=1
299412	3	164676	>tr|F1Q9W7|F1Q9W7_DANRE Muscarinic acetylcholine receptor OS=Danio rerio GN=chrm3a PE=3 SV=2
146702	3	92272.6	>tr|A0A1D5PJP0|A0A1D5PJP0_CHICK Uncharacterized protein OS=Gallus gallus GN=SH3PXD2B PE=4 SV=1
51156	3	22572.3	>tr|G3HNJ1|G3HNJ1_CRIGR Coiled-coil domain-containing protein 25 OS=Cricetulus griseus GN=I79_012329 PE=4 SV=1
50817	3	36084.5	>tr|G3HWD9|G3HWD9_CRIGR Galectin OS=Cricetulus griseus GN=I79_015296 PE=4 SV=1
8657	3	207318	>tr|F1N4K6|F1N4K6_BOVIN Uncharacterized protein OS=Bos taurus GN=DSCAML1 PE=4 SV=2
549125	3	64408.2	>tr|W5Q237|W5Q237_SHEEP Uncharacterized protein OS=Ovis aries GN=LGSN PE=3 SV=1
250892	3	38367.5	>tr|Q9XXB3|Q9XXB3_CAEEL Serpentine Receptor, class H OS=Caenorhabditis elegans GN=srh-300 PE=4 SV=2
49531	3	168428	>tr|G3GW55|G3GW55_CRIGR NHS-like protein 1 OS=Cricetulus griseus GN=I79_001971 PE=4 SV=1
205142	3	98349.6	>tr|Q3UHW8|Q3UHW8_MOUSE Putative uncharacterized protein OS=Mus musculus GN=Kpnb1 PE=2 SV=1
49436	3	175156	>tr|A0A061IE13|A0A061IE13_CRIGR NHS-like protein 1 OS=Cricetulus griseus GN=H671_2g6144 PE=4 SV=1
547726	3	24731.1	>tr|W5PZL7|W5PZL7_SHEEP Uncharacterized protein OS=Ovis aries GN=CCDC25 PE=4 SV=1
48543	3	26365.6	>tr|G3HSZ4|G3HSZ4_CRIGR Splicing factor, arginine/serine-rich 7 (Fragment) OS=Cricetulus griseus GN=I79_013994 PE=4 SV=1
195106	3	25017.8	>tr|G3UVV5|G3UVV5_MOUSE Endothelial cell-specific chemotaxis regulator OS=Mus musculus GN=Ecscr PE=1 SV=1
291978	3	97875.5	>tr|A0A0R4IRP5|A0A0R4IRP5_DANRE SH3 and PX domains 2B OS=Danio rerio GN=sh3pxd2b PE=1 SV=1
543130	3	67952.6	>tr|G1SM79|G1SM79_RABIT Uncharacterized protein OS=Oryctolagus cuniculus GN=CCDC120 PE=4 SV=2
143595	3	98611.8	>tr|A0A1D5NUN1|A0A1D5NUN1_CHICK Uncharacterized protein OS=Gallus gallus GN=SH3PXD2B PE=4 SV=1
548986	3	207394	>tr|W5P9G3|W5P9G3_SHEEP Uncharacterized protein OS=Ovis aries GN=DSCAML1 PE=4 SV=1
530545	3	27623.1	>tr|G1SL16|G1SL16_RABIT Uncharacterized protein OS=Oryctolagus cuniculus GN=SRSF7 PE=4 SV=2
102846	3	37010.2	>tr|Q9VHX4|Q9VHX4_DROME CG2767 OS=Drosophila melanogaster GN=CG2767 PE=1 SV=1
58470	3	77625.7	>tr|A0A061I6D0|A0A061I6D0_CRIGR DNA helicase OS=Cricetulus griseus GN=H671_4g12888 PE=3 SV=1
32751	3	25536.3	>sp|P75957|LOLD_ECOLI Lipoprotein-releasing system ATP-binding protein LolD OS=Escherichia coli (strain K12) GN=lolD PE=1 SV=2
466082	3	27139.9	>tr|C9JAB2|C9JAB2_HUMAN Serine/arginine-rich-splicing factor 7 OS=Homo sapiens GN=SRSF7 PE=1 SV=1
529788	3	98449.6	>tr|G1T9F3|G1T9F3_RABIT Uncharacterized protein OS=Oryctolagus cuniculus GN=KPNB1 PE=4 SV=2
557669	3	24611.1	>tr|W5NR20|W5NR20_SHEEP Uncharacterized protein OS=Ovis aries GN=LOC101109940 PE=4 SV=1
1611	3	27153	>sp|Q3T106|SRSF7_BOVIN Serine/arginine-rich splicing factor 7 OS=Bos taurus GN=SRSF7 PE=2 SV=1
426204	3	98433.6	>tr|B2RBR9|B2RBR9_HUMAN cDNA, FLJ95650, highly similar to Homo sapiens karyopherin (importin) beta 1 (KPNB1), mRNA OS=Homo sapiens PE=2 SV=1
530319	3	73598.6	>tr|G1T464|G1T464_RABIT Uncharacterized protein OS=Oryctolagus cuniculus PE=3 SV=1
53677	3	38128.8	>tr|G3H354|G3H354_CRIGR Heat shock protein HSP 90-alpha OS=Cricetulus griseus GN=I79_004665 PE=4 SV=1
305189	3	63974.1	>tr|Q5BLH9|Q5BLH9_DANRE Im:7155315 protein (Fragment) OS=Danio rerio GN=sh3pxd2b PE=2 SV=1
304564	3	99219.3	>tr|A0A0R4IMX7|A0A0R4IMX7_DANRE SH3 and PX domains 2B OS=Danio rerio GN=sh3pxd2b PE=1 SV=1
206193	3	19346.4	>tr|F6RF12|F6RF12_MOUSE Endothelial cell-specific chemotaxis regulator (Fragment) OS=Mus musculus GN=Ecscr PE=1 SV=1
283803	3	101218	>tr|A0A0R4IM71|A0A0R4IM71_DANRE SH3 and PX domains 2B OS=Danio rerio GN=sh3pxd2b PE=1 SV=1
141808	3	97177	>tr|E1C4J9|E1C4J9_CHICK Uncharacterized protein OS=Gallus gallus GN=SH3PXD2B PE=4 SV=2
459670	3	14430.8	>tr|H7BZZ6|H7BZZ6_HUMAN Serine/arginine-rich-splicing factor 7 (Fragment) OS=Homo sapiens GN=SRSF7 PE=1 SV=1
32276	3	74869.5	>sp|P77398|ARNA_ECOLI Bifunctional polymyxin resistance protein ArnA OS=Escherichia coli (strain K12) GN=arnA PE=1 SV=1
3053	3	24773.2	>sp|Q3SZX8|CCD25_BOVIN Coiled-coil domain-containing protein 25 OS=Bos taurus GN=CCDC25 PE=2 SV=1
504534	3	98547.7	>tr|F1RWJ5|F1RWJ5_PIG Uncharacterized protein OS=Sus scrofa GN=KPNB1 PE=1 SV=2
504377	3	108935	>tr|F1RNU1|F1RNU1_PIG Uncharacterized protein OS=Sus scrofa GN=ERAP1 PE=1 SV=2
266023	3	24478.3	>sp|Q7T312|CCD25_DANRE Coiled-coil domain-containing protein 25 OS=Danio rerio GN=ccdc25 PE=1 SV=1
584319	3	81638.8	>tr|Q6AYN8|Q6AYN8_RAT DNA helicase OS=Rattus norvegicus GN=Mcm7 PE=1 SV=1
74126	3	58643.9	>sp|Q8SZ63|GOGA5_DROME Golgin-84 OS=Drosophila melanogaster GN=Golgin84 PE=1 SV=2
51	3	71886.3	>sp|P00735|THRB_BOVIN Prothrombin OS=Bos taurus GN=F2 PE=1 SV=2
74920	3	21593.4	>sp|Q9VVR6|SGF11_DROME SAGA-associated factor 11 homolog OS=Drosophila melanogaster GN=Sgf11 PE=1 SV=2
135264	3	27650.8	>tr|A0A1D5P8Q5|A0A1D5P8Q5_CHICK Uncharacterized protein OS=Gallus gallus GN=CCDC25 PE=4 SV=1
135215	3	80989.2	>tr|A0A1D5PHD2|A0A1D5PHD2_CHICK Uncharacterized protein OS=Gallus gallus GN=SH3PXD2B PE=4 SV=1
586523	3	27589.1	>tr|D4A720|D4A720_RAT RCG61762, isoform CRA_d OS=Rattus norvegicus GN=Srsf7 PE=1 SV=1
20544	3	98476.6	>tr|E1BFV0|E1BFV0_BOVIN Uncharacterized protein OS=Bos taurus GN=KPNB1 PE=1 SV=2
487870	3	82920.9	>tr|Q9GQG6|Q9GQG6_SPOFR 90-kDa heat shock protein HSP83 OS=Spodoptera frugiperda GN=hsp83 PE=2 SV=1
129234	3	24433.3	>tr|E1BRQ5|E1BRQ5_CHICK Uncharacterized protein OS=Gallus gallus GN=CCDC25 PE=4 SV=3
324072	3	98419.6	>sp|Q14974|IMB1_HUMAN Importin subunit beta-1 OS=Homo sapiens GN=KPNB1 PE=1 SV=2
262053	3	98435.9	>tr|G5EET7|G5EET7_CAEEL Uncharacterized protein OS=Caenorhabditis elegans GN=CELE_T23B5.3 PE=1 SV=1
511352	3	30982.9	>tr|F1S4R5|F1S4R5_PIG Uncharacterized protein OS=Sus scrofa GN=SRSF7 PE=1 SV=2
221248	3	18587.9	>tr|F6W6D3|F6W6D3_MOUSE Endothelial cell-specific chemotaxis regulator (Fragment) OS=Mus musculus GN=Ecscr PE=1 SV=1
27511	3	232139	>tr|V6F7Z2|V6F7Z2_BOVIN Down syndrome cell adhesion molecule like 1 OS=Bos taurus GN=DSCAML1 PE=4 SV=1
247437	3	90688.2	>tr|G5EC07|G5EC07_CAEEL Uncharacterized protein OS=Caenorhabditis elegans GN=CELE_T23B5.3 PE=1 SV=1
242660	3	183556	>tr|O01900|O01900_CAEEL Uncharacterized protein OS=Caenorhabditis elegans GN=CELE_F59E12.9 PE=1 SV=1
249417	3	35409.8	>tr|A0A061ACW5|A0A061ACW5_CAEEL Uncharacterized protein OS=Caenorhabditis elegans GN=CELE_T23B5.3 PE=1 SV=1
502681	3	98720.9	>tr|K7GLU6|K7GLU6_PIG Uncharacterized protein (Fragment) OS=Sus scrofa GN=ERAP1 PE=1 SV=1
127915	3	42185.2	>tr|A0A1L1RND0|A0A1L1RND0_CHICK Heat shock protein HSP 90-alpha OS=Gallus gallus GN=HSP90AA1 PE=4 SV=1
582686	3	24564.2	>tr|D4AAU6|D4AAU6_RAT Coiled-coil domain containing 25 (Predicted) OS=Rattus norvegicus GN=Ccdc25 PE=1 SV=1
166534	3	22788.9	>sp|Q3TZW0|ECSCR_MOUSE Endothelial cell-specific chemotaxis regulator OS=Mus musculus GN=Ecscr PE=1 SV=2
391745	3	39561.2	>tr|Q9H4N9|Q9H4N9_HUMAN Clone CDABP0042 mRNA sequence OS=Homo sapiens PE=2 SV=1
159592	3	31026.9	>sp|Q8BL97|SRSF7_MOUSE Serine/arginine-rich splicing factor 7 OS=Mus musculus GN=Srsf7 PE=1 SV=1
583971	3	27774.6	>tr|Q6TXH8|Q6TXH8_RAT LRRGT00021 OS=Rattus norvegicus GN=LOC499136 PE=2 SV=1
224491	3	98360.6	>tr|Q7TSZ6|Q7TSZ6_MOUSE Karyopherin (Importin) beta 1 OS=Mus musculus GN=Kpnb1 PE=2 SV=1
230547	3	31035.2	>tr|Q8C2A9|Q8C2A9_MOUSE Putative uncharacterized protein (Fragment) OS=Mus musculus GN=Hsp90aa1 PE=2 SV=1
497758	3	24792.2	>tr|I3LL98|I3LL98_PIG Uncharacterized protein OS=Sus scrofa GN=CCDC25 PE=4 SV=1
320591	3	29542.7	>tr|A8WFR4|A8WFR4_DANRE Hsp90a.2 protein (Fragment) OS=Danio rerio GN=hsp90aa1.2 PE=2 SV=1
481178	3	80849.8	>sp|P15108|HSC82_YEAST ATP-dependent molecular chaperone HSC82 OS=Saccharomyces cerevisiae (strain ATCC 204508 / S288c) GN=HSC82 PE=1 SV=4
587604	3	81664.8	>tr|Q1PS21|Q1PS21_RAT DNA helicase OS=Rattus norvegicus GN=Mcm7 PE=2 SV=1
236658	3	98305.6	>tr|Q3TFE8|Q3TFE8_MOUSE Putative uncharacterized protein OS=Mus musculus GN=Kpnb1 PE=2 SV=1
513982	3	98417.6	>tr|K9IVR9|K9IVR9_PIG Importin subunit beta-1 OS=Sus scrofa GN=KPNB1 PE=2 SV=1
253943	3	24500.3	>tr|Q9XW03|Q9XW03_CAEEL Uncharacterized protein OS=Caenorhabditis elegans GN=CELE_Y54G11A.2 PE=1 SV=1
590921	3	98376.6	>tr|F2Z3Q8|F2Z3Q8_RAT Importin subunit beta-1 OS=Rattus norvegicus GN=Kpnb1 PE=1 SV=1
156345	3	98376.6	>sp|P70168|IMB1_MOUSE Importin subunit beta-1 OS=Mus musculus GN=Kpnb1 PE=1 SV=2
137791	3	45466.2	>tr|A0A1D5PW09|A0A1D5PW09_CHICK Uncharacterized protein OS=Gallus gallus GN=SH3PXD2B PE=4 SV=1
573688	3	98373.6	>sp|P52296|IMB1_RAT Importin subunit beta-1 OS=Rattus norvegicus GN=Kpnb1 PE=1 SV=1
320475	3	64089.1	>tr|Q6DC19|Q6DC19_DANRE Im:7155315 protein (Fragment) OS=Danio rerio GN=sh3pxd2b PE=2 SV=1
480896	3	81356.1	>sp|P02829|HSP82_YEAST ATP-dependent molecular chaperone HSP82 OS=Saccharomyces cerevisiae (strain ATCC 204508 / S288c) GN=HSP82 PE=1 SV=1
589736	3	36277.8	>tr|Q6IN24|Q6IN24_RAT Galectin OS=Rattus norvegicus GN=Lgals8 PE=1 SV=1
520620	3	108090	>tr|K9J6I5|K9J6I5_PIG Endoplasmic reticulum aminopeptidase 1 OS=Sus scrofa GN=ERAP1 PE=2 SV=1
570704	3	71430.1	>tr|C8BKD1|C8BKD1_SHEEP Prothrombin OS=Ovis aries GN=F2 PE=2 SV=1
368129	3	10000.9	>tr|G3V121|G3V121_HUMAN Coiled-coil domain containing 25, isoform CRA_b OS=Homo sapiens GN=CCDC25 PE=1 SV=1
332934	3	24634.2	>sp|Q86WR0|CCD25_HUMAN Coiled-coil domain-containing protein 25 OS=Homo sapiens GN=CCDC25 PE=1 SV=2
500601	3	168951	>tr|I3LQ17|I3LQ17_PIG Uncharacterized protein OS=Sus scrofa PE=1 SV=1
163822	3	24578.2	>sp|Q78PG9|CCD25_MOUSE Coiled-coil domain-containing protein 25 OS=Mus musculus GN=Ccdc25 PE=1 SV=1
573919	3	36243.7	>sp|Q62665|LEG8_RAT Galectin-8 OS=Rattus norvegicus GN=Lgals8 PE=2 SV=1
161938	2	59243.6	>sp|P51912|AAAT_MOUSE Neutral amino acid transporter B(0) OS=Mus musculus GN=Slc1a5 PE=1 SV=2
294518	2	34252.6	>tr|F1QLU3|F1QLU3_DANRE Heterogeneous nuclear ribonucleoprotein C OS=Danio rerio GN=hnrnpc PE=1 SV=1
457709	2	45367	>tr|A0A024RDY3|A0A024RDY3_HUMAN Lysosomal-associated membrane protein 1, isoform CRA_a OS=Homo sapiens GN=LAMP1 PE=3 SV=1
351461	2	91148.2	>tr|A0A0C4DGL1|A0A0C4DGL1_HUMAN Alpha-mannosidase OS=Homo sapiens GN=MAN2A2 PE=1 SV=1
544256	2	59835	>tr|G1TUG5|G1TUG5_RABIT Uncharacterized protein OS=Oryctolagus cuniculus GN=TMEM39B PE=4 SV=1
594956	2	246972	>tr|Q6XDA0|Q6XDA0_RAT Spectrin beta chain OS=Rattus norvegicus GN=Sptb PE=1 SV=1
7970	2	102208	>tr|K4JF16|K4JF16_BOVIN Alpha-2-macroglobulin variant 23 OS=Bos taurus GN=A2M PE=2 SV=1
2438	2	57038.4	>sp|Q95JC7|AAAT_BOVIN Neutral amino acid transporter B(0) OS=Bos taurus GN=SLC1A5 PE=2 SV=1
452620	2	35940.2	>tr|C9JUK7|C9JUK7_HUMAN Leukosialin (Fragment) OS=Homo sapiens GN=SPN PE=1 SV=1
352248	2	13449.8	>tr|B4DGK4|B4DGK4_HUMAN Alternative protein SYT7 OS=Homo sapiens GN=SYT7 PE=2 SV=1
491875	2	57663.6	>tr|F1RM08|F1RM08_PIG Amino acid transporter OS=Sus scrofa GN=SLC1A5 PE=1 SV=1
335561	2	26056.6	>sp|Q9UBT3|DKK4_HUMAN Dickkopf-related protein 4 OS=Homo sapiens GN=DKK4 PE=1 SV=1
2485	2	168952	>sp|Q7SIH1|A2MG_BOVIN Alpha-2-macroglobulin OS=Bos taurus GN=A2M PE=1 SV=2
444091	2	43071.6	>tr|B3KRY3|B3KRY3_HUMAN cDNA FLJ35079 fis, clone PLACE6005283, highly similar to Lysosome-associated membrane glycoprotein 1 OS=Homo sapiens PE=2 SV=1
298011	2	82188.1	>tr|A0A0R4IR98|A0A0R4IR98_DANRE TNF receptor-associated protein 1 OS=Danio rerio GN=trap1 PE=1 SV=1
500825	2	269331	>tr|K9IWG6|K9IWG6_PIG Spectrin beta chain, brain 1 (Fragment) OS=Sus scrofa GN=SPTBN1 PE=2 SV=1
298071	2	112377	>tr|E7F5P1|E7F5P1_DANRE Phosphodiesterase OS=Danio rerio GN=si:ch211-79e4.4 PE=3 SV=2
500931	2	17923.8	>tr|Q29284|Q29284_PIG Heat shock protein HSP 90-beta (Fragment) OS=Sus scrofa PE=2 SV=1
298739	2	32576.8	>tr|A0A0R4IKH3|A0A0R4IKH3_DANRE Zgc:55733 OS=Danio rerio GN=zgc:55733 PE=1 SV=1
160989	2	57024.4	>sp|Q810L4|TM39B_MOUSE Transmembrane protein 39B OS=Mus musculus GN=Tmem39b PE=1 SV=1
502032	2	36520.8	>tr|B7U2G8|B7U2G8_PIG Galectin OS=Sus scrofa PE=2 SV=1
298129	2	25110.8	>tr|F1RCV7|F1RCV7_DANRE Heterogeneous nuclear ribonucleoprotein C (Fragment) OS=Danio rerio GN=hnrnpc PE=1 SV=1
249016	2	453885	>tr|A0A0K3ATS5|A0A0K3ATS5_CAEEL LiPid Depleted OS=Caenorhabditis elegans GN=lpd-3 PE=1 SV=1
193294	2	268849	>tr|B2RX08|B2RX08_MOUSE Spectrin beta chain OS=Mus musculus GN=Sptb PE=2 SV=1
441268	2	88521.7	>tr|B4DIK4|B4DIK4_HUMAN Alpha-mannosidase OS=Homo sapiens PE=2 SV=1
249264	2	454476	>tr|A0A0K3AWP8|A0A0K3AWP8_CAEEL LiPid Depleted OS=Caenorhabditis elegans GN=lpd-3 PE=1 SV=1
542981	2	67359.1	>tr|G1SVL5|G1SVL5_RABIT Uncharacterized protein OS=Oryctolagus cuniculus GN=LOC100349257 PE=4 SV=2
359515	2	78268	>tr|B3KVF0|B3KVF0_HUMAN DNA helicase OS=Homo sapiens PE=2 SV=1
49491	2	44243	>tr|G3H952|G3H952_CRIGR Transmembrane protein 39B OS=Cricetulus griseus GN=I79_006914 PE=4 SV=1
313918	2	67628	>tr|B7ZVD4|B7ZVD4_DANRE Zgc:172040 protein OS=Danio rerio GN=acsm3 PE=2 SV=1
304420	2	31906.2	>tr|E9QGS3|E9QGS3_DANRE Zgc:112962 (Fragment) OS=Danio rerio GN=zgc:112962 PE=4 SV=1
338742	2	83031.5	>sp|P33992|MCM5_HUMAN DNA replication licensing factor MCM5 OS=Homo sapiens GN=MCM5 PE=1 SV=5
343873	2	83031.5	>tr|B1AHB0|B1AHB0_HUMAN DNA helicase OS=Homo sapiens GN=MCM5 PE=2 SV=1
323856	2	39454.5	>sp|Q14568|HS902_HUMAN Heat shock protein HSP 90-alpha A2 OS=Homo sapiens GN=HSP90AA2P PE=1 SV=2
514449	2	134742	>tr|F1SSI4|F1SSI4_PIG Uncharacterized protein OS=Sus scrofa GN=PCNX4 PE=4 SV=1
180350	2	37214.3	>tr|A8DIL0|A8DIL0_MOUSE Galectin OS=Mus musculus GN=Lgals8 PE=1 SV=1
234324	2	59068.5	>tr|Q3UFR4|Q3UFR4_MOUSE Amino acid transporter OS=Mus musculus GN=Slc1a5 PE=2 SV=1
178970	2	36366.8	>tr|Q542M5|Q542M5_MOUSE Galectin OS=Mus musculus GN=Lgals8 PE=1 SV=1
309939	2	95056.2	>tr|F1RCB5|F1RCB5_DANRE F-box and WD repeat domain-containing 7 OS=Danio rerio GN=si:dkey-104e13.1 PE=4 SV=2
482112	2	113958	>sp|P39083|RGA1_YEAST Rho-type GTPase-activating protein 1 OS=Saccharomyces cerevisiae (strain ATCC 204508 / S288c) GN=RGA1 PE=1 SV=1
157349	2	36366.8	>sp|Q9JL15|LEG8_MOUSE Galectin-8 OS=Mus musculus GN=Lgals8 PE=1 SV=1
523911	2	80804.5	>tr|G1U9R8|G1U9R8_RABIT Uncharacterized protein OS=Oryctolagus cuniculus GN=GSN PE=4 SV=2
247388	2	454160	>tr|A0A0K3AUC6|A0A0K3AUC6_CAEEL LiPid Depleted OS=Caenorhabditis elegans GN=lpd-3 PE=1 SV=1
177240	2	268835	>tr|Q3UGX2|Q3UGX2_MOUSE Spectrin beta chain OS=Mus musculus GN=Sptb PE=1 SV=1
173651	2	59126.5	>tr|Q9ESU7|Q9ESU7_MOUSE Amino acid transporter OS=Mus musculus GN=Slc1a5 PE=1 SV=1
603445	2	58818.1	>tr|Q8K3F0|Q8K3F0_RAT Amino acid transporter OS=Rattus norvegicus PE=2 SV=1
523104	2	57192.4	>sp|O19105|AAAT_RABIT Neutral amino acid transporter B(0) OS=Oryctolagus cuniculus GN=SLC1A5 PE=2 SV=1
478862	2	33987.1	>tr|B4DE27|B4DE27_HUMAN cDNA FLJ58765, highly similar to Neutral amino acid transporter B(0) OS=Homo sapiens PE=2 SV=1
154888	2	80923.9	>tr|A0A1B2J6S7|A0A1B2J6S7_PICPA BA75_00945T0 OS=Komagataella pastoris GN=HSP82 PE=3 SV=1
521730	2	14550.1	>tr|P79326|P79326_PIG Heat shock protein 90 protein (Fragment) OS=Sus scrofa GN=heat shock protein 90 PE=2 SV=1
323614	2	38941.9	>sp|Q58FG0|HS905_HUMAN Putative heat shock protein HSP 90-alpha A5 OS=Homo sapiens GN=HSP90AA5P PE=2 SV=1
56695	2	265948	>tr|A0A061I0G2|A0A061I0G2_CRIGR Spectrin beta chain, erythrocyte OS=Cricetulus griseus GN=H671_5g14779 PE=4 SV=1
187640	2	246905	>tr|E9Q397|E9Q397_MOUSE Spectrin beta chain OS=Mus musculus GN=Sptb PE=1 SV=1
503844	2	121028	>tr|F1SSW5|F1SSW5_PIG Uncharacterized protein OS=Sus scrofa GN=LOC100738469 PE=4 SV=2
531678	2	64707.1	>tr|G1SPM7|G1SPM7_RABIT Uncharacterized protein OS=Oryctolagus cuniculus GN=CDKAL1 PE=4 SV=2
504229	2	28707.4	>tr|F1S9Z1|F1S9Z1_PIG Uncharacterized protein OS=Sus scrofa PE=4 SV=2
7526	2	78029.7	>tr|K4JR88|K4JR88_BOVIN Alpha-2-macroglobulin variant 22 OS=Bos taurus GN=A2M PE=2 SV=1
531498	2	57350.5	>tr|G1SWM3|G1SWM3_RABIT Amino acid transporter OS=Oryctolagus cuniculus GN=SLC1A5 PE=3 SV=1
461089	2	90265.6	>tr|H0YLB9|H0YLB9_HUMAN Alpha-mannosidase (Fragment) OS=Homo sapiens GN=MAN2A2 PE=1 SV=1
316113	2	34835.9	>tr|B3DIF4|B3DIF4_DANRE Zgc:55701 protein OS=Danio rerio GN=hnrnpc PE=2 SV=1
527281	2	82812.4	>tr|G1SZQ1|G1SZQ1_RABIT DNA helicase OS=Oryctolagus cuniculus GN=MCM5 PE=3 SV=2
4319	2	80965.7	>sp|Q3SX14|GELS_BOVIN Gelsolin OS=Bos taurus GN=GSN PE=2 SV=1
188003	2	268835	>tr|Q3UGY4|Q3UGY4_MOUSE Spectrin beta chain OS=Mus musculus GN=Sptb PE=2 SV=1
251226	2	20623.8	>tr|Q17729|Q17729_CAEEL Uncharacterized protein OS=Caenorhabditis elegans GN=C06E4.1 PE=4 SV=1
159494	2	245895	>sp|P15508|SPTB1_MOUSE Spectrin beta chain, erythrocytic OS=Mus musculus GN=Sptb PE=1 SV=4
337803	2	44492.2	>sp|Q58FF8|H90B2_HUMAN Putative heat shock protein HSP 90-beta 2 OS=Homo sapiens GN=HSP90AB2P PE=1 SV=2
57299	2	177791	>tr|A0A061HXH9|A0A061HXH9_CRIGR Importin subunit beta-1 OS=Cricetulus griseus GN=H671_7g18578 PE=4 SV=1
338381	2	131141	>sp|P49641|MA2A2_HUMAN Alpha-mannosidase 2x OS=Homo sapiens GN=MAN2A2 PE=2 SV=3
483535	2	246188	>sp|P39960|BEM2_YEAST GTPase-activating protein BEM2/IPL2 OS=Saccharomyces cerevisiae (strain ATCC 204508 / S288c) GN=BEM2 PE=1 SV=1
308134	2	31534.4	>tr|Q6TGZ6|Q6TGZ6_DANRE Heterogeneous nuclear ribonucleoprotein OS=Danio rerio GN=HNRPC PE=2 SV=1
325423	2	40297.2	>sp|P16150|LEUK_HUMAN Leukosialin OS=Homo sapiens GN=SPN PE=1 SV=1
324880	2	45367	>sp|P11279|LAMP1_HUMAN Lysosome-associated membrane glycoprotein 1 OS=Homo sapiens GN=LAMP1 PE=1 SV=3
149803	2	33424.3	>tr|A0A1D5PM55|A0A1D5PM55_CHICK Galectin OS=Gallus gallus GN=LGALS8 PE=4 SV=1
281656	2	89182.5	>tr|F1Q9X9|F1Q9X9_DANRE TNF receptor-associated protein 1 OS=Danio rerio GN=trap1 PE=1 SV=1
16237	2	275017	>tr|F1MYC9|F1MYC9_BOVIN Spectrin beta chain OS=Bos taurus GN=SPTBN1 PE=1 SV=1
604840	2	54554.2	>tr|F1LRC8|F1LRC8_RAT Transmembrane protein 39B OS=Rattus norvegicus GN=Tmem39b PE=4 SV=3
263361	2	66988	>tr|O45086|O45086_CAEEL Uncharacterized protein OS=Caenorhabditis elegans GN=C17H12.2 PE=1 SV=1
394634	2	82982.5	>tr|Q53FG5|Q53FG5_HUMAN DNA helicase (Fragment) OS=Homo sapiens PE=2 SV=1
140237	2	105356	>tr|A0A1D5PXA2|A0A1D5PXA2_CHICK Uncharacterized protein OS=Gallus gallus GN=EMILIN2 PE=4 SV=1
415817	2	82308.2	>tr|B7Z752|B7Z752_HUMAN cDNA FLJ50715, highly similar to Importin beta-1 subunit OS=Homo sapiens PE=2 SV=1
557335	2	58276.1	>tr|W5PM91|W5PM91_SHEEP Amino acid transporter OS=Ovis aries GN=SLC1A5 PE=3 SV=1
9399	2	30049.1	>tr|Q3SZD6|Q3SZD6_BOVIN HSP90AB1 protein (Fragment) OS=Bos taurus GN=HSP90AB1 PE=2 SV=1
556630	2	221165	>tr|W5PFZ1|W5PFZ1_SHEEP Uncharacterized protein OS=Ovis aries GN=MICAL2 PE=4 SV=1
119246	2	35849.6	>tr|Q5I9D4|Q5I9D4_CHICK Galectin OS=Gallus gallus GN=LGALS8 PE=2 SV=1
18748	2	80937.6	>tr|F1MJH1|F1MJH1_BOVIN Gelsolin OS=Bos taurus GN=GSN PE=1 SV=1
36536	2	20770	>sp|P45771|YRDD_ECOLI Uncharacterized protein YrdD OS=Escherichia coli (strain K12) GN=yrdD PE=4 SV=2
20719	2	125247	>tr|H9GW33|H9GW33_BOVIN [F-actin]-methionine sulfoxide oxidase MICAL2 OS=Bos taurus GN=MICAL2 PE=4 SV=1
18096	2	57004.4	>tr|F1MTV5|F1MTV5_BOVIN Amino acid transporter OS=Bos taurus GN=SLC1A5 PE=3 SV=2
32190	2	90179	>sp|P0AES6|GYRB_ECOLI DNA gyrase subunit B OS=Escherichia coli (strain K12) GN=gyrB PE=1 SV=2
365947	2	78342.1	>tr|B1AHB1|B1AHB1_HUMAN DNA helicase OS=Homo sapiens GN=MCM5 PE=1 SV=1
594436	2	268769	>tr|A0A140UHX6|A0A140UHX6_RAT Spectrin beta chain OS=Rattus norvegicus GN=Sptb PE=1 SV=1
129020	2	216387	>tr|A0A1D5P3K1|A0A1D5P3K1_CHICK Uncharacterized protein OS=Gallus gallus PE=4 SV=2
2130	2	56944.4	>sp|Q17QW2|TM39B_BOVIN Transmembrane protein 39B OS=Bos taurus GN=TMEM39B PE=2 SV=1
118349	2	33952.6	>tr|Q5ZJS8|Q5ZJS8_CHICK Galectin OS=Gallus gallus GN=LGALS8 PE=2 SV=1
283499	2	62318.7	>tr|B7ZDC8|B7ZDC8_DANRE F-box and WD repeat domain-containing 7 OS=Danio rerio GN=si:dkey-104e13.1 PE=4 SV=1
141551	2	93495.3	>tr|F1N8T5|F1N8T5_CHICK Kinesin-like protein OS=Gallus gallus GN=KIF20AL PE=3 SV=3
418967	2	15900.6	>tr|B4DWN3|B4DWN3_HUMAN cDNA FLJ56584, highly similar to Dickkopf-related protein 4 OS=Homo sapiens PE=2 SV=1
419464	2	111304	>tr|B4DM77|B4DM77_HUMAN cDNA FLJ56633, highly similar to Homo sapiens centrosomal protein 110 kDa (CEP110), mRNA (Fragment) OS=Homo sapiens PE=2 SV=1
284325	2	239492	>tr|E7FB55|E7FB55_DANRE Si:ch73-181d5.4 OS=Danio rerio GN=si:ch73-181d5.4 PE=4 SV=1
362506	2	106938	>tr|H0YNG5|H0YNG5_HUMAN Alpha-mannosidase OS=Homo sapiens GN=MAN2A2 PE=1 SV=1
285202	2	80124.1	>tr|F1RD50|F1RD50_DANRE Zgc:112962 OS=Danio rerio GN=zgc:112962 PE=1 SV=1
259449	2	454201	>tr|A0A0K3AQT9|A0A0K3AQT9_CAEEL LiPid Depleted OS=Caenorhabditis elegans GN=lpd-3 PE=1 SV=1
575520	2	57022.4	>sp|Q66H44|TM39B_RAT Transmembrane protein 39B OS=Rattus norvegicus GN=Tmem39b PE=2 SV=1
137731	2	107089	>tr|A0A1D5P4I7|A0A1D5P4I7_CHICK Uncharacterized protein OS=Gallus gallus GN=EMILIN2 PE=4 SV=1
9947	2	99307.4	>tr|K4JDT2|K4JDT2_BOVIN Alpha-2-macroglobulin variant 20 OS=Bos taurus GN=A2M PE=2 SV=1
798	2	125133	>sp|F1MF74|MICA2_BOVIN [F-actin]-methionine sulfoxide oxidase MICAL2 OS=Bos taurus GN=MICAL2 PE=3 SV=2
273709	2	67674	>tr|A9JRA7|A9JRA7_DANRE Acyl-CoA synthetase medium-chain family member 3 OS=Danio rerio GN=acsm3 PE=2 SV=1
274458	2	35052	>tr|Q803J4|Q803J4_DANRE Heterogeneous nuclear ribonucleoprotein C OS=Danio rerio GN=hnrnpc PE=1 SV=1
571378	2	80954.7	>tr|F2YQ13|F2YQ13_SHEEP Gelsolin isoform b OS=Ovis aries GN=GSN PE=2 SV=1
137868	2	121291	>tr|A0A1D5P1W7|A0A1D5P1W7_CHICK Uncharacterized protein OS=Gallus gallus PE=4 SV=1
215958	2	37297.4	>tr|Q3U2W5|Q3U2W5_MOUSE Galectin (Fragment) OS=Mus musculus GN=Lgals8 PE=2 SV=1
275394	2	82295.2	>tr|A8WFV1|A8WFV1_DANRE TNF receptor-associated protein 1 OS=Danio rerio GN=trap1 PE=1 SV=1
28423	2	33373	>tr|Q3SZ04|Q3SZ04_BOVIN TMEM39B protein (Fragment) OS=Bos taurus GN=TMEM39B PE=2 SV=1
269742	2	32590.9	>tr|Q802Y4|Q802Y4_DANRE Zgc:55733 OS=Danio rerio GN=zgc:55733 PE=2 SV=1
276051	2	18466.3	>tr|E9QCG8|E9QCG8_DANRE Heterogeneous nuclear ribonucleoprotein C (Fragment) OS=Danio rerio GN=hnrnpc PE=1 SV=6
394806	2	72297.4	>tr|B4DQ39|B4DQ39_HUMAN cDNA FLJ55743, highly similar to DNA replication licensing factor MCM5 OS=Homo sapiens PE=2 SV=1
243705	2	47880.8	>tr|Q19243|Q19243_CAEEL Mitogen-activated protein kinase OS=Caenorhabditis elegans GN=CELE_F09C12.2 PE=3 SV=2
207378	2	52564.7	>tr|A0A1D5RM15|A0A1D5RM15_MOUSE Zinc finger protein 930 OS=Mus musculus GN=Zfp930 PE=1 SV=1
374205	2	45693.2	>tr|B4DVK5|B4DVK5_HUMAN cDNA FLJ54759, highly similar to DNA replication licensing factor MCM5 OS=Homo sapiens PE=2 SV=1
567334	2	38698.8	>tr|W5PWY0|W5PWY0_SHEEP Arginase OS=Ovis aries GN=ARG1 PE=3 SV=1
276784	2	31782.2	>tr|E7F3E5|E7F3E5_DANRE Uncharacterized protein OS=Danio rerio GN=wu:fq32h04 PE=4 SV=2
398242	2	14778.8	>tr|H0YFX4|H0YFX4_HUMAN 4F2 cell-surface antigen heavy chain (Fragment) OS=Homo sapiens GN=SLC3A2 PE=1 SV=1
30084	2	134613	>tr|R9QSM8|R9QSM8_BOVIN Alpha-2-macroglobulin OS=Bos taurus GN=A2M PE=2 SV=1
565229	2	275032	>tr|W5NZX9|W5NZX9_SHEEP Spectrin beta chain OS=Ovis aries GN=SPTBN1 PE=3 SV=1
254115	2	26102.5	>tr|Q9TZF3|Q9TZF3_CAEEL INSulin related OS=Caenorhabditis elegans GN=ins-31 PE=1 SV=1
564303	2	10779.6	>tr|K7WAN6|K7WAN6_SHEEP Gelsolin isoform b (Fragment) OS=Ovis aries GN=GSN PE=4 SV=1
9689	2	116087	>tr|K4JBR5|K4JBR5_BOVIN Alpha-2-macroglobulin variant 1 OS=Bos taurus GN=A2M PE=2 SV=1
21140	2	120023	>tr|E1BC91|E1BC91_BOVIN Uncharacterized protein OS=Bos taurus GN=LIMCH1 PE=4 SV=2
277952	2	30113.6	>tr|A0A140LFU9|A0A140LFU9_DANRE Zgc:55733 (Fragment) OS=Danio rerio GN=zgc:55733 PE=1 SV=1
30792	2	57038.4	>tr|A0A0A8J2N9|A0A0A8J2N9_BOVIN Amino acid transporter OS=Bos taurus GN=ASCT2 PE=2 SV=1
136725	2	33966.6	>tr|Q1W2P6|Q1W2P6_CHICK Galectin OS=Gallus gallus PE=1 SV=1
116395	2	46082.3	>sp|Q92184|SIA7B_CHICK Alpha-N-acetylgalactosaminide alpha-2,6-sialyltransferase 2 OS=Gallus gallus GN=ST6GALNAC2 PE=2 SV=1
292729	2	27231.9	>tr|F1QCR1|F1QCR1_DANRE Mitochondrial translational release factor 1 OS=Danio rerio GN=mtrf1 PE=4 SV=1
551093	2	62260.1	>tr|W5NR69|W5NR69_SHEEP Uncharacterized protein OS=Ovis aries GN=TMEM39B PE=4 SV=1
427869	2	40297.2	>tr|A0A024R629|A0A024R629_HUMAN Sialophorin (GpL115, leukosialin, CD43), isoform CRA_a OS=Homo sapiens GN=SPN PE=4 SV=1
14613	2	85976.4	>tr|F1N1I6|F1N1I6_BOVIN Gelsolin OS=Bos taurus GN=GSN PE=1 SV=1
550678	2	118050	>tr|W5PVT9|W5PVT9_SHEEP Uncharacterized protein OS=Ovis aries GN=LIMCH1 PE=4 SV=1
361241	2	20978.6	>tr|C9J8M6|C9J8M6_HUMAN DNA replication licensing factor MCM7 (Fragment) OS=Homo sapiens GN=MCM7 PE=1 SV=1
46379	2	265162	>tr|A0A061HZ36|A0A061HZ36_CRIGR Spectrin beta chain, erythrocyte OS=Cricetulus griseus GN=H671_5g14779 PE=4 SV=1
41015	2	261330	>tr|G3H501|G3H501_CRIGR Spectrin beta chain OS=Cricetulus griseus GN=I79_005365 PE=3 SV=1
40308	2	86056.3	>tr|A0A061HXN7|A0A061HXN7_CRIGR Gelsolin OS=Cricetulus griseus GN=H671_6g15713 PE=4 SV=1
252639	2	12543.5	>tr|Q9XWS4|Q9XWS4_CAEEL Ribosomal Protein, Large subunit OS=Caenorhabditis elegans GN=rpl-30 PE=1 SV=2
289780	2	124974	>tr|A0A1D5NSM7|A0A1D5NSM7_DANRE Phosphodiesterase OS=Danio rerio GN=si:ch211-79e4.4 PE=3 SV=1
291748	2	34965	>tr|F1QRS6|F1QRS6_DANRE Heterogeneous nuclear ribonucleoprotein C OS=Danio rerio GN=hnrnpc PE=1 SV=1
291622	2	25743.5	>tr|E9QCK8|E9QCK8_DANRE Heterogeneous nuclear ribonucleoprotein C (Fragment) OS=Danio rerio GN=hnrnpc PE=1 SV=1
547915	2	97337.1	>tr|W5PF71|W5PF71_SHEEP Uncharacterized protein OS=Ovis aries GN=KPNB1 PE=4 SV=1
44018	2	72375.5	>tr|G3HX84|G3HX84_CRIGR Gelsolin OS=Cricetulus griseus GN=I79_015603 PE=4 SV=1
603508	2	29062.9	>tr|D3ZXC7|D3ZXC7_RAT Uncharacterized protein OS=Rattus norvegicus PE=4 SV=2
40334	2	213400	>tr|G3H5V0|G3H5V0_CRIGR Importin subunit beta-1 OS=Cricetulus griseus GN=I79_005692 PE=4 SV=1
287098	2	20123.1	>tr|A0A1D5NSI5|A0A1D5NSI5_DANRE Zgc:55733 (Fragment) OS=Danio rerio GN=zgc:55733 PE=1 SV=1
552679	2	86073.4	>tr|W5P627|W5P627_SHEEP Uncharacterized protein OS=Ovis aries GN=GSN PE=4 SV=1
294229	2	86742.3	>tr|B8A474|B8A474_DANRE F-box and WD repeat domain-containing 7 OS=Danio rerio GN=si:dkey-104e13.1 PE=4 SV=2
362064	2	20139.1	>tr|G3V2J8|G3V2J8_HUMAN Heat shock protein HSP 90-alpha (Fragment) OS=Homo sapiens GN=HSP90AA1 PE=1 SV=1
39141	2	81029.6	>tr|A0A061HZ06|A0A061HZ06_CRIGR Gelsolin OS=Cricetulus griseus GN=H671_6g15713 PE=4 SV=1
361084	2	13662	>tr|H7C3V5|H7C3V5_HUMAN Transferrin receptor protein 1 (Fragment) OS=Homo sapiens GN=TFRC PE=1 SV=1
426758	2	29797.9	>tr|M0QX44|M0QX44_HUMAN Amino acid transporter (Fragment) OS=Homo sapiens GN=SLC1A5 PE=1 SV=8
133938	2	73274.4	>tr|A0A1L1RKP8|A0A1L1RKP8_CHICK Uncharacterized protein OS=Gallus gallus PE=4 SV=1
545184	2	56493.3	>tr|G1STI7|G1STI7_RABIT Uncharacterized protein OS=Oryctolagus cuniculus GN=TMEM39B PE=4 SV=2
383632	2	83015.5	>tr|A8K521|A8K521_HUMAN DNA helicase OS=Homo sapiens PE=2 SV=1
198040	2	52433.6	>tr|F6YAM1|F6YAM1_MOUSE Zinc finger protein 930 OS=Mus musculus GN=Zfp930 PE=1 SV=1
293354	2	98659.7	>tr|A0A0R4IMZ8|A0A0R4IMZ8_DANRE Karyopherin (importin) beta 1 OS=Danio rerio GN=kpnb1 PE=1 SV=1
117159	2	80082.4	>tr|Q5ZMF6|Q5ZMF6_CHICK Uncharacterized protein OS=Gallus gallus GN=TRAP1 PE=2 SV=1
156678	1	142182	>sp|Q9QYE5|JAG2_MOUSE Protein jagged-2 OS=Mus musculus GN=Jag2 PE=2 SV=2
135829	1	29440	>tr|Q98TG7|Q98TG7_CHICK NK class homeoprotein Nkx-3.2 OS=Gallus gallus GN=Nkx-3.2 PE=2 SV=1
135867	1	73859.3	>tr|Q5ZMH2|Q5ZMH2_CHICK Uncharacterized protein OS=Gallus gallus GN=RCJMB04_2a19 PE=2 SV=1
157752	1	253570	>sp|Q80TN7|NAV3_MOUSE Neuron navigator 3 OS=Mus musculus GN=Nav3 PE=1 SV=2
157419	1	330479	>sp|A2AWL7|MGAP_MOUSE MAX gene-associated protein OS=Mus musculus GN=Mga PE=2 SV=1
132241	1	197058	>tr|E1BWT5|E1BWT5_CHICK Uncharacterized protein OS=Gallus gallus GN=CDC42BPA PE=3 SV=2
161993	1	58414.4	>sp|P10852|4F2_MOUSE 4F2 cell-surface antigen heavy chain OS=Mus musculus GN=Slc3a2 PE=1 SV=1
161980	1	266682	>sp|Q5SWU9|ACACA_MOUSE Acetyl-CoA carboxylase 1 OS=Mus musculus GN=Acaca PE=1 SV=1
132916	1	100899	>tr|F1N9R1|F1N9R1_CHICK Uncharacterized protein OS=Gallus gallus GN=CTNNA3 PE=4 SV=2
132724	1	22683.7	>tr|R4GLP1|R4GLP1_CHICK Uncharacterized protein OS=Gallus gallus GN=DIRAS1 PE=4 SV=1
161522	1	578886	>sp|A2AN08|UBR4_MOUSE E3 ubiquitin-protein ligase UBR4 OS=Mus musculus GN=Ubr4 PE=1 SV=1
136297	1	32170	>tr|F1NNG2|F1NNG2_CHICK Uncharacterized protein OS=Gallus gallus GN=TMEM45A PE=4 SV=2
161325	1	58646.5	>sp|Q6P5F7|TTYH3_MOUSE Protein tweety homolog 3 OS=Mus musculus GN=Ttyh3 PE=1 SV=1
132774	1	47824.6	>tr|A0A1D5P483|A0A1D5P483_CHICK Uncharacterized protein OS=Gallus gallus PE=4 SV=1
157202	1	44293.5	>sp|P11438|LAMP1_MOUSE Lysosome-associated membrane glycoprotein 1 OS=Mus musculus GN=Lamp1 PE=1 SV=2
161652	1	44795	>sp|Q8R2Z5|VWA1_MOUSE von Willebrand factor A domain-containing protein 1 OS=Mus musculus GN=Vwa1 PE=1 SV=1
136490	1	26990.4	>tr|A0A1L1RM09|A0A1L1RM09_CHICK Uncharacterized protein OS=Gallus gallus GN=SCYL3 PE=4 SV=1
161853	1	139050	>sp|Q924C1|XPO5_MOUSE Exportin-5 OS=Mus musculus GN=Xpo5 PE=1 SV=1
136988	1	91387.1	>tr|B5AAV6|B5AAV6_CHICK Heat shock protein 108 OS=Gallus gallus PE=2 SV=1
156771	1	45152.3	>sp|Q61179|IRF9_MOUSE Interferon regulatory factor 9 OS=Mus musculus GN=Irf9 PE=1 SV=1
137226	1	278284	>tr|A0A1D5P3U9|A0A1D5P3U9_CHICK Uncharacterized protein OS=Gallus gallus GN=CHD9 PE=4 SV=1
137309	1	143564	>tr|F1NEM5|F1NEM5_CHICK Uncharacterized protein OS=Gallus gallus PE=4 SV=3
136195	1	266944	>tr|A0A1D5PBX7|A0A1D5PBX7_CHICK Uncharacterized protein OS=Gallus gallus GN=ACACA PE=4 SV=1
160668	1	62494.6	>sp|Q80VL1|TDRKH_MOUSE Tudor and KH domain-containing protein OS=Mus musculus GN=Tdrkh PE=1 SV=1
133443	1	99900.6	>tr|A0A1D5PJA7|A0A1D5PJA7_CHICK Uncharacterized protein OS=Gallus gallus GN=ADAMTS1 PE=4 SV=1
159586	1	274906	>sp|Q62261|SPTB2_MOUSE Spectrin beta chain, non-erythrocytic 1 OS=Mus musculus GN=Sptbn1 PE=1 SV=2
241372	1	93217	>tr|G5EEE2|G5EEE2_CAEEL TAX2 OS=Caenorhabditis elegans GN=tax-2 PE=4 SV=1
133722	1	45902.2	>tr|A0A1D5PYQ7|A0A1D5PYQ7_CHICK Uncharacterized protein OS=Gallus gallus GN=CCDC102B PE=4 SV=1
160882	1	80500.7	>sp|Q9CQN1|TRAP1_MOUSE Heat shock protein 75 kDa, mitochondrial OS=Mus musculus GN=Trap1 PE=1 SV=1
160713	1	118636	>sp|Q64127|TIF1A_MOUSE Transcription intermediary factor 1-alpha OS=Mus musculus GN=Trim24 PE=1 SV=1
134459	1	212052	>tr|A0A1D5NYA7|A0A1D5NYA7_CHICK Uncharacterized protein OS=Gallus gallus GN=PLXNB2 PE=4 SV=1
160703	1	53678.9	>sp|P37242|THB_MOUSE Thyroid hormone receptor beta OS=Mus musculus GN=Thrb PE=1 SV=1
134469	1	12489.4	>tr|A0A1D5P5D4|A0A1D5P5D4_CHICK Uncharacterized protein OS=Gallus gallus GN=GNPNAT1 PE=4 SV=1
242340	1	767004	>tr|H2FLH2|H2FLH2_CAEEL Uncharacterized protein OS=Caenorhabditis elegans GN=unc-22 PE=1 SV=1
133827	1	154055	>tr|A0A1D5P943|A0A1D5P943_CHICK Uncharacterized protein OS=Gallus gallus GN=TJP2 PE=4 SV=1
160590	1	71649.3	>sp|P19221|THRB_MOUSE Prothrombin OS=Mus musculus GN=F2 PE=1 SV=1
160499	1	86076.5	>sp|Q62351|TFR1_MOUSE Transferrin receptor protein 1 OS=Mus musculus GN=Tfrc PE=1 SV=1
134010	1	22852.8	>tr|E1C055|E1C055_CHICK Uncharacterized protein OS=Gallus gallus GN=DIRAS2 PE=4 SV=1
134231	1	48841.6	>tr|A0A1D5PV74|A0A1D5PV74_CHICK Uncharacterized protein OS=Gallus gallus GN=CCDC102B PE=4 SV=1
159709	1	108848	>sp|Q7TSK2|SEZ6_MOUSE Seizure protein 6 OS=Mus musculus GN=Sez6 PE=1 SV=1
156424	1	106898	>sp|Q9EPW0|INP4A_MOUSE Type I inositol 3,4-bisphosphate 4-phosphatase OS=Mus musculus GN=Inpp4a PE=1 SV=1
161146	1	65553.4	>sp|Q3UDK1|TRAD1_MOUSE TRAF-type zinc finger domain-containing protein 1 OS=Mus musculus GN=Trafd1 PE=1 SV=1
157932	1	139302	>sp|P10493|NID1_MOUSE Nidogen-1 OS=Mus musculus GN=Nid1 PE=1 SV=2
135592	1	91727	>tr|A0A1D5PPN9|A0A1D5PPN9_CHICK Endoplasmin OS=Gallus gallus GN=HSP90B1 PE=3 SV=1
236612	1	54713.2	>tr|Q5FW62|Q5FW62_MOUSE Serine (Or cysteine) peptidase inhibitor, clade D, member 1 OS=Mus musculus GN=Serpind1 PE=2 SV=1
158285	1	204506	>sp|Q9R269|PEPL_MOUSE Periplakin OS=Mus musculus GN=Ppl PE=1 SV=1
242283	1	55992.6	>tr|A0A078BS14|A0A078BS14_CAEEL Uncharacterized protein OS=Caenorhabditis elegans GN=lin-17 PE=3 SV=1
135334	1	101327	>tr|A0A1D5PYK4|A0A1D5PYK4_CHICK Uncharacterized protein OS=Gallus gallus GN=ACACB PE=4 SV=1
161069	1	128318	>sp|Q3UES3|TNKS2_MOUSE Tankyrase-2 OS=Mus musculus GN=Tnks2 PE=2 SV=2
158292	1	82448	>sp|Q8CG70|P3H3_MOUSE Prolyl 3-hydroxylase 3 OS=Mus musculus GN=P3h3 PE=1 SV=1
133370	1	94053.9	>tr|A0A1D5PFL9|A0A1D5PFL9_CHICK Uncharacterized protein OS=Gallus gallus GN=NUP93 PE=4 SV=1
158650	1	272046	>sp|Q64512|PTN13_MOUSE Tyrosine-protein phosphatase non-receptor type 13 OS=Mus musculus GN=Ptpn13 PE=1 SV=2
158743	1	29147.6	>sp|Q9Z210|PX11B_MOUSE Peroxisomal membrane protein 11B OS=Mus musculus GN=Pex11b PE=1 SV=1
159448	1	62317.3	>sp|Q8C0X2|SL9B1_MOUSE Sodium/hydrogen exchanger 9B1 OS=Mus musculus GN=Slc9b1 PE=2 SV=1
161084	1	65644.9	>sp|Q9JLT2|TREA_MOUSE Trehalase OS=Mus musculus GN=Treh PE=1 SV=1
134984	1	24828.1	>tr|A0A1D5PR55|A0A1D5PR55_CHICK Uncharacterized protein OS=Gallus gallus PE=4 SV=1
134730	1	112119	>tr|A0A1D5PSA2|A0A1D5PSA2_CHICK Uncharacterized protein OS=Gallus gallus GN=INPP4A PE=4 SV=1
241347	1	168725	>tr|G5ECS8|G5ECS8_CAEEL ADAMTS family OS=Caenorhabditis elegans GN=adt-1 PE=2 SV=1
160062	1	82601.7	>sp|Q91W18|TDRD3_MOUSE Tudor domain-containing protein 3 OS=Mus musculus GN=Tdrd3 PE=1 SV=4
142148	1	58821.7	>tr|A0A1D5NUD8|A0A1D5NUD8_CHICK Uncharacterized protein OS=Gallus gallus GN=NUP93 PE=4 SV=1
237883	1	146597	>sp|B2FDA8|SMC3_CAEEL Structural maintenance of chromosomes protein 3 OS=Caenorhabditis elegans GN=smc-3 PE=1 SV=1
147377	1	21648.8	>tr|E1C0V1|E1C0V1_CHICK Uncharacterized protein OS=Gallus gallus GN=GNPNAT1 PE=4 SV=1
147420	1	103284	>tr|A0A1D5NX16|A0A1D5NX16_CHICK Uncharacterized protein OS=Gallus gallus GN=ADAMTS1 PE=4 SV=1
238011	1	113313	>sp|P46549|SULU_CAEEL Serine/threonine-protein kinase SULU OS=Caenorhabditis elegans GN=kin-18 PE=2 SV=1
237899	1	52393.9	>sp|P91079|SPTC1_CAEEL Serine palmitoyltransferase 1 OS=Caenorhabditis elegans GN=sptl-1 PE=3 SV=1
142235	1	524519	>tr|Q197X2|Q197X2_CHICK Apolipoprotein B OS=Gallus gallus GN=APOB PE=2 SV=1
147647	1	77931.5	>tr|Q5F3F6|Q5F3F6_CHICK Uncharacterized protein OS=Gallus gallus GN=RCJMB04_18j3 PE=2 SV=1
146800	1	131104	>tr|F1NK34|F1NK34_CHICK Uncharacterized protein OS=Gallus gallus GN=TJP2 PE=4 SV=2
148607	1	91423.9	>tr|Q90WA6|Q90WA6_CHICK Heat shock protein 108 OS=Gallus gallus PE=2 SV=1
146746	1	39186.9	>tr|A0A1D5PU47|A0A1D5PU47_CHICK Uncharacterized protein OS=Gallus gallus PE=4 SV=1
148633	1	163548	>tr|F1NN22|F1NN22_CHICK Uncharacterized protein OS=Gallus gallus PE=4 SV=3
142065	1	264120	>tr|F1NWT0|F1NWT0_CHICK Uncharacterized protein OS=Gallus gallus GN=ACACA PE=4 SV=2
148787	1	70434.4	>tr|Q91001|Q91001_CHICK Prothrombin OS=Gallus gallus PE=2 SV=1
149475	1	342749	>tr|E1C703|E1C703_CHICK Uncharacterized protein OS=Gallus gallus GN=CENPF PE=4 SV=2
149864	1	178133	>tr|Q98940|Q98940_CHICK Cardiac muscle factor 1 CMF1 OS=Gallus gallus PE=2 SV=1
150143	1	25587.3	>tr|A0A1B2JGX5|A0A1B2JGX5_PICPA NAD(P)H-hydrate epimerase OS=Komagataella pastoris GN=YNL200C PE=3 SV=1
150229	1	156397	>tr|A0A1B2J7Q9|A0A1B2J7Q9_PICPA L-aminoadipate-semialdehyde dehydrogenase OS=Komagataella pastoris GN=LYS2 PE=3 SV=1
152613	1	49484.8	>tr|A0A1B2JB23|A0A1B2JB23_PICPA BA75_02143T0 OS=Komagataella pastoris GN=ATY40_BA7502143 PE=4 SV=1
147998	1	29982.4	>tr|A0A1D5PL25|A0A1D5PL25_CHICK Uncharacterized protein OS=Gallus gallus GN=NKX3-2 PE=4 SV=1
238118	1	86012	>sp|O61660|TOP3_CAEEL DNA topoisomerase 3 OS=Caenorhabditis elegans GN=top-3 PE=2 SV=1
162123	1	61549.2	>sp|Q99J27|ACATN_MOUSE Acetyl-coenzyme A transporter 1 OS=Mus musculus GN=Slc33a1 PE=1 SV=1
238282	1	81211.8	>sp|Q93380|UNC93_CAEEL Putative potassium channel regulatory protein unc-93 OS=Caenorhabditis elegans GN=unc-93 PE=1 SV=4
142868	1	351331	>tr|A0A1D5PB54|A0A1D5PB54_CHICK Uncharacterized protein OS=Gallus gallus PE=4 SV=1
142847	1	29238.5	>tr|H9KYN7|H9KYN7_CHICK Uncharacterized protein OS=Gallus gallus GN=LOC431235 PE=3 SV=3
143734	1	32864.3	>tr|A0A1D5PTY3|A0A1D5PTY3_CHICK Centromere protein Q OS=Gallus gallus GN=CENPQ PE=4 SV=1
142846	1	259990	>tr|A0A1D5PL68|A0A1D5PL68_CHICK Uncharacterized protein OS=Gallus gallus GN=ACACA PE=4 SV=1
143800	1	111291	>tr|A0A1D5P5C7|A0A1D5P5C7_CHICK Uncharacterized protein OS=Gallus gallus GN=INPP4A PE=4 SV=1
142350	1	108235	>tr|F1NI58|F1NI58_CHICK Uncharacterized protein OS=Gallus gallus GN=FAM179A PE=4 SV=2
238183	1	231083	>sp|Q93971|TRPG_CAEEL Transient receptor potential channel OS=Caenorhabditis elegans GN=gon-2 PE=1 SV=4
140503	1	39463.7	>tr|A0A1D5P084|A0A1D5P084_CHICK Uncharacterized protein OS=Gallus gallus GN=SHISA6 PE=4 SV=1
142473	1	110150	>tr|F1P404|F1P404_CHICK Uncharacterized protein OS=Gallus gallus GN=CCDC39 PE=4 SV=3
142404	1	107415	>tr|F1NCU3|F1NCU3_CHICK Uncharacterized protein OS=Gallus gallus GN=LOC100858301 PE=4 SV=3
144150	1	61860.8	>tr|A0A1D5PDW1|A0A1D5PDW1_CHICK Uncharacterized protein OS=Gallus gallus GN=VRK2 PE=4 SV=1
144458	1	49799.2	>tr|A0A1D5NWM7|A0A1D5NWM7_CHICK Uncharacterized protein OS=Gallus gallus GN=RSL1D1 PE=4 SV=1
144477	1	13032.4	>tr|A0A1L1RJW8|A0A1L1RJW8_CHICK Uncharacterized protein OS=Gallus gallus PE=4 SV=1
144690	1	54402.9	>tr|B5AIG4|B5AIG4_CHICK Adipose triglyceride lipase OS=Gallus gallus PE=2 SV=1
145295	1	70866.3	>tr|F1NTL0|F1NTL0_CHICK Uncharacterized protein OS=Gallus gallus PE=4 SV=3
146430	1	41712.3	>tr|R4GK50|R4GK50_CHICK Uncharacterized protein OS=Gallus gallus GN=ETV3L PE=3 SV=2
143808	1	138769	>tr|A0A1D5PVE9|A0A1D5PVE9_CHICK Uncharacterized protein OS=Gallus gallus PE=4 SV=1
153309	1	46526.5	>tr|A0A1B2J549|A0A1B2J549_PICPA BA75_01500T0 OS=Komagataella pastoris GN=ATY40_BA7501500 PE=4 SV=1
150549	1	30141.7	>tr|A0A1B2JJ09|A0A1B2JJ09_PICPA Casein kinase II subunit beta OS=Komagataella pastoris GN=CKB1 PE=3 SV=1
143717	1	44601.8	>tr|A0A1D5P0L6|A0A1D5P0L6_CHICK Uncharacterized protein OS=Gallus gallus GN=ACTR1A PE=3 SV=1
152921	1	78712.4	>tr|A0A1B2JB86|A0A1B2JB86_PICPA BA75_03184T0 OS=Komagataella pastoris GN=ATY40_BA7503184 PE=3 SV=1
138303	1	268187	>tr|F1P1B5|F1P1B5_CHICK Uncharacterized protein OS=Gallus gallus GN=ACACB PE=4 SV=3
152951	1	32495.5	>tr|A0A1B2J6W3|A0A1B2J6W3_PICPA BA75_01625T0 OS=Komagataella pastoris GN=ATY40_BA7501625 PE=4 SV=1
239785	1	164673	>sp|G5EDB9|RPGF_CAEEL Rap guanine nucleotide exchange factor OS=Caenorhabditis elegans GN=pxf-1 PE=1 SV=1
137990	1	58015.9	>tr|A0A1D5PRK9|A0A1D5PRK9_CHICK Uncharacterized protein OS=Gallus gallus GN=AGBL4 PE=4 SV=1
143690	1	56037.3	>tr|A0A1D5P2D1|A0A1D5P2D1_CHICK Uncharacterized protein OS=Gallus gallus GN=PIAS4 PE=4 SV=1
153305	1	224904	>tr|A0A1B2JIC1|A0A1B2JIC1_PICPA BA75_04917T0 OS=Komagataella pastoris GN=ATY40_BA7504917 PE=4 SV=1
152387	1	84981.5	>tr|A0A1B2JFN5|A0A1B2JFN5_PICPA BA75_04253T0 OS=Komagataella pastoris GN=SOG2 PE=4 SV=1
154221	1	59664.8	>tr|A0A1B2JFQ8|A0A1B2JFQ8_PICPA BA75_03988T0 OS=Komagataella pastoris GN=ATY40_BA7503988 PE=3 SV=1
154531	1	82524.5	>tr|A0A1B2JBS9|A0A1B2JBS9_PICPA BA75_03064T0 OS=Komagataella pastoris GN=SAP1 PE=3 SV=1
137896	1	131458	>tr|O42094|O42094_CHICK Alpha1 integrin OS=Gallus gallus PE=2 SV=1
154890	1	42108.4	>tr|A0A1B2J844|A0A1B2J844_PICPA BA75_00090T0 OS=Komagataella pastoris GN=ATY40_BA7500090 PE=3 SV=1
155439	1	394259	>sp|Q60841|RELN_MOUSE Reelin OS=Mus musculus GN=Reln PE=1 SV=3
155612	1	54747.2	>sp|P49182|HEP2_MOUSE Heparin cofactor 2 OS=Mus musculus GN=Serpind1 PE=1 SV=1
241248	1	63894.6	>tr|G5EDV1|G5EDV1_CAEEL Transmembrane receptor LIN-17 OS=Caenorhabditis elegans GN=lin-17 PE=2 SV=1
155706	1	73313.3	>sp|Q3UDW8|HGNAT_MOUSE Heparan-alpha-glucosaminide N-acetyltransferase OS=Mus musculus GN=Hgsnat PE=1 SV=2
153152	1	79164.5	>tr|A0A1B2JGA6|A0A1B2JGA6_PICPA BA75_04185T0 OS=Komagataella pastoris GN=DOA1 PE=4 SV=1
236961	1	792472	>sp|Q23551|UNC22_CAEEL Twitchin OS=Caenorhabditis elegans GN=unc-22 PE=1 SV=3
140406	1	53088.2	>tr|A0A1D5NU90|A0A1D5NU90_CHICK Uncharacterized protein OS=Gallus gallus GN=RUFY3 PE=4 SV=1
140044	1	73735.2	>tr|A0A1D5P6N1|A0A1D5P6N1_CHICK Uncharacterized protein OS=Gallus gallus GN=WDR43 PE=4 SV=1
150743	1	17651.2	>tr|A0A1B2JG46|A0A1B2JG46_PICPA BA75_03938T0 OS=Komagataella pastoris GN=COX5A PE=4 SV=1
238904	1	87115.4	>sp|Q22235|ENPL1_CAEEL Endoplasmin homolog OS=Caenorhabditis elegans GN=enpl-1 PE=3 SV=1
239580	1	31182.5	>sp|P34254|NNMT1_CAEEL Nicotinamide N-methyltransferase OS=Caenorhabditis elegans GN=anmt-1 PE=3 SV=1
239740	1	230240	>sp|C7IVR4|PQN41_CAEEL Polyglutamine-repeat protein pqn-41 OS=Caenorhabditis elegans GN=pqn-41 PE=1 SV=2
237491	1	93437.4	>sp|O01763|NCBP1_CAEEL Nuclear cap-binding protein subunit 1 OS=Caenorhabditis elegans GN=ncbp-1 PE=3 SV=3
138390	1	56147.5	>tr|A0A1D5PCR0|A0A1D5PCR0_CHICK Uncharacterized protein OS=Gallus gallus GN=VRK2 PE=4 SV=1
237291	1	79565.4	>sp|Q11122|KCNL3_CAEEL Small conductance calcium-activated potassium channel-like protein 3 OS=Caenorhabditis elegans GN=kcnl-3 PE=3 SV=2
137517	1	133239	>tr|A0A1D5PA43|A0A1D5PA43_CHICK Uncharacterized protein OS=Gallus gallus GN=TJP2 PE=4 SV=1
139842	1	120941	>tr|F1NP45|F1NP45_CHICK Uncharacterized protein OS=Gallus gallus PE=4 SV=3
151564	1	24822.5	>tr|A0A1B2JFD8|A0A1B2JFD8_PICPA BA75_03864T0 OS=Komagataella pastoris GN=REX2 PE=4 SV=1
151634	1	54382.7	>tr|A0A1B2J9A2|A0A1B2J9A2_PICPA BA75_00381T0 OS=Komagataella pastoris GN=PKP2 PE=4 SV=1
139203	1	47184.9	>tr|A0A1D5P5H7|A0A1D5P5H7_CHICK Uncharacterized protein OS=Gallus gallus PE=3 SV=1
138607	1	29397	>tr|A0A1D5PJN8|A0A1D5PJN8_CHICK Uncharacterized protein OS=Gallus gallus GN=NKX3-2 PE=4 SV=1
151772	1	51299.6	>tr|A0A1B2JA27|A0A1B2JA27_PICPA BA75_02721T0 OS=Komagataella pastoris GN=SLY41 PE=4 SV=1
151820	1	69088.6	>tr|A0A1B2JGD6|A0A1B2JGD6_PICPA BA75_03342T0 OS=Komagataella pastoris GN=TFC1 PE=4 SV=1
138541	1	111179	>tr|A0A1D5PX90|A0A1D5PX90_CHICK Uncharacterized protein OS=Gallus gallus GN=LOC100858301 PE=4 SV=1
151181	1	377972	>tr|A0A1B2J6N1|A0A1B2J6N1_PICPA BA75_00036T0 OS=Komagataella pastoris GN=ATY40_BA7500036 PE=4 SV=1
209435	1	80486.7	>tr|Q3TK29|Q3TK29_MOUSE Putative uncharacterized protein OS=Mus musculus GN=Trap1 PE=2 SV=1
205068	1	44307.5	>tr|Q8VH34|Q8VH34_MOUSE LAMP-1 OS=Mus musculus GN=Lamp1 PE=2 SV=1
205180	1	319464	>tr|E9Q3Y4|E9Q3Y4_MOUSE Lipopolysaccharide-responsive and beige-like anchor protein OS=Mus musculus GN=Lrba PE=1 SV=1
205566	1	21778	>tr|Q3URY3|Q3URY3_MOUSE Putative uncharacterized protein OS=Mus musculus PE=2 SV=1
205751	1	44791	>tr|Q920W1|Q920W1_MOUSE Alpha 1,3-fucosyltransferase (Fragment) OS=Mus musculus GN=FUT4 PE=3 SV=1
206389	1	44899.6	>tr|Q3UZT5|Q3UZT5_MOUSE Putative uncharacterized protein (Fragment) OS=Mus musculus GN=Thrb PE=2 SV=1
231404	1	44339	>tr|Q3U144|Q3U144_MOUSE Putative uncharacterized protein (Fragment) OS=Mus musculus GN=Slc3a2 PE=2 SV=1
206474	1	11857.1	>tr|A0A0G2JEM7|A0A0G2JEM7_MOUSE Cytosol aminopeptidase (Fragment) OS=Mus musculus GN=Lap3 PE=1 SV=1
207043	1	13930.7	>tr|A0A140LHB1|A0A140LHB1_MOUSE Splicing factor U2AF 26 kDa subunit (Fragment) OS=Mus musculus GN=U2af1l4 PE=1 SV=1
207794	1	89277.3	>tr|E9QA15|E9QA15_MOUSE Caldesmon 1 OS=Mus musculus GN=Cald1 PE=1 SV=1
208208	1	75407.3	>tr|A0A0G2JFT8|A0A0G2JFT8_MOUSE Protein RUFY3 OS=Mus musculus GN=Rufy3 PE=1 SV=1
208245	1	60996.9	>tr|S4R1T7|S4R1T7_MOUSE Caldesmon 1 OS=Mus musculus GN=Cald1 PE=1 SV=1
208288	1	96950.9	>tr|V9GWX3|V9GWX3_MOUSE RNA polymerase II-associated protein 1 OS=Mus musculus GN=Rpap1 PE=1 SV=1
208534	1	7210.59	>tr|D3Z3I6|D3Z3I6_MOUSE Selenocysteine lyase (Fragment) OS=Mus musculus GN=Scly PE=1 SV=1
173824	1	45152.3	>tr|Q3UKQ7|Q3UKQ7_MOUSE Interferon dependent positive acting transcription factor 3 gamma, isoform CRA_c OS=Mus musculus GN=Irf9 PE=1 SV=1
210911	1	80528.7	>tr|Q3UPJ8|Q3UPJ8_MOUSE Putative uncharacterized protein OS=Mus musculus GN=Trap1 PE=2 SV=1
213957	1	8710.39	>tr|D3Z1R1|D3Z1R1_MOUSE Heat shock protein HSP 90-beta (Fragment) OS=Mus musculus GN=Hsp90ab1 PE=1 SV=1
213638	1	71592.2	>tr|H7BX99|H7BX99_MOUSE Prothrombin OS=Mus musculus GN=F2 PE=1 SV=1
213021	1	137039	>tr|Q5DTM7|Q5DTM7_MOUSE MKIAA4117 protein (Fragment) OS=Mus musculus GN=Diaph3 PE=2 SV=1
212704	1	254299	>tr|E9QMF5|E9QMF5_MOUSE Neuron navigator 3 OS=Mus musculus GN=Nav3 PE=1 SV=1
211949	1	78048.1	>tr|Q8CAL4|Q8CAL4_MOUSE Putative uncharacterized protein (Fragment) OS=Mus musculus GN=Fam149a PE=2 SV=1
208670	1	150967	>tr|Q5DTR4|Q5DTR4_MOUSE MKIAA4049 protein (Fragment) OS=Mus musculus GN=Sptbn1 PE=2 SV=1
210964	1	30821.5	>tr|Q3TLG4|Q3TLG4_MOUSE Putative uncharacterized protein (Fragment) OS=Mus musculus GN=Nup214 PE=2 SV=1
208833	1	64233.7	>tr|E9PXR3|E9PXR3_MOUSE Sestrin-1 OS=Mus musculus GN=Sesn1 PE=1 SV=1
210399	1	80193.7	>tr|Q922R9|Q922R9_MOUSE Trap1 protein (Fragment) OS=Mus musculus GN=Trap1 PE=2 SV=1
210085	1	103174	>tr|Q3UJX6|Q3UJX6_MOUSE Putative uncharacterized protein (Fragment) OS=Mus musculus GN=Nbas PE=2 SV=1
210011	1	27833.5	>tr|Q05CZ7|Q05CZ7_MOUSE Samd10 protein (Fragment) OS=Mus musculus GN=Samd10 PE=2 SV=1
230961	1	229321	>tr|F6SSP6|F6SSP6_MOUSE E3 ubiquitin-protein ligase UBR4 (Fragment) OS=Mus musculus GN=Ubr4 PE=1 SV=1
209576	1	106845	>tr|E9Q9A0|E9Q9A0_MOUSE Type I inositol 3,4-bisphosphate 4-phosphatase OS=Mus musculus GN=Inpp4a PE=1 SV=2
204074	1	64175.7	>tr|Q497S6|Q497S6_MOUSE Sesn1 protein OS=Mus musculus GN=Sesn1 PE=2 SV=1
211657	1	68152.3	>tr|Q3UMD5|Q3UMD5_MOUSE Protein kinase C OS=Mus musculus GN=Prkci PE=2 SV=1
196089	1	25635.5	>tr|A0A0U1RP98|A0A0U1RP98_MOUSE 4F2 cell-surface antigen heavy chain (Fragment) OS=Mus musculus GN=Slc3a2 PE=1 SV=1
204984	1	31604	>tr|Q8C2R2|Q8C2R2_MOUSE Putative uncharacterized protein (Fragment) OS=Mus musculus GN=Hsp90b1 PE=2 SV=1
198196	1	24354.8	>tr|Q924T6|Q924T6_MOUSE ISGF3G OS=Mus musculus GN=Isgf3g PE=3 SV=1
197886	1	38671.1	>tr|E9QPN6|E9QPN6_MOUSE Coiled-coil domain-containing protein 106 OS=Mus musculus GN=Ccdc106 PE=1 SV=1
197747	1	371309	>tr|B2RWW2|B2RWW2_MOUSE Golgb1 protein OS=Mus musculus GN=Golgb1 PE=2 SV=1
197304	1	94044.8	>tr|Q8C8P2|Q8C8P2_MOUSE Putative uncharacterized protein OS=Mus musculus GN=Epb41l1 PE=2 SV=1
199766	1	112139	>tr|Q3V0H4|Q3V0H4_MOUSE Putative uncharacterized protein OS=Mus musculus GN=Trim24 PE=2 SV=1
196153	1	214234	>tr|Q6GQV6|Q6GQV6_MOUSE Nbas protein (Fragment) OS=Mus musculus GN=Nbas PE=2 SV=1
199854	1	17441.8	>tr|D3YVU8|D3YVU8_MOUSE ETS translocation variant 3 OS=Mus musculus GN=Etv3 PE=1 SV=1
196028	1	111192	>tr|D3Z230|D3Z230_MOUSE Type I inositol 3,4-bisphosphate 4-phosphatase OS=Mus musculus GN=Inpp4a PE=1 SV=1
195868	1	114942	>tr|Q3TSX1|Q3TSX1_MOUSE Putative uncharacterized protein (Fragment) OS=Mus musculus GN=Diaph3 PE=2 SV=1
195820	1	37509.3	>tr|D6RHQ3|D6RHQ3_MOUSE Prolyl 3-hydroxylase 3 OS=Mus musculus GN=P3h3 PE=1 SV=1
195765	1	371352	>tr|E9PVZ8|E9PVZ8_MOUSE Golgi autoantigen, golgin subfamily b, macrogolgin 1 OS=Mus musculus GN=Golgb1 PE=1 SV=1
194871	1	101163	>tr|Q3UEQ1|Q3UEQ1_MOUSE Putative uncharacterized protein OS=Mus musculus GN=Inpp4a PE=1 SV=1
194738	1	8645.59	>tr|Q8K0V7|Q8K0V7_MOUSE Family with sequence similarity 167, member B OS=Mus musculus GN=Fam167b PE=2 SV=1
197071	1	44934	>tr|Q920V7|Q920V7_MOUSE Alpha 1,3-fucosyltransferase (Fragment) OS=Mus musculus GN=FUT4 PE=3 SV=1
202441	1	81066.6	>tr|Q3UCW8|Q3UCW8_MOUSE Putative uncharacterized protein OS=Mus musculus GN=Gsn PE=2 SV=1
214064	1	24655.1	>tr|F6ZI20|F6ZI20_MOUSE Tudor domain-containing protein 3 (Fragment) OS=Mus musculus GN=Tdrd3 PE=1 SV=1
203941	1	61371.7	>tr|Q8VCS8|Q8VCS8_MOUSE Trehalase OS=Mus musculus GN=Treh PE=2 SV=1
203637	1	325751	>tr|B7ZNF8|B7ZNF8_MOUSE Chd9 protein OS=Mus musculus GN=Chd9 PE=2 SV=1
203508	1	27761.4	>tr|F7BA65|F7BA65_MOUSE Protein artemis (Fragment) OS=Mus musculus GN=Dclre1c PE=4 SV=1
203436	1	43681.6	>tr|Q7TQJ6|Q7TQJ6_MOUSE Myh9 protein (Fragment) OS=Mus musculus GN=Myh9 PE=2 SV=1
198996	1	12949.8	>tr|E9PX27|E9PX27_MOUSE Heat shock protein HSP 90-beta OS=Mus musculus GN=Hsp90ab1 PE=1 SV=1
202724	1	62317.3	>tr|B5AFL0|B5AFL0_MOUSE Testis-specific Na+/H+ Exchanger OS=Mus musculus GN=Slc9b1 PE=2 SV=1
204292	1	134710	>tr|F8WIG5|F8WIG5_MOUSE Protein diaphanous homolog 3 OS=Mus musculus GN=Diaph3 PE=1 SV=2
202178	1	24737.5	>tr|F6YVU7|F6YVU7_MOUSE Tankyrase-2 (Fragment) OS=Mus musculus GN=Tnks2 PE=4 SV=1
201995	1	76602.5	>tr|Q8BKS6|Q8BKS6_MOUSE Putative uncharacterized protein (Fragment) OS=Mus musculus GN=Prepl PE=2 SV=1
201346	1	40402.4	>tr|D6RFQ2|D6RFQ2_MOUSE Uncharacterized protein OS=Mus musculus GN=Gm42957 PE=1 SV=1
201316	1	139004	>tr|A2RRJ4|A2RRJ4_MOUSE Exportin 5 OS=Mus musculus GN=Xpo5 PE=2 SV=1
200727	1	86195.9	>tr|Q3TLF2|Q3TLF2_MOUSE Putative uncharacterized protein OS=Mus musculus GN=Trim24 PE=2 SV=1
200231	1	25306.9	>tr|F7BB44|F7BB44_MOUSE Selenocysteine lyase (Fragment) OS=Mus musculus GN=Scly PE=1 SV=8
202778	1	32526.5	>tr|Q3TPD6|Q3TPD6_MOUSE Putative uncharacterized protein (Fragment) OS=Mus musculus GN=Ptpn13 PE=2 SV=1
223975	1	26859	>tr|V9GXY1|V9GXY1_MOUSE Acetyl-CoA carboxylase 1 (Fragment) OS=Mus musculus GN=Acaca PE=1 SV=1
221058	1	83487.2	>tr|F6X0J3|F6X0J3_MOUSE Protein FAM149A (Fragment) OS=Mus musculus GN=Fam149a PE=4 SV=1
225517	1	101932	>tr|E9QLR9|E9QLR9_MOUSE DNA damage-induced apoptosis suppressor protein OS=Mus musculus GN=Ddias PE=4 SV=1
225219	1	26183.2	>tr|Q3TPQ4|Q3TPQ4_MOUSE Putative uncharacterized protein (Fragment) OS=Mus musculus GN=Samd10 PE=2 SV=1
224990	1	72486.1	>tr|Q9CUR1|Q9CUR1_MOUSE Putative uncharacterized protein (Fragment) OS=Mus musculus GN=Ccdc178 PE=2 SV=1
224868	1	84455.2	>tr|Q5DTK7|Q5DTK7_MOUSE MKIAA4158 protein (Fragment) OS=Mus musculus GN=Sez6 PE=2 SV=1
226435	1	175974	>tr|F6SRT8|F6SRT8_MOUSE Neuron navigator 3 (Fragment) OS=Mus musculus GN=Nav3 PE=1 SV=1
224583	1	285650	>tr|A0A0A0MQK4|A0A0A0MQK4_MOUSE Polycystic kidney disease protein 1-like 1 (Fragment) OS=Mus musculus GN=Pkd1l1 PE=4 SV=1
226443	1	39086.7	>tr|Q80WW4|Q80WW4_MOUSE Serpinb9c protein OS=Mus musculus GN=Serpinb9c PE=2 SV=1
223925	1	150632	>tr|Q6PGH6|Q6PGH6_MOUSE Nbas protein OS=Mus musculus GN=Nbas PE=2 SV=1
223918	1	58311.4	>tr|Q8BTJ9|Q8BTJ9_MOUSE Putative uncharacterized protein OS=Mus musculus GN=Slc3a2 PE=2 SV=1
223778	1	80369.7	>tr|Q922Z3|Q922Z3_MOUSE Trap1 protein (Fragment) OS=Mus musculus GN=Trap1 PE=2 SV=1
223413	1	76876.1	>tr|Q8CD23|Q8CD23_MOUSE Putative uncharacterized protein OS=Mus musculus GN=Ncl PE=2 SV=1
222266	1	10630.3	>tr|A0A0J9YUC2|A0A0J9YUC2_MOUSE TRAF-type zinc finger domain-containing protein 1 (Fragment) OS=Mus musculus GN=Trafd1 PE=1 SV=1
214013	1	115170	>tr|Q3UU77|Q3UU77_MOUSE Putative uncharacterized protein (Fragment) OS=Mus musculus GN=Diaph3 PE=2 SV=1
230255	1	244839	>tr|A0A0A0MQG2|A0A0A0MQG2_MOUSE Spectrin beta chain, non-erythrocytic 1 (Fragment) OS=Mus musculus GN=Sptbn1 PE=1 SV=1
227358	1	39621.8	>tr|Q3V2D7|Q3V2D7_MOUSE Putative uncharacterized protein (Fragment) OS=Mus musculus GN=Pias4 PE=2 SV=1
229125	1	66755.5	>tr|Q811J9|Q811J9_MOUSE Myh9 protein (Fragment) OS=Mus musculus GN=Myh9 PE=2 SV=1
229313	1	35959	>tr|Q8BZG6|Q8BZG6_MOUSE Putative uncharacterized protein OS=Mus musculus GN=Dis3l PE=2 SV=1
228649	1	76761.9	>tr|Q3TL52|Q3TL52_MOUSE Putative uncharacterized protein OS=Mus musculus GN=Ncl PE=2 SV=1
228498	1	87075.3	>tr|Q3TFC8|Q3TFC8_MOUSE Putative uncharacterized protein (Fragment) OS=Mus musculus GN=Nup93 PE=2 SV=1
228455	1	48437.9	>tr|Q9CT46|Q9CT46_MOUSE Putative uncharacterized protein (Fragment) OS=Mus musculus GN=Ncl PE=2 SV=1
226337	1	75485.2	>tr|Q3TZN6|Q3TZN6_MOUSE Putative uncharacterized protein (Fragment) OS=Mus musculus GN=Sptbn1 PE=2 SV=1
230231	1	27384.8	>tr|E9PXK7|E9PXK7_MOUSE Peroxisomal membrane protein 11B OS=Mus musculus GN=Pex11b PE=1 SV=1
221010	1	92703.2	>tr|Q3UBU0|Q3UBU0_MOUSE Putative uncharacterized protein OS=Mus musculus GN=Hsp90b1 PE=2 SV=1
227327	1	49850.5	>tr|B2RPT3|B2RPT3_MOUSE Fut4 protein OS=Mus musculus GN=Fut4 PE=2 SV=1
227319	1	91383.8	>tr|O35483|O35483_MOUSE Krupple-related zinc finger protein OS=Mus musculus GN=Zfp316 PE=2 SV=1
227132	1	125895	>tr|B7ZMV1|B7ZMV1_MOUSE Adamts18 protein (Fragment) OS=Mus musculus GN=Adamts18 PE=2 SV=1
226831	1	58405.4	>tr|Q3TN39|Q3TN39_MOUSE Putative uncharacterized protein OS=Mus musculus GN=Slc3a2 PE=2 SV=1
226723	1	134700	>tr|Q0VGT1|Q0VGT1_MOUSE Diaphanous homolog 3 (Drosophila) OS=Mus musculus GN=Diaph3 PE=2 SV=1
226691	1	37604.7	>tr|Q3ZAX3|Q3ZAX3_MOUSE Shc3 protein OS=Mus musculus GN=Shc3 PE=2 SV=1
227980	1	61358.6	>tr|E9PYP7|E9PYP7_MOUSE Trehalase OS=Mus musculus GN=Treh PE=1 SV=1
230853	1	61326.6	>tr|Q99JJ3|Q99JJ3_MOUSE Myh9 protein (Fragment) OS=Mus musculus GN=Myh9 PE=2 SV=1
221171	1	140547	>tr|D3Z3H4|D3Z3H4_MOUSE Cingulin-like protein 1 OS=Mus musculus GN=Cgnl1 PE=1 SV=1
216075	1	47630.3	>tr|A0A0R4J069|A0A0R4J069_MOUSE Selenocysteine lyase OS=Mus musculus GN=Scly PE=1 SV=1
215933	1	44183.8	>tr|Q920V9|Q920V9_MOUSE Alpha 1,3-fucosyltransferase (Fragment) OS=Mus musculus GN=FUT4 PE=3 SV=1
215906	1	44294.4	>tr|Q3TX84|Q3TX84_MOUSE Putative uncharacterized protein OS=Mus musculus GN=Lamp1 PE=2 SV=1
215612	1	196204	>tr|Q80XK8|Q80XK8_MOUSE Nbas protein (Fragment) OS=Mus musculus GN=Nbas PE=2 SV=1
216436	1	54327.7	>tr|Q3U2N6|Q3U2N6_MOUSE Putative uncharacterized protein OS=Mus musculus GN=Mmp13 PE=2 SV=1
215251	1	233920	>tr|A0A0A0MQP1|A0A0A0MQP1_MOUSE Polycystic kidney disease protein 1-like 1 OS=Mus musculus GN=Pkd1l1 PE=4 SV=1
216972	1	54403.7	>tr|Q3U5R7|Q3U5R7_MOUSE Putative uncharacterized protein OS=Mus musculus GN=Mmp13 PE=2 SV=1
215115	1	103628	>tr|B7ZN80|B7ZN80_MOUSE 4921528I01Rik protein OS=Mus musculus GN=Ccdc178 PE=2 SV=1
215088	1	22372.1	>tr|B7ZC50|B7ZC50_MOUSE Heat shock protein HSP 90-alpha (Fragment) OS=Mus musculus GN=Hsp90aa1 PE=1 SV=1
214904	1	78689.4	>tr|Q5DTK2|Q5DTK2_MOUSE MKIAA4166 protein (Fragment) OS=Mus musculus GN=Fam149a PE=2 SV=1
214628	1	20671.7	>tr|Q922T9|Q922T9_MOUSE Lamp1 protein (Fragment) OS=Mus musculus GN=Lamp1 PE=2 SV=1
214462	1	108499	>tr|D3YUD3|D3YUD3_MOUSE Type I inositol 3,4-bisphosphate 4-phosphatase OS=Mus musculus GN=Inpp4a PE=1 SV=2
193585	1	85913.1	>tr|Q3TTT8|Q3TTT8_MOUSE Putative uncharacterized protein (Fragment) OS=Mus musculus GN=Ptpn13 PE=2 SV=1
230556	1	111079	>tr|Q3UFT0|Q3UFT0_MOUSE Putative uncharacterized protein (Fragment) OS=Mus musculus GN=Myh9 PE=2 SV=1
218904	1	105540	>tr|Q5DTG9|Q5DTG9_MOUSE MKIAA4219 protein (Fragment) OS=Mus musculus GN=Sptb PE=2 SV=1
220941	1	57229.6	>tr|Q3U1H6|Q3U1H6_MOUSE Putative uncharacterized protein OS=Mus musculus GN=Etv3 PE=2 SV=1
220691	1	44821	>tr|Q920V8|Q920V8_MOUSE Alpha 1,3-fucosyltransferase (Fragment) OS=Mus musculus GN=FUT4 PE=3 SV=1
220329	1	62510.6	>tr|Q6PGG8|Q6PGG8_MOUSE Tdrkh protein OS=Mus musculus GN=Tdrkh PE=2 SV=1
219880	1	80462.7	>tr|Q3TSG8|Q3TSG8_MOUSE Putative uncharacterized protein OS=Mus musculus GN=Trap1 PE=2 SV=1
219355	1	284934	>tr|E9Q7G4|E9Q7G4_MOUSE BAH and coiled-coil domain-containing protein 1 OS=Mus musculus GN=Bahcc1 PE=1 SV=1
216150	1	76747.9	>tr|Q3TT41|Q3TT41_MOUSE Putative uncharacterized protein OS=Mus musculus GN=Ncl PE=2 SV=1
219107	1	112148	>tr|E9Q1U8|E9Q1U8_MOUSE Transcription intermediary factor 1-alpha OS=Mus musculus GN=Trim24 PE=1 SV=1
214034	1	61969.2	>tr|A0A0G2JFB2|A0A0G2JFB2_MOUSE Tudor and KH domain-containing protein OS=Mus musculus GN=Tdrkh PE=1 SV=1
218899	1	311914	>tr|A0A0A6YXL6|A0A0A6YXL6_MOUSE Lipopolysaccharide-responsive and beige-like anchor protein OS=Mus musculus GN=Lrba PE=1 SV=1
218678	1	44807	>tr|Q920W0|Q920W0_MOUSE Alpha 1,3-fucosyltransferase (Fragment) OS=Mus musculus GN=FUT4 PE=3 SV=1
218093	1	123668	>tr|Q8BKA1|Q8BKA1_MOUSE Putative uncharacterized protein OS=Mus musculus GN=Adamts18 PE=2 SV=1
217689	1	30447.1	>tr|Q8BN37|Q8BN37_MOUSE Putative uncharacterized protein OS=Mus musculus GN=Etv3 PE=2 SV=1
217206	1	21643.8	>tr|Q8HWL1|Q8HWL1_MOUSE H2-Q10 protein (Fragment) OS=Mus musculus GN=H2-Q10 PE=2 SV=1
217060	1	68744.9	>tr|Q8BKB2|Q8BKB2_MOUSE Kinase (Fragment) OS=Mus musculus GN=Itpkb PE=2 SV=1
219320	1	58898.7	>tr|Q60849|Q60849_MOUSE CD98 heavy chain OS=Mus musculus GN=Slc3a2 PE=2 SV=1
169269	1	93735.7	>sp|Q8BJ71|NUP93_MOUSE Nuclear pore complex protein Nup93 OS=Mus musculus GN=Nup93 PE=1 SV=1
167375	1	86287.2	>sp|P13020|GELS_MOUSE Gelsolin OS=Mus musculus GN=Gsn PE=1 SV=3
169986	1	294590	>sp|Q8R526|PK1L1_MOUSE Polycystic kidney disease protein 1-like 1 OS=Mus musculus GN=Pkd1l1 PE=1 SV=2
234406	1	117841	>tr|E9PV14|E9PV14_MOUSE Band 4.1-like protein 1 (Fragment) OS=Mus musculus GN=Epb41l1 PE=1 SV=1
169980	1	56503.7	>sp|Q9JM05|PIAS4_MOUSE E3 SUMO-protein ligase PIAS4 OS=Mus musculus GN=Pias4 PE=1 SV=2
169816	1	84053.6	>sp|Q8C167|PPCEL_MOUSE Prolyl endopeptidase-like OS=Mus musculus GN=Prepl PE=1 SV=1
233997	1	148817	>tr|B2RY19|B2RY19_MOUSE Cgnl1 protein OS=Mus musculus GN=Cgnl1 PE=2 SV=1
234567	1	110467	>tr|D3YUL8|D3YUL8_MOUSE Type I inositol 3,4-bisphosphate 4-phosphatase OS=Mus musculus GN=Inpp4a PE=1 SV=1
170129	1	41607.1	>sp|Q8BHE0|PRR11_MOUSE Proline-rich protein 11 OS=Mus musculus GN=Prr11 PE=2 SV=1
168721	1	227428	>sp|Q8VDD5|MYH9_MOUSE Myosin-9 OS=Mus musculus GN=Myh9 PE=1 SV=4
168665	1	54375.7	>sp|P33435|MMP13_MOUSE Collagenase 3 OS=Mus musculus GN=Mmp13 PE=1 SV=1
168623	1	81786.8	>sp|Q61881|MCM7_MOUSE DNA replication licensing factor MCM7 OS=Mus musculus GN=Mcm7 PE=1 SV=1
168147	1	319826	>sp|Q9ESE1|LRBA_MOUSE Lipopolysaccharide-responsive and beige-like anchor protein OS=Mus musculus GN=Lrba PE=1 SV=1
167643	1	77758.1	>sp|Q9Z2Z9|GFPT2_MOUSE Glutamine--fructose-6-phosphate aminotransferase [isomerizing] 2 OS=Mus musculus GN=Gfpt2 PE=1 SV=3
182984	1	71649.3	>tr|Q3TJ94|Q3TJ94_MOUSE Prothrombin OS=Mus musculus GN=F2 PE=1 SV=1
169378	1	76733.9	>sp|P09405|NUCL_MOUSE Nucleolin OS=Mus musculus GN=Ncl PE=1 SV=2
171064	1	67257.2	>sp|Q9JID9|SH2B2_MOUSE SH2B adapter protein 2 OS=Mus musculus GN=Sh2b2 PE=1 SV=2
194001	1	47401.6	>tr|E9Q8M6|E9Q8M6_MOUSE Interferon regulatory factor 9 OS=Mus musculus GN=Irf9 PE=1 SV=1
173136	1	62345.3	>tr|G5E8I2|G5E8I2_MOUSE RIKEN cDNA 4933425K02, isoform CRA_a OS=Mus musculus GN=Slc9b1 PE=4 SV=1
172939	1	271945	>tr|G5E8B1|G5E8B1_MOUSE Protein tyrosine phosphatase, non-receptor type 13 OS=Mus musculus GN=Ptpn13 PE=1 SV=1
172407	1	26802	>tr|Q9Z1R9|Q9Z1R9_MOUSE MCG124046 OS=Mus musculus GN=Prss1 PE=1 SV=1
171848	1	57023.9	>sp|Q62396|ZFP92_MOUSE Zinc finger protein 92 OS=Mus musculus GN=Zfp92 PE=2 SV=2
170048	1	66697.6	>sp|Q4FZD7|PLK5_MOUSE Inactive serine/threonine-protein kinase PLK5 OS=Mus musculus GN=Plk5 PE=1 SV=1
171067	1	52544.4	>sp|Q61120|SHC3_MOUSE SHC-transforming protein 3 OS=Mus musculus GN=Shc3 PE=1 SV=2
167034	1	49906.5	>sp|Q11127|FUT4_MOUSE Alpha-(1,3)-fucosyltransferase 4 OS=Mus musculus GN=Fut4 PE=2 SV=1
171016	1	51145.2	>sp|A6X942|SH24B_MOUSE SH2 domain-containing protein 4B OS=Mus musculus GN=Sh2d4b PE=2 SV=1
170786	1	47600.3	>sp|Q9JLI6|SCLY_MOUSE Selenocysteine lyase OS=Mus musculus GN=Scly PE=1 SV=1
170525	1	53258.4	>sp|Q9D394|RUFY3_MOUSE Protein RUFY3 OS=Mus musculus GN=Rufy3 PE=1 SV=1
170456	1	128829	>sp|P97347|RPTN_MOUSE Repetin OS=Mus musculus GN=Rptn PE=2 SV=2
170343	1	156826	>sp|Q80TE0|RPAP1_MOUSE RNA polymerase II-associated protein 1 OS=Mus musculus GN=Rpap1 PE=1 SV=2
233993	1	13581.9	>tr|Q8C3F3|Q8C3F3_MOUSE Putative uncharacterized protein OS=Mus musculus PE=2 SV=1
171743	1	120948	>sp|P15975|UBP53_MOUSE Inactive ubiquitin carboxyl-terminal hydrolase 53 OS=Mus musculus GN=Usp53 PE=1 SV=2
163471	1	20146	>sp|Q9CWU4|CA052_MOUSE UPF0690 protein C1orf52 homolog OS=Mus musculus PE=1 SV=1
167444	1	42556.5	>sp|Q9CYH5|GFOD2_MOUSE Glucose-fructose oxidoreductase domain-containing protein 2 OS=Mus musculus GN=Gfod2 PE=2 SV=1
164231	1	307998	>sp|A3KFM7|CHD6_MOUSE Chromodomain-helicase-DNA-binding protein 6 OS=Mus musculus GN=Chd6 PE=1 SV=1
235361	1	57495.8	>tr|A0A0G2JFE0|A0A0G2JFE0_MOUSE Tudor and KH domain-containing protein OS=Mus musculus GN=Tdrkh PE=1 SV=1
164161	1	325824	>sp|Q8BYH8|CHD9_MOUSE Chromodomain-helicase-DNA-binding protein 9 OS=Mus musculus GN=Chd9 PE=1 SV=2
164082	1	106887	>sp|Q3UKK2|CEAM5_MOUSE Carcinoembryonic antigen-related cell adhesion molecule 5 OS=Mus musculus GN=Ceacam5 PE=2 SV=1
164331	1	148881	>sp|Q6AW69|CGNL1_MOUSE Cingulin-like protein 1 OS=Mus musculus GN=Cgnl1 PE=1 SV=2
163635	1	26958	>sp|Q9D9P2|CC103_MOUSE Coiled-coil domain-containing protein 103 OS=Mus musculus GN=Ccdc103 PE=1 SV=1
164749	1	61629.8	>sp|P70194|CLC4F_MOUSE C-type lectin domain family 4 member F OS=Mus musculus GN=Clec4f PE=1 SV=1
163383	1	284908	>sp|Q3UHR0|BAHC1_MOUSE BAH and coiled-coil domain-containing protein 1 OS=Mus musculus GN=Bahcc1 PE=2 SV=2
236475	1	60194.6	>tr|Q8CEH5|Q8CEH5_MOUSE Putative uncharacterized protein (Fragment) OS=Mus musculus GN=Ppl PE=2 SV=1
163236	1	139603	>sp|Q4VC17|ATS18_MOUSE A disintegrin and metalloproteinase with thrombospondin motifs 18 OS=Mus musculus GN=Adamts18 PE=2 SV=2
162535	1	56504.9	>sp|Q9CPY7|AMPL_MOUSE Cytosol aminopeptidase OS=Mus musculus GN=Lap3 PE=1 SV=3
162447	1	181789	>sp|Q811D2|ANR26_MOUSE Ankyrin repeat domain-containing protein 26 OS=Mus musculus GN=Ankrd26 PE=1 SV=2
162199	1	42700.9	>sp|P61164|ACTZ_MOUSE Alpha-centractin OS=Mus musculus GN=Actr1a PE=1 SV=1
163712	1	103660	>sp|Q8CDV0|CC178_MOUSE Coiled-coil domain-containing protein 178 OS=Mus musculus GN=Ccdc178 PE=2 SV=2
234568	1	106932	>tr|F6V2U0|F6V2U0_MOUSE Type I inositol 3,4-bisphosphate 4-phosphatase OS=Mus musculus GN=Inpp4a PE=1 SV=1
166854	1	38728.1	>sp|Q8CHT6|F169B_MOUSE Protein FAM169B OS=Mus musculus GN=Fam169b PE=2 SV=1
166850	1	18688.6	>sp|P17257|F167B_MOUSE Protein FAM167B OS=Mus musculus GN=Fam167b PE=2 SV=2
166836	1	57275.6	>sp|Q8R4Z4|ETV3_MOUSE ETS translocation variant 3 OS=Mus musculus GN=Etv3 PE=1 SV=2
166452	1	153757	>sp|Q3UJB9|EDC4_MOUSE Enhancer of mRNA-decapping protein 4 OS=Mus musculus GN=Edc4 PE=1 SV=2
166244	1	62637.8	>sp|O08553|DPYL2_MOUSE Dihydropyrimidinase-related protein 2 OS=Mus musculus GN=Dpysl2 PE=1 SV=2
164299	1	32305.7	>sp|Q3ULM0|CC106_MOUSE Coiled-coil domain-containing protein 106 OS=Mus musculus GN=Ccdc106 PE=1 SV=1
165869	1	22825.7	>sp|Q5PR73|DIRA2_MOUSE GTP-binding protein Di-Ras2 OS=Mus musculus GN=Diras2 PE=1 SV=1
173826	1	92703.2	>tr|Q3UAD6|Q3UAD6_MOUSE Heat shock protein 90kDa beta (Grp94), member 1 OS=Mus musculus GN=Hsp90b1 PE=1 SV=1
165830	1	134684	>sp|Q9Z207|DIAP3_MOUSE Protein diaphanous homolog 3 OS=Mus musculus GN=Diaph3 PE=1 SV=1
165770	1	121520	>sp|Q8C0S1|DI3L1_MOUSE DIS3-like exonuclease 1 OS=Mus musculus GN=Dis3l PE=1 SV=2
165750	1	101764	>sp|Q6NZG4|DDIAS_MOUSE DNA damage-induced apoptosis suppressor protein OS=Mus musculus GN=Ddias PE=2 SV=1
165658	1	85390.2	>sp|Q8CFV2|F149A_MOUSE Protein FAM149A OS=Mus musculus GN=Fam149a PE=2 SV=1
165460	1	92703.2	>sp|P08113|ENPL_MOUSE Endoplasmin OS=Mus musculus GN=Hsp90b1 PE=1 SV=2
165038	1	28431	>sp|Q9CR35|CTRB1_MOUSE Chymotrypsinogen B OS=Mus musculus GN=Ctrb1 PE=1 SV=1
166237	1	177085	>sp|Q6P1E8|EFCB6_MOUSE EF-hand calcium-binding domain-containing protein 6 OS=Mus musculus GN=Efcab6 PE=1 SV=2
188664	1	39179.3	>tr|A0A1B0GRP6|A0A1B0GRP6_MOUSE Protein FAM169B OS=Mus musculus GN=Fam169b PE=4 SV=1
184253	1	103407	>tr|B2RXC2|B2RXC2_MOUSE Kinase OS=Mus musculus GN=Itpkb PE=1 SV=1
190122	1	61856.6	>tr|E9QA16|E9QA16_MOUSE Caldesmon 1 OS=Mus musculus GN=Cald1 PE=1 SV=1
189720	1	16570.7	>tr|E0CY67|E0CY67_MOUSE Sodium/hydrogen exchanger 9B1 (Fragment) OS=Mus musculus GN=Slc9b1 PE=4 SV=1
189519	1	107094	>tr|Q8K331|Q8K331_MOUSE Diap3 protein OS=Mus musculus GN=Diaph3 PE=2 SV=1
189492	1	221813	>tr|Q571K1|Q571K1_MOUSE MKIAA4151 protein (Fragment) OS=Mus musculus GN=Golgb1 PE=2 SV=1
233030	1	56534.7	>tr|Q3UGQ2|Q3UGQ2_MOUSE Putative uncharacterized protein OS=Mus musculus GN=Pias4 PE=2 SV=1
189260	1	11063.6	>tr|A0A087WQ28|A0A087WQ28_MOUSE RIKEN cDNA 2410004B18 gene (Fragment) OS=Mus musculus GN=2410004B18Rik PE=1 SV=1
191253	1	27458.1	>tr|F6ZFP8|F6ZFP8_MOUSE Selenocysteine lyase (Fragment) OS=Mus musculus GN=Scly PE=1 SV=1
188361	1	196936	>tr|A0A140LIW3|A0A140LIW3_MOUSE FERM and PDZ domain-containing 3 OS=Mus musculus GN=Frmpd3 PE=1 SV=1
187688	1	52020.2	>tr|E9PZJ2|E9PZJ2_MOUSE Interferon regulatory factor 9 OS=Mus musculus GN=Irf9 PE=1 SV=1
187184	1	268854	>tr|E9Q411|E9Q411_MOUSE Neuroblastoma-amplified sequence OS=Mus musculus GN=Nbas PE=1 SV=1
186977	1	81083.5	>tr|Q3TGJ9|Q3TGJ9_MOUSE Putative uncharacterized protein OS=Mus musculus GN=Gsn PE=2 SV=1
185914	1	81899.9	>tr|Q3V122|Q3V122_MOUSE DNA helicase OS=Mus musculus GN=Mcm7 PE=2 SV=1
173517	1	60530.9	>tr|Q8VCQ8|Q8VCQ8_MOUSE Caldesmon 1 OS=Mus musculus GN=Cald1 PE=1 SV=1
189286	1	25503.6	>tr|Q3TUS1|Q3TUS1_MOUSE Putative uncharacterized protein (Fragment) OS=Mus musculus GN=Cald1 PE=2 SV=1
192720	1	334811	>tr|E9QLG3|E9QLG3_MOUSE MAX gene-associated protein OS=Mus musculus GN=Mga PE=1 SV=1
162197	1	103605	>sp|O88990|ACTN3_MOUSE Alpha-actinin-3 OS=Mus musculus GN=Actn3 PE=2 SV=1
193567	1	22287	>tr|Q7TMN5|Q7TMN5_MOUSE Cald1 protein (Fragment) OS=Mus musculus GN=Cald1 PE=2 SV=1
193314	1	80997.4	>tr|Q3U9Q8|Q3U9Q8_MOUSE Putative uncharacterized protein OS=Mus musculus GN=Gsn PE=2 SV=1
231824	1	10339.7	>tr|A0A0U1RPL8|A0A0U1RPL8_MOUSE 4F2 cell-surface antigen heavy chain (Fragment) OS=Mus musculus GN=Slc3a2 PE=1 SV=1
193279	1	61672.5	>tr|E9Q0M9|E9Q0M9_MOUSE Caldesmon 1 OS=Mus musculus GN=Cald1 PE=1 SV=1
190988	1	44686.6	>tr|I7HJI5|I7HJI5_MOUSE Serine (or cysteine) peptidase inhibitor, clade B, member 9c OS=Mus musculus GN=Serpinb9c PE=3 SV=1
193234	1	68897.5	>tr|Q3V0X4|Q3V0X4_MOUSE Putative uncharacterized protein OS=Mus musculus GN=Gfpt2 PE=2 SV=1
184010	1	148819	>tr|B2RSU6|B2RSU6_MOUSE Cingulin-like 1 OS=Mus musculus GN=Cgnl1 PE=1 SV=1
192601	1	151927	>tr|A0A0R4J1Q0|A0A0R4J1Q0_MOUSE Enhancer of mRNA-decapping protein 4 OS=Mus musculus GN=Edc4 PE=1 SV=1
232532	1	288064	>tr|A0A0A6YXX3|A0A0A6YXX3_MOUSE Lipopolysaccharide-responsive and beige-like anchor protein OS=Mus musculus GN=Lrba PE=1 SV=1
192427	1	313766	>tr|H7BX50|H7BX50_MOUSE MAX gene-associated protein OS=Mus musculus GN=Mga PE=1 SV=1
192279	1	63411.4	>tr|D3Z6I7|D3Z6I7_MOUSE Caldesmon 1 OS=Mus musculus GN=Cald1 PE=1 SV=1
191769	1	142950	>tr|D6RE33|D6RE33_MOUSE Enhancer of mRNA-decapping protein 4 OS=Mus musculus GN=Edc4 PE=1 SV=1
191729	1	366497	>tr|E9QAH1|E9QAH1_MOUSE Golgi autoantigen, golgin subfamily b, macrogolgin 1 OS=Mus musculus GN=Golgb1 PE=1 SV=1
193255	1	80545	>tr|A0A1D5RLQ0|A0A1D5RLQ0_MOUSE Nuclear pore complex protein Nup93 OS=Mus musculus GN=Nup93 PE=1 SV=1
175572	1	57704.3	>tr|Q8C872|Q8C872_MOUSE Putative uncharacterized protein OS=Mus musculus GN=Tfrc PE=1 SV=1
185755	1	236127	>tr|A0A1D5RM41|A0A1D5RM41_MOUSE Lipopolysaccharide-responsive and beige-like anchor protein (Fragment) OS=Mus musculus GN=Lrba PE=1 SV=1
179867	1	67134.9	>tr|G3X967|G3X967_MOUSE Serine/threonine-protein kinase PLK OS=Mus musculus GN=Plk5 PE=3 SV=1
179526	1	44293.5	>tr|Q3TA96|Q3TA96_MOUSE Lysosomal membrane glycoprotein 1, isoform CRA_c OS=Mus musculus GN=Lamp1 PE=1 SV=1
178513	1	76763.9	>tr|Q3TGR3|Q3TGR3_MOUSE Putative uncharacterized protein OS=Mus musculus GN=Ncl PE=2 SV=1
177445	1	56503.7	>tr|Q3ULQ6|Q3ULQ6_MOUSE Protein inhibitor of activated STAT 4 OS=Mus musculus GN=Pias4 PE=1 SV=1
180563	1	56554.9	>tr|Q32MX8|Q32MX8_MOUSE Dclre1c protein OS=Mus musculus GN=Dclre1c PE=2 SV=1
177327	1	41634.9	>tr|Q9D6A7|Q9D6A7_MOUSE Putative uncharacterized protein OS=Mus musculus GN=Serpinb9c PE=2 SV=1
180918	1	78152.1	>tr|Q8CBZ9|Q8CBZ9_MOUSE Protein FAM149A (Fragment) OS=Mus musculus GN=Fam149a PE=2 SV=1
175501	1	44808.9	>tr|Q91V20|Q91V20_MOUSE Alpha 1,3-fucosyltransferase (Fragment) OS=Mus musculus GN=FUT4 PE=3 SV=1
233898	1	68182.3	>tr|Q3TJJ5|Q3TJJ5_MOUSE Protein kinase C OS=Mus musculus GN=Prkci PE=2 SV=1
174799	1	81772.8	>tr|Q3UDI8|Q3UDI8_MOUSE DNA helicase OS=Mus musculus GN=Mcm7 PE=2 SV=1
233916	1	37721.6	>tr|Q9CT07|Q9CT07_MOUSE Putative uncharacterized protein (Fragment) OS=Mus musculus GN=Kpna3 PE=2 SV=1
174443	1	86076.5	>tr|Q542D9|Q542D9_MOUSE Putative uncharacterized protein OS=Mus musculus GN=Tfrc PE=1 SV=1
229283	1	132177	>tr|Q5PR81|Q5PR81_MOUSE Diap3 protein (Fragment) OS=Mus musculus GN=Diaph3 PE=2 SV=1
233266	1	38671.1	>tr|A0A140LIM4|A0A140LIM4_MOUSE Protein FAM169B OS=Mus musculus GN=Fam169b PE=4 SV=1
182742	1	61615.8	>tr|A0A0R4IZZ5|A0A0R4IZZ5_MOUSE C-type lectin domain family 4 member F OS=Mus musculus GN=Clec4f PE=1 SV=1
183823	1	49906.5	>tr|Q544B8|Q544B8_MOUSE Fucosyltransferase 4 OS=Mus musculus GN=Fut4 PE=2 SV=1
183674	1	54375.7	>tr|Q3U9V5|Q3U9V5_MOUSE Matrix metallopeptidase 13 OS=Mus musculus GN=Mmp13 PE=2 SV=1
183519	1	44364.5	>tr|Q9DC13|Q9DC13_MOUSE Lysosomal membrane glycoprotein 1, isoform CRA_a OS=Mus musculus GN=Lamp1 PE=2 SV=1
183516	1	44380.5	>tr|Q4VAD4|Q4VAD4_MOUSE Zfp92 protein OS=Mus musculus GN=Zfp92 PE=2 SV=1
183265	1	204282	>tr|G5E898|G5E898_MOUSE Periplakin OS=Mus musculus GN=Ppl PE=1 SV=1
179981	1	92717.2	>tr|Q91V38|Q91V38_MOUSE Heat shock protein 90, beta (Grp94), member 1 OS=Mus musculus GN=Hsp90b1 PE=2 SV=1
182746	1	45793.9	>tr|A0A0G2JED4|A0A0G2JED4_MOUSE SH2B adapter protein 2 OS=Mus musculus GN=Sh2b2 PE=1 SV=1
193674	1	29977.9	>tr|E9Q9F3|E9Q9F3_MOUSE Caldesmon 1 (Fragment) OS=Mus musculus GN=Cald1 PE=1 SV=1
182286	1	22825.7	>tr|Q3UWU7|Q3UWU7_MOUSE Putative uncharacterized protein OS=Mus musculus GN=Diras2 PE=1 SV=1
182154	1	81786.8	>tr|Q3U4T8|Q3U4T8_MOUSE DNA helicase OS=Mus musculus GN=Mcm7 PE=1 SV=1
181335	1	153757	>tr|G5E896|G5E896_MOUSE Enhancer of mRNA decapping 4, isoform CRA_b OS=Mus musculus GN=Edc4 PE=1 SV=1
181302	1	80997.5	>tr|Q6PAC1|Q6PAC1_MOUSE Gelsolin, isoform CRA_c OS=Mus musculus GN=Gsn PE=2 SV=1
181208	1	44862	>tr|Q91VB5|Q91VB5_MOUSE Alpha 1,3-fucosyltransferase (Fragment) OS=Mus musculus GN=FUT4 PE=3 SV=1
181098	1	25526.2	>tr|Q8C6H0|Q8C6H0_MOUSE Galectin OS=Mus musculus GN=Lgals8 PE=1 SV=1
233092	1	26826.5	>tr|D3Z7G6|D3Z7G6_MOUSE Selenocysteine lyase (Fragment) OS=Mus musculus GN=Scly PE=1 SV=1
39074	1	139999	>tr|G3H3A6|G3H3A6_CRIGR Delta-like protein OS=Cricetulus griseus GN=I79_004721 PE=4 SV=1
41212	1	81701.2	>tr|A0A061I2Y8|A0A061I2Y8_CRIGR Glucosamine--fructose-6-phosphate aminotransferase [isomerizing] 2-like protein OS=Cricetulus griseus GN=H671_7g18528 PE=4 SV=1
41191	1	278662	>tr|A0A061IQ20|A0A061IQ20_CRIGR Phospholipid-translocating ATPase OS=Cricetulus griseus GN=H671_1g1757 PE=3 SV=1
40222	1	54000.5	>tr|A0A061I340|A0A061I340_CRIGR Collagenase 3-like protein OS=Cricetulus griseus GN=H671_4g12308 PE=3 SV=1
40119	1	93577.9	>tr|A0A061IF44|A0A061IF44_CRIGR Arf-GAP with coiled-coil, ANK repeat and PH domain-containing protein 3-like isoform 1 OS=Cricetulus griseus GN=H671_2g6111 PE=4 SV=1
39745	1	16364.4	>tr|A0A061ID96|A0A061ID96_CRIGR SHC-transforming protein 1 isoform 1 OS=Cricetulus griseus GN=H671_3g9581 PE=4 SV=1
39685	1	293284	>tr|A0A061I3Z9|A0A061I3Z9_CRIGR Chromodomain-helicase-DNA-binding protein 6 OS=Cricetulus griseus GN=H671_6g15997 PE=4 SV=1
47074	1	26697.8	>tr|A0A061I1I4|A0A061I1I4_CRIGR Heat shock protein HSP 90-alpha OS=Cricetulus griseus GN=H671_4g13029 PE=4 SV=1
39288	1	54507	>tr|G3HFZ7|G3HFZ7_CRIGR Heparin cofactor 2 OS=Cricetulus griseus GN=I79_009514 PE=3 SV=1
43009	1	22811.7	>tr|G3HIA6|G3HIA6_CRIGR GTP-binding protein Di-Ras2 OS=Cricetulus griseus GN=I79_010373 PE=4 SV=1
38809	1	300226	>tr|A0A061IA65|A0A061IA65_CRIGR Acyl-CoA dehydrogenase family member 10 OS=Cricetulus griseus GN=H671_4g11405 PE=3 SV=1
38661	1	266861	>tr|M5AJ86|M5AJ86_CRIGR Acetyl-CoA carboxylase 1 OS=Cricetulus griseus GN=Acaca PE=2 SV=1
38521	1	278303	>tr|A0A061IR14|A0A061IR14_CRIGR Phospholipid-translocating ATPase OS=Cricetulus griseus GN=H671_1g1757 PE=3 SV=1
38333	1	270061	>tr|A0A061IEH1|A0A061IEH1_CRIGR Myosin-9 OS=Cricetulus griseus GN=H671_2g5970 PE=3 SV=1
38268	1	62607.8	>tr|G3HNK4|G3HNK4_CRIGR Dihydropyrimidinase-related protein 2 OS=Cricetulus griseus GN=I79_012342 PE=4 SV=1
37981	1	104635	>tr|G3GVT5|G3GVT5_CRIGR Ubiquitinyl hydrolase 1 OS=Cricetulus griseus GN=H671_1g1609 PE=3 SV=1
39597	1	71149	>tr|A0A061IKH2|A0A061IKH2_CRIGR Tudor domain-containing protein 3 OS=Cricetulus griseus GN=H671_1g1974 PE=4 SV=1
44971	1	113726	>tr|A0A061IE44|A0A061IE44_CRIGR Poly [ADP-ribose] polymerase OS=Cricetulus griseus GN=H671_3g8909 PE=4 SV=1
115822	1	91726	>sp|P08110|ENPL_CHICK Endoplasmin OS=Gallus gallus GN=HSP90B1 PE=1 SV=1
46701	1	36790.2	>tr|G3IA69|G3IA69_CRIGR Olfactory receptor OS=Cricetulus griseus GN=I79_020485 PE=3 SV=1
46657	1	10776.9	>tr|G3H9H0|G3H9H0_CRIGR 40S ribosomal protein S3a OS=Cricetulus griseus GN=I79_007042 PE=3 SV=1
46621	1	79426.6	>tr|A0A061IKH6|A0A061IKH6_CRIGR Repetin-like protein OS=Cricetulus griseus GN=H671_1g3378 PE=3 SV=1
46368	1	132067	>tr|A0A061I6Y8|A0A061I6Y8_CRIGR Homeobox protein cut-like OS=Cricetulus griseus GN=H671_4g13426 PE=3 SV=1
46283	1	15599.1	>tr|G3HQE7|G3HQE7_CRIGR Retrovirus-related Pol polyprotein LINE-1 OS=Cricetulus griseus GN=I79_013044 PE=4 SV=1
42214	1	56738.1	>tr|A0A061I2N8|A0A061I2N8_CRIGR Heparin cofactor 2-like protein OS=Cricetulus griseus GN=H671_4g12591 PE=3 SV=1
45328	1	93114.7	>tr|A0A061IQR1|A0A061IQR1_CRIGR Tudor domain-containing protein 3 OS=Cricetulus griseus GN=H671_1g1974 PE=4 SV=1
42884	1	13443.7	>tr|G3H9Z8|G3H9Z8_CRIGR Uncharacterized protein OS=Cricetulus griseus GN=I79_007231 PE=4 SV=1
44780	1	83243.7	>tr|A0A061ILP2|A0A061ILP2_CRIGR Multiple C2 and transmembrane domain-containing protein 1 OS=Cricetulus griseus GN=H671_2g5689 PE=4 SV=1
44740	1	13483	>tr|A0A061I482|A0A061I482_CRIGR Rho GTPase-activating protein 7-like isoform 2 OS=Cricetulus griseus GN=H671_4g13346 PE=4 SV=1
44616	1	286706	>tr|A0A061IBA8|A0A061IBA8_CRIGR Chromodomain-helicase-DNA-binding protein 9 OS=Cricetulus griseus GN=H671_3g8998 PE=4 SV=1
44267	1	102207	>tr|A0A061I4T6|A0A061I4T6_CRIGR SH2B adapter protein 2 OS=Cricetulus griseus GN=H671_4g13425 PE=4 SV=1
43867	1	6693.28	>tr|G3IKQ3|G3IKQ3_CRIGR Uncharacterized protein OS=Cricetulus griseus GN=I79_024456 PE=4 SV=1
43576	1	78482.3	>tr|G3HF72|G3HF72_CRIGR Mutated melanoma-associated antigen 1 OS=Cricetulus griseus GN=I79_009227 PE=4 SV=1
37580	1	42657.6	>tr|G3HZN3|G3HZN3_CRIGR Glucose-fructose oxidoreductase domain-containing protein 2 OS=Cricetulus griseus GN=H671_3g11263 PE=4 SV=1
45440	1	96879.9	>tr|A0A061I8W3|A0A061I8W3_CRIGR ATP-dependent RNA helicase DDX54 isoform 1 OS=Cricetulus griseus GN=H671_4g12795 PE=4 SV=1
30654	1	17008	>tr|Q6GW12|Q6GW12_BOVIN Histone stem loop binding protein (Fragment) OS=Bos taurus GN=SLBP PE=2 SV=1
37967	1	32358.9	>tr|G3HTY9|G3HTY9_CRIGR Nuclear receptor subfamily 1 group I member 3 OS=Cricetulus griseus GN=H671_5g13742 PE=3 SV=1
32264	1	91196.5	>sp|P18775|DMSA_ECOLI Dimethyl sulfoxide reductase DmsA OS=Escherichia coli (strain K12) GN=dmsA PE=1 SV=2
32259	1	94009.3	>sp|P36683|ACNB_ECOLI Aconitate hydratase B OS=Escherichia coli (strain K12) GN=acnB PE=1 SV=3
32205	1	117321	>sp|P00722|BGAL_ECOLI Beta-galactosidase OS=Escherichia coli (strain K12) GN=lacZ PE=1 SV=2
32198	1	55378.9	>sp|P23837|PHOQ_ECOLI Sensor protein PhoQ OS=Escherichia coli (strain K12) GN=phoQ PE=1 SV=1
32129	1	47376.7	>tr|F1MMC8|F1MMC8_BOVIN Mevalonate kinase OS=Bos taurus GN=MVK PE=3 SV=1
32304	1	27008.9	>sp|P0A8V6|FADR_ECOLI Fatty acid metabolism regulator protein OS=Escherichia coli (strain K12) GN=fadR PE=1 SV=2
31413	1	102781	>tr|F6RM04|F6RM04_BOVIN Uncharacterized protein OS=Bos taurus GN=RBM15B PE=4 SV=1
32363	1	102187	>sp|P10408|SECA_ECOLI Protein translocase subunit SecA OS=Escherichia coli (strain K12) GN=secA PE=1 SV=2
30434	1	108162	>tr|G3N2G7|G3N2G7_BOVIN Microtubule-associated protein OS=Bos taurus GN=MAP4 PE=1 SV=1
30239	1	35660.3	>tr|Q1RMK4|Q1RMK4_BOVIN SPTBN1 protein (Fragment) OS=Bos taurus GN=SPTBN1 PE=2 SV=1
30221	1	53168.7	>tr|K4JBR9|K4JBR9_BOVIN Alpha-2-macroglobulin variant 6 OS=Bos taurus GN=A2M PE=2 SV=1
30144	1	17873.1	>tr|E1B795|E1B795_BOVIN Uncharacterized protein OS=Bos taurus PE=3 SV=2
30090	1	53500.7	>tr|Q58DJ4|Q58DJ4_BOVIN Seryl-tRNA synthetase 2 OS=Bos taurus GN=SARS2 PE=2 SV=1
29912	1	62204.7	>tr|E1BJZ6|E1BJZ6_BOVIN Uncharacterized protein OS=Bos taurus GN=TNFAIP2 PE=4 SV=2
29621	1	106999	>tr|E1B820|E1B820_BOVIN Uncharacterized protein OS=Bos taurus GN=INPP4A PE=4 SV=2
31541	1	97552	>tr|E1BIV0|E1BIV0_BOVIN Uncharacterized protein OS=Bos taurus GN=TTLL6 PE=4 SV=2
36735	1	85369.5	>sp|Q07891|TFR1_CRIGR Transferrin receptor protein 1 OS=Cricetulus griseus GN=TFRC PE=2 SV=1
47240	1	40558	>tr|G3HK56|G3HK56_CRIGR Lysosome-associated membrane glycoprotein 1 OS=Cricetulus griseus GN=I79_011073 PE=3 SV=1
37493	1	61550.1	>tr|G3H231|G3H231_CRIGR Acetyl-coenzyme A transporter 1 OS=Cricetulus griseus GN=H671_1g3022 PE=4 SV=1
37284	1	72604.7	>tr|G3HYB5|G3HYB5_CRIGR SET and MYND domain-containing protein 5 OS=Cricetulus griseus GN=H671_8g19531 PE=4 SV=1
37230	1	184472	>tr|G3GXH5|G3GXH5_CRIGR Sterile alpha motif domain-containing protein 9 OS=Cricetulus griseus GN=H671_1g4149 PE=4 SV=1
37185	1	42700.9	>tr|G3HXW9|G3HXW9_CRIGR Alpha-centractin OS=Cricetulus griseus GN=H671_3g10055 PE=3 SV=1
37156	1	52163.7	>tr|G3H3U7|G3H3U7_CRIGR Monocarboxylate transporter 12 OS=Cricetulus griseus GN=H671_3g9164 PE=4 SV=1
32277	1	97461.5	>sp|P0A705|IF2_ECOLI Translation initiation factor IF-2 OS=Escherichia coli (strain K12) GN=infB PE=1 SV=1
36767	1	44215	>sp|P49129|LAMP1_CRIGR Lysosome-associated membrane glycoprotein 1 OS=Cricetulus griseus GN=LAMP1 PE=2 SV=1
37649	1	103606	>tr|G3I4K1|G3I4K1_CRIGR Alpha-actinin-3 OS=Cricetulus griseus GN=H671_3g10132 PE=4 SV=1
36643	1	117321	>tr|B8LFD6|B8LFD6_ECOLI Beta-galactosidase OS=Escherichia coli (strain K12) GN=lacZ PE=3 SV=1
36363	1	20729.8	>sp|P0A8W5|YQGE_ECOLI UPF0301 protein YqgE OS=Escherichia coli (strain K12) GN=yqgE PE=1 SV=1
35082	1	48805.6	>sp|P0AB67|PNTB_ECOLI NAD(P) transhydrogenase subunit beta OS=Escherichia coli (strain K12) GN=pntB PE=1 SV=1
34871	1	95529.4	>sp|P23909|MUTS_ECOLI DNA mismatch repair protein MutS OS=Escherichia coli (strain K12) GN=mutS PE=1 SV=1
33989	1	40572.9	>sp|P31456|CBRA_ECOLI Protein CbrA OS=Escherichia coli (strain K12) GN=cbrA PE=2 SV=2
32759	1	35698.1	>sp|P0ACV2|LPXP_ECOLI Lipid A biosynthesis palmitoleoyltransferase OS=Escherichia coli (strain K12) GN=lpxP PE=1 SV=1
32364	1	170695	>sp|P22523|MUKB_ECOLI Chromosome partition protein MukB OS=Escherichia coli (strain K12) GN=mukB PE=1 SV=2
37124	1	44059.9	>tr|G3I7Y3|G3I7Y3_CRIGR Lysosome-associated membrane glycoprotein 1 OS=Cricetulus griseus GN=H671_3g10597 PE=3 SV=1
53933	1	49963.1	>tr|A0A061HXJ1|A0A061HXJ1_CRIGR Testisin-like protein OS=Cricetulus griseus GN=H671_7g18547 PE=3 SV=1
54908	1	309504	>tr|A0A061HXG1|A0A061HXG1_CRIGR Chromodomain-helicase-DNA-binding protein 6 OS=Cricetulus griseus GN=H671_6g15997 PE=4 SV=1
54871	1	61986.9	>tr|G3I4B8|G3I4B8_CRIGR Protein RUFY3 OS=Cricetulus griseus GN=I79_018294 PE=4 SV=1
54863	1	58961.4	>tr|A0A061I8B2|A0A061I8B2_CRIGR 4F2 cell-surface antigen heavy chain OS=Cricetulus griseus GN=H671_3g10243 PE=4 SV=1
54814	1	110408	>tr|G3H1Q1|G3H1Q1_CRIGR Type I inositol-3,4-bisphosphate 4-phosphatase OS=Cricetulus griseus GN=I79_004083 PE=4 SV=1
54766	1	95597.1	>tr|A0A061ILG4|A0A061ILG4_CRIGR Tudor domain-containing protein 3 OS=Cricetulus griseus GN=H671_1g1974 PE=4 SV=1
54233	1	165058	>tr|A0A061IQU0|A0A061IQU0_CRIGR Spectrin beta chain, brain 1 isoform 2 OS=Cricetulus griseus GN=H671_1g1303 PE=4 SV=1
46977	1	206801	>tr|G3H8K9|G3H8K9_CRIGR Bromodomain adjacent to zinc finger domain protein 2B OS=Cricetulus griseus GN=I79_006712 PE=4 SV=1
54197	1	63018.2	>tr|G3H962|G3H962_CRIGR Synaptic vesicle membrane protein VAT-1-like-like OS=Cricetulus griseus GN=I79_006926 PE=4 SV=1
55461	1	74935.5	>tr|A0A061IL75|A0A061IL75_CRIGR DCC-interacting protein 13-beta OS=Cricetulus griseus GN=H671_1g3526 PE=4 SV=1
53821	1	272514	>tr|G3I7N4|G3I7N4_CRIGR Uncharacterized protein OS=Cricetulus griseus GN=I79_019528 PE=4 SV=1
53640	1	68915.8	>tr|G3H709|G3H709_CRIGR Tudor domain-containing protein 3 OS=Cricetulus griseus GN=I79_006133 PE=4 SV=1
53490	1	41126.4	>tr|G3I3E4|G3I3E4_CRIGR E3 ubiquitin-protein ligase TRIM63 OS=Cricetulus griseus GN=I79_017949 PE=4 SV=1
53253	1	18795.6	>tr|G3H944|G3H944_CRIGR UPF0484 protein FAM167B OS=Cricetulus griseus GN=I79_006906 PE=4 SV=1
52976	1	151970	>tr|G3IEM6|G3IEM6_CRIGR Tyrosine-protein phosphatase non-receptor type 13 OS=Cricetulus griseus GN=I79_022176 PE=4 SV=1
52855	1	44215	>tr|A0A061IM78|A0A061IM78_CRIGR Lysosome-associated membrane glycoprotein 1 OS=Cricetulus griseus GN=H671_1g1762 PE=3 SV=1
54212	1	50133.9	>tr|G3HQ19|G3HQ19_CRIGR SH2 domain-containing protein 4B OS=Cricetulus griseus GN=I79_012908 PE=4 SV=1
56782	1	119306	>tr|G3H3V8|G3H3V8_CRIGR Poly [ADP-ribose] polymerase (Fragment) OS=Cricetulus griseus GN=I79_004948 PE=4 SV=1
59384	1	186562	>tr|G3IAS8|G3IAS8_CRIGR Kinesin-like protein KIF27 OS=Cricetulus griseus GN=I79_020709 PE=3 SV=1
59141	1	96800.9	>tr|G3I6U3|G3I6U3_CRIGR ATP-dependent RNA helicase DDX54 OS=Cricetulus griseus GN=I79_019221 PE=4 SV=1
58791	1	33735.4	>tr|A0A061HZZ4|A0A061HZZ4_CRIGR Sphingolipid delta(4)-desaturase DES1-like protein OS=Cricetulus griseus GN=H671_5g15007 PE=4 SV=1
58729	1	36723.2	>tr|A0A061IEY3|A0A061IEY3_CRIGR Olfactory receptor OS=Cricetulus griseus GN=H671_3g9828 PE=3 SV=1
58491	1	85370.4	>tr|G3GSM5|G3GSM5_CRIGR Transferrin receptor protein 1 OS=Cricetulus griseus GN=I79_000642 PE=4 SV=1
57798	1	271264	>tr|A0A061HXP4|A0A061HXP4_CRIGR Histone acetyltransferase (Fragment) OS=Cricetulus griseus GN=H671_7g18510 PE=3 SV=1
55205	1	67383.9	>tr|G3H1Q5|G3H1Q5_CRIGR Tyrosine-protein kinase OS=Cricetulus griseus GN=I79_004087 PE=3 SV=1
57214	1	23829	>tr|G3HG61|G3HG61_CRIGR ETS translocation variant 3-like protein OS=Cricetulus griseus GN=I79_009580 PE=3 SV=1
55380	1	64319.4	>tr|A0A061I4W1|A0A061I4W1_CRIGR Zinc finger protein 26 OS=Cricetulus griseus GN=H671_4g13154 PE=4 SV=1
56444	1	35971.6	>tr|A0A061IBB0|A0A061IBB0_CRIGR 60S ribosomal protein L12-like protein OS=Cricetulus griseus GN=H671_4g11736 PE=3 SV=1
56371	1	59003.4	>tr|O55221|O55221_CRIGR Putative CD98 protein OS=Cricetulus griseus PE=2 SV=1
56302	1	71660	>tr|G3GYJ4|G3GYJ4_CRIGR Prothrombin OS=Cricetulus griseus GN=I79_002873 PE=3 SV=1
56009	1	34242.7	>tr|A0A061HYX1|A0A061HYX1_CRIGR DCN1-like protein OS=Cricetulus griseus GN=H671_xg20034 PE=4 SV=1
55778	1	176836	>tr|G3I488|G3I488_CRIGR Eukaryotic translation initiation factor 4 gamma 3 OS=Cricetulus griseus GN=I79_018265 PE=4 SV=1
55610	1	71006.7	>tr|G3HZP0|G3HZP0_CRIGR DCC-interacting protein 13-beta OS=Cricetulus griseus GN=I79_016547 PE=4 SV=1
52444	1	83533.9	>tr|G3HVK6|G3HVK6_CRIGR Bile acid receptor OS=Cricetulus griseus GN=I79_014995 PE=3 SV=1
57220	1	145937	>tr|G3HKS8|G3HKS8_CRIGR Ribosome biogenesis protein BMS1-like OS=Cricetulus griseus GN=I79_011308 PE=4 SV=1
48136	1	37306.5	>tr|A0A061ICT1|A0A061ICT1_CRIGR Uncharacterized protein OS=Cricetulus griseus GN=H671_3g8546 PE=4 SV=1
52516	1	80264.1	>tr|G3GY21|G3GY21_CRIGR Nuclear protein MDM1 OS=Cricetulus griseus GN=I79_002675 PE=4 SV=1
49018	1	43273.7	>tr|G3H5W1|G3H5W1_CRIGR Phosphatidylinositol-5-phosphate 4-kinase type-2 beta OS=Cricetulus griseus GN=I79_005705 PE=4 SV=1
48973	1	55616.2	>tr|G3HSL5|G3HSL5_CRIGR E3 SUMO-protein ligase PIAS4 OS=Cricetulus griseus GN=I79_013849 PE=4 SV=1
48947	1	284741	>tr|A0A061IDV3|A0A061IDV3_CRIGR Chromodomain-helicase-DNA-binding protein 9 OS=Cricetulus griseus GN=H671_3g8998 PE=4 SV=1
48685	1	20807.2	>tr|G3IMD0|G3IMD0_CRIGR Testosterone 17-beta-dehydrogenase 3 (Fragment) OS=Cricetulus griseus GN=I79_025069 PE=3 SV=1
48231	1	84863.6	>tr|A0A061IG25|A0A061IG25_CRIGR Multiple C2 and transmembrane domain-containing protein 1 OS=Cricetulus griseus GN=H671_2g5689 PE=4 SV=1
49405	1	37508.6	>tr|G3HKI3|G3HKI3_CRIGR UPF0611 protein FAM169B OS=Cricetulus griseus GN=I79_011209 PE=4 SV=1
48208	1	80438.2	>tr|G3H209|G3H209_CRIGR Poly [ADP-ribose] polymerase OS=Cricetulus griseus GN=I79_004209 PE=4 SV=1
49455	1	43985.1	>tr|G3H1F7|G3H1F7_CRIGR Thyroid hormone receptor beta OS=Cricetulus griseus GN=I79_003982 PE=3 SV=1
47973	1	54211.6	>tr|A0A061I9T5|A0A061I9T5_CRIGR Monocarboxylate transporter 12 OS=Cricetulus griseus GN=H671_3g9164 PE=4 SV=1
47880	1	42060.4	>tr|A0A061I4H4|A0A061I4H4_CRIGR Nuclear receptor subfamily 1 group I member 3-like isoform 5 OS=Cricetulus griseus GN=H671_5g13742 PE=3 SV=1
47764	1	413388	>tr|G3I905|G3I905_CRIGR E3 ubiquitin-protein ligase UBR4 OS=Cricetulus griseus GN=I79_020038 PE=4 SV=1
47700	1	226851	>tr|G3IH63|G3IH63_CRIGR Myosin-9 OS=Cricetulus griseus GN=I79_023145 PE=3 SV=1
47468	1	71806.6	>tr|A0A061INK9|A0A061INK9_CRIGR Protein RUFY3-like isoform 1 OS=Cricetulus griseus GN=H671_1g3372 PE=4 SV=1
47455	1	99326.4	>tr|A0A061I3Y4|A0A061I3Y4_CRIGR SH2B adapter protein 2 OS=Cricetulus griseus GN=H671_4g13425 PE=4 SV=1
47317	1	140358	>tr|G3IMT1|G3IMT1_CRIGR Collagen alpha-3(VI) chain OS=Cricetulus griseus GN=I79_025227 PE=4 SV=1
48222	1	240692	>tr|A0A061IPC1|A0A061IPC1_CRIGR [Protein ADP-ribosylarginine] hydrolase-like protein 1 OS=Cricetulus griseus GN=H671_1g1763 PE=4 SV=1
51360	1	153959	>tr|G3HKX1|G3HKX1_CRIGR Enhancer of mRNA-decapping protein 4 OS=Cricetulus griseus GN=I79_011353 PE=4 SV=1
29119	1	108254	>tr|F1N0J2|F1N0J2_BOVIN Microtubule-associated protein OS=Bos taurus GN=MAP4 PE=1 SV=2
52419	1	161771	>tr|A0A061IQ65|A0A061IQ65_CRIGR Spectrin beta chain, brain 1 isoform 1 OS=Cricetulus griseus GN=H671_1g1303 PE=4 SV=1
52003	1	99479.9	>tr|A0A061IBG0|A0A061IBG0_CRIGR Phosphodiesterase OS=Cricetulus griseus GN=H671_3g8643 PE=3 SV=1
51987	1	59745.5	>tr|G3HF85|G3HF85_CRIGR Serine/threonine-protein kinase PLK5 (Fragment) OS=Cricetulus griseus GN=I79_009241 PE=4 SV=1
51958	1	18570.4	>tr|G3I949|G3I949_CRIGR 60S ribosomal protein L22-like 1 OS=Cricetulus griseus GN=I79_020083 PE=4 SV=1
51942	1	27152.6	>tr|G3I4P2|G3I4P2_CRIGR Chymotrypsinogen B OS=Cricetulus griseus GN=I79_018425 PE=3 SV=1
49240	1	92981.9	>tr|A0A061I277|A0A061I277_CRIGR ATP-dependent RNA helicase DDX54 isoform 1 OS=Cricetulus griseus GN=H671_4g12795 PE=4 SV=1
51435	1	5915.86	>tr|G3H8R4|G3H8R4_CRIGR Uncharacterized protein OS=Cricetulus griseus GN=I79_006774 PE=4 SV=1
52491	1	84294.4	>tr|G3GV53|G3GV53_CRIGR Prolyl endopeptidase-like OS=Cricetulus griseus GN=I79_001584 PE=4 SV=1
51136	1	103690	>tr|A0A098KXF2|A0A098KXF2_CRIGR Ubiquitinyl hydrolase 1 OS=Cricetulus griseus GN=H671_1g1609 PE=3 SV=1
50859	1	252905	>tr|G3I1Q6|G3I1Q6_CRIGR Telomerase protein component 1 OS=Cricetulus griseus GN=I79_017321 PE=4 SV=1
50780	1	39608.5	>tr|Q7M0H5|Q7M0H5_CRIGR Cre recombinase protein OS=Cricetulus griseus PE=4 SV=1
50129	1	88070	>tr|G3HZI4|G3HZI4_CRIGR Golgin subfamily A member 1 OS=Cricetulus griseus GN=I79_016488 PE=4 SV=1
49834	1	308501	>tr|A0A061HYS8|A0A061HYS8_CRIGR Chromodomain-helicase-DNA-binding protein 6 OS=Cricetulus griseus GN=H671_6g15997 PE=4 SV=1
49661	1	120175	>tr|G3H290|G3H290_CRIGR Acyl-CoA dehydrogenase family member 10 OS=Cricetulus griseus GN=I79_004261 PE=4 SV=1
49653	1	257805	>tr|G3H0Q7|G3H0Q7_CRIGR Chromodomain-helicase-DNA-binding protein 9 (Fragment) OS=Cricetulus griseus GN=I79_003721 PE=4 SV=1
51466	1	23750.5	>tr|A0A061HYB4|A0A061HYB4_CRIGR Ubiquitin-conjugating enzyme E2 S-like protein (Fragment) OS=Cricetulus griseus GN=H671_21058 PE=3 SV=1
7185	1	57792.3	>tr|A4FV15|A4FV15_BOVIN PIAS4 protein OS=Bos taurus GN=PIAS4 PE=2 SV=1
8875	1	44004.9	>tr|F1MW97|F1MW97_BOVIN Uncharacterized protein OS=Bos taurus GN=HGH1 PE=4 SV=1
8614	1	77287.1	>tr|Q2HJD6|Q2HJD6_BOVIN CUX1 protein (Fragment) OS=Bos taurus GN=CUX1 PE=2 SV=1
8249	1	35853.8	>tr|Q2TBI3|Q2TBI3_BOVIN G2E3 protein OS=Bos taurus GN=G2E3 PE=2 SV=1
8208	1	51137.4	>tr|E1BGV1|E1BGV1_BOVIN Uncharacterized protein OS=Bos taurus GN=SH2D4B PE=4 SV=2
8133	1	36661.7	>tr|K4JDS8|K4JDS8_BOVIN Alpha-2-macroglobulin variant 15 OS=Bos taurus GN=A2M PE=2 SV=1
7785	1	94214.2	>tr|A0JNH8|A0JNH8_BOVIN Dipeptidyl-peptidase 10 OS=Bos taurus GN=DPP10 PE=2 SV=1
29427	1	247144	>tr|E1BCC0|E1BCC0_BOVIN Uncharacterized protein OS=Bos taurus GN=FAM186A PE=4 SV=2
7267	1	64110.6	>tr|A6H798|A6H798_BOVIN LOC616153 protein OS=Bos taurus GN=LOC616153 PE=2 SV=1
9861	1	52032.7	>tr|G8JKV4|G8JKV4_BOVIN Serine--tRNA ligase, mitochondrial OS=Bos taurus GN=SARS2 PE=4 SV=1
7051	1	18507.4	>tr|A7MBE3|A7MBE3_BOVIN LOC617897 protein OS=Bos taurus GN=LOC617897 PE=2 SV=1
7022	1	83975.5	>tr|A4FUY3|A4FUY3_BOVIN LOC539976 protein OS=Bos taurus GN=LOC539976 PE=2 SV=1
6894	1	85355.2	>tr|A7MBI4|A7MBI4_BOVIN DHX32 protein OS=Bos taurus GN=DHX32 PE=2 SV=1
6836	1	34286.1	>tr|Q58CS4|Q58CS4_BOVIN Serine--tRNA ligase, mitochondrial OS=Bos taurus GN=SARS2 PE=2 SV=1
6707	1	52790.9	>tr|Q5E9S7|Q5E9S7_BOVIN RasGEF domain family, member 1A OS=Bos taurus GN=RASGEF1A PE=2 SV=1
5928	1	52559.8	>sp|P46201|UTMP_BOVIN Uterine milk protein OS=Bos taurus PE=2 SV=1
7362	1	45317.2	>tr|G3MZ14|G3MZ14_BOVIN Uncharacterized protein OS=Bos taurus GN=MBOAT2 PE=3 SV=1
11778	1	41550.4	>tr|Q3MHY9|Q3MHY9_BOVIN ACTR1A protein (Fragment) OS=Bos taurus GN=ACTR1A PE=2 SV=1
13894	1	28212.9	>tr|A7YWU6|A7YWU6_BOVIN CTRB1 protein OS=Bos taurus GN=CTRB1 PE=2 SV=1
13828	1	39525.7	>tr|A7MBD2|A7MBD2_BOVIN MRM1 protein OS=Bos taurus GN=MRM1 PE=2 SV=1
13811	1	106850	>tr|Q9BDV1|Q9BDV1_BOVIN BRCA1 (Fragment) OS=Bos taurus GN=BRCA1 PE=4 SV=1
13663	1	55457.5	>tr|A6QPP2|A6QPP2_BOVIN SERPIND1 protein OS=Bos taurus GN=SERPIND1 PE=2 SV=1
13472	1	8548.33	>tr|Q0VCK2|Q0VCK2_BOVIN cAMP-dependent protein kinase inhibitor OS=Bos taurus GN=PKIB PE=2 SV=1
13257	1	51214.9	>tr|C4PU73|C4PU73_BOVIN Serin peptidase inhibitor, clade A (Alpha-1 antiproteinase, antitrypsin)-like OS=Bos taurus GN=LOC286871 PE=2 SV=1
9304	1	22857.8	>tr|F1N2Q9|F1N2Q9_BOVIN Uncharacterized protein OS=Bos taurus GN=DIRAS2 PE=4 SV=2
11835	1	29042.8	>tr|A6QPJ0|A6QPJ0_BOVIN COL4A1 protein (Fragment) OS=Bos taurus GN=COL4A1 PE=2 SV=1
9575	1	69041.9	>tr|E1BA85|E1BA85_BOVIN Uncharacterized protein OS=Bos taurus GN=ATG16L2 PE=4 SV=1
11761	1	42665.1	>tr|F1N466|F1N466_BOVIN Uncharacterized protein OS=Bos taurus GN=C20orf96 PE=4 SV=1
11703	1	56864.9	>tr|F1N064|F1N064_BOVIN Uncharacterized protein OS=Bos taurus GN=ETV3 PE=3 SV=2
11649	1	42585.3	>tr|Q5EAA2|Q5EAA2_BOVIN Mevalonate kinase OS=Bos taurus GN=MVK PE=2 SV=1
11470	1	116886	>tr|F1MF57|F1MF57_BOVIN Uncharacterized protein OS=Bos taurus GN=NEBL PE=4 SV=2
10066	1	76710.2	>tr|F1MN94|F1MN94_BOVIN Tensin-4 OS=Bos taurus GN=TNS4 PE=4 SV=1
9881	1	107366	>tr|F1N649|F1N649_BOVIN Seizure protein 6 homolog OS=Bos taurus GN=SEZ6 PE=4 SV=1
5562	1	56256.9	>sp|A2VDL4|SATT_BOVIN Neutral amino acid transporter A OS=Bos taurus GN=SLC1A4 PE=2 SV=1
11858	1	32252	>tr|K4JBT0|K4JBT0_BOVIN Alpha-2-macroglobulin variant 21 OS=Bos taurus GN=A2M PE=2 SV=1
1670	1	65425.5	>sp|Q3MHH1|SHQ1_BOVIN Protein SHQ1 homolog OS=Bos taurus GN=SHQ1 PE=2 SV=1
5799	1	46322.3	>sp|Q9TTE1|SPA31_BOVIN Serpin A3-1 OS=Bos taurus GN=SERPINA3-1 PE=1 SV=3
2468	1	103713	>sp|Q0III9|ACTN3_BOVIN Alpha-actinin-3 OS=Bos taurus GN=ACTN3 PE=2 SV=1
2428	1	266785	>sp|Q9TTS3|ACACA_BOVIN Acetyl-CoA carboxylase 1 OS=Bos taurus GN=ACACA PE=2 SV=1
2098	1	79616.2	>sp|Q2TBI4|TRAP1_BOVIN Heat shock protein 75 kDa, mitochondrial OS=Bos taurus GN=TRAP1 PE=2 SV=1
1865	1	40867.5	>sp|A6QPR9|TEFM_BOVIN Transcription elongation factor, mitochondrial OS=Bos taurus GN=TEFM PE=2 SV=2
1822	1	58715.2	>sp|Q9N0F3|SYSM_BOVIN Serine--tRNA ligase, mitochondrial OS=Bos taurus GN=SARS2 PE=1 SV=1
2850	1	208487	>sp|Q864U1|BRCA1_BOVIN Breast cancer type 1 susceptibility protein homolog OS=Bos taurus GN=BRCA1 PE=1 SV=1
1735	1	59803	>sp|Q32KS0|TBCE_BOVIN Tubulin-specific chaperone E OS=Bos taurus GN=TBCE PE=2 SV=1
2902	1	114272	>sp|A2VDP1|BRE1A_BOVIN E3 ubiquitin-protein ligase BRE1A OS=Bos taurus GN=RNF20 PE=2 SV=1
1639	1	46322.4	>sp|A2I7M9|SPA32_BOVIN Serpin A3-2 OS=Bos taurus GN=SERPINA3-2 PE=3 SV=1
1025	1	131874	>sp|Q28139|NCKX1_BOVIN Sodium/potassium/calcium exchanger 1 OS=Bos taurus GN=SLC24A1 PE=1 SV=2
713	1	42557.3	>sp|Q5E9T8|KIME_BOVIN Mevalonate kinase OS=Bos taurus GN=MVK PE=2 SV=1
701	1	73114.7	>sp|Q2KJ63|KLKB1_BOVIN Plasma kallikrein OS=Bos taurus GN=KLKB1 PE=2 SV=1
513	1	18941.5	>sp|Q28028|IL15_BOVIN Interleukin-15 OS=Bos taurus GN=IL15 PE=2 SV=1
144	1	23531.8	>sp|P17322|EDN1_BOVIN Endothelin-1 OS=Bos taurus GN=EDN1 PE=2 SV=1
22	1	71244.3	>sp|P02769|ALBU_BOVIN Serum albumin OS=Bos taurus GN=ALB PE=1 SV=4
1775	1	76752.3	>sp|Q32PJ7|TENS4_BOVIN Tensin-4 OS=Bos taurus GN=TNS4 PE=2 SV=2
4007	1	26927.2	>sp|Q0III6|DNJB6_BOVIN DnaJ homolog subfamily B member 6 OS=Bos taurus GN=DNAJB6 PE=2 SV=1
14722	1	146431	>tr|G3N0U2|G3N0U2_BOVIN Uncharacterized protein OS=Bos taurus GN=CCNB3 PE=3 SV=1
4884	1	93912.9	>sp|A5PJZ5|NUP93_BOVIN Nuclear pore complex protein Nup93 OS=Bos taurus GN=NUP93 PE=2 SV=1
4692	1	112131	>sp|P36225|MAP4_BOVIN Microtubule-associated protein 4 OS=Bos taurus GN=MAP4 PE=1 SV=1
4604	1	207687	>sp|Q28019|LTBP2_BOVIN Latent-transforming growth factor beta-binding protein 2 OS=Bos taurus GN=LTBP2 PE=1 SV=2
4487	1	17198	>sp|P80195|GLCM1_BOVIN Glycosylation-dependent cell adhesion molecule 1 OS=Bos taurus GN=GLYCAM1 PE=1 SV=2
4468	1	50968.9	>sp|P50397|GDIB_BOVIN Rab GDP dissociation inhibitor beta OS=Bos taurus GN=GDI2 PE=2 SV=3
2499	1	52827.2	>sp|P41361|ANT3_BOVIN Antithrombin-III OS=Bos taurus GN=SERPINC1 PE=1 SV=2
4395	1	42516.4	>sp|Q5BIP5|GFOD2_BOVIN Glucose-fructose oxidoreductase domain-containing protein 2 OS=Bos taurus GN=GFOD2 PE=2 SV=1
5672	1	107396	>sp|A0JNA2|SEZ6_BOVIN Seizure protein 6 homolog OS=Bos taurus GN=SEZ6 PE=2 SV=1
3966	1	62637.8	>sp|O02675|DPYL2_BOVIN Dihydropyrimidinase-related protein 2 OS=Bos taurus GN=DPYSL2 PE=1 SV=1
3887	1	121829	>sp|A0JN80|DI3L1_BOVIN DIS3-like exonuclease 1 OS=Bos taurus GN=DIS3L PE=2 SV=2
3733	1	92654.2	>sp|Q95M18|ENPL_BOVIN Endoplasmin OS=Bos taurus GN=HSP90B1 PE=2 SV=1
3632	1	26308.9	>sp|P00767|CTRB_BOVIN Chymotrypsinogen B OS=Bos taurus PE=1 SV=1
3379	1	41599.7	>sp|Q1ZYR0|CLN5_BOVIN Ceroid-lipofuscinosis neuronal protein 5 OS=Bos taurus GN=CLN5 PE=2 SV=1
3169	1	31595.5	>sp|Q1LZ89|CC106_BOVIN Coiled-coil domain-containing protein 106 OS=Bos taurus GN=CCDC106 PE=2 SV=1
2964	1	20539.1	>sp|Q32LF5|CA052_BOVIN UPF0690 protein C1orf52 homolog OS=Bos taurus PE=2 SV=1
4425	1	77773.3	>sp|Q08DQ2|GFPT2_BOVIN Glutamine--fructose-6-phosphate aminotransferase [isomerizing] 2 OS=Bos taurus GN=GFPT2 PE=2 SV=1
24124	1	378902	>tr|E1BKZ5|E1BKZ5_BOVIN Uncharacterized protein OS=Bos taurus GN=GOLGB1 PE=4 SV=2
21184	1	136421	>tr|E1BDX1|E1BDX1_BOVIN Uncharacterized protein OS=Bos taurus GN=CTC1 PE=4 SV=2
24919	1	30879.5	>tr|F1MI46|F1MI46_BOVIN Osteopontin OS=Bos taurus GN=SPP1 PE=1 SV=1
24898	1	11306.6	>tr|Q56JY6|Q56JY6_BOVIN Minichromosome maintenance protein 7 OS=Bos taurus PE=2 SV=1
24600	1	111872	>tr|G3N0N0|G3N0N0_BOVIN Uncharacterized protein OS=Bos taurus GN=LOC100124497 PE=4 SV=1
24580	1	52920.1	>tr|F1MSZ6|F1MSZ6_BOVIN Antithrombin-III OS=Bos taurus GN=SERPINC1 PE=3 SV=1
24437	1	74875.1	>tr|F1MM30|F1MM30_BOVIN Uncharacterized protein OS=Bos taurus GN=DPP10 PE=3 SV=1
25389	1	158843	>tr|F1N693|F1N693_BOVIN Homeobox protein cut-like OS=Bos taurus GN=CUX1 PE=3 SV=2
24127	1	160535	>tr|E1BNN5|E1BNN5_BOVIN Uncharacterized protein OS=Bos taurus GN=KIF27 PE=3 SV=1
25426	1	248178	>tr|E1BP55|E1BP55_BOVIN Uncharacterized protein OS=Bos taurus GN=NAV3 PE=4 SV=2
23619	1	171827	>tr|E1BP50|E1BP50_BOVIN Uncharacterized protein OS=Bos taurus GN=TNKS1BP1 PE=1 SV=2
22612	1	60480.4	>tr|F1MNA6|F1MNA6_BOVIN Uncharacterized protein OS=Bos taurus GN=FTCD PE=1 SV=2
22443	1	170545	>tr|G3X6V3|G3X6V3_BOVIN Uncharacterized protein OS=Bos taurus GN=KIAA1210 PE=4 SV=1
22403	1	186559	>tr|A6H7H0|A6H7H0_BOVIN IQGAP3 protein OS=Bos taurus GN=IQGAP3 PE=2 SV=1
22338	1	19923.8	>tr|Q8MII9|Q8MII9_BOVIN Aminopeptidase (Fragment) OS=Bos taurus PE=2 SV=1
21802	1	125770	>tr|E1BCU3|E1BCU3_BOVIN Uncharacterized protein OS=Bos taurus GN=AASDH PE=4 SV=1
14017	1	14303.7	>tr|Q4AE15|Q4AE15_BOVIN Urocortin OS=Bos taurus GN=UCN PE=2 SV=1
24423	1	88919.8	>tr|F1MIX9|F1MIX9_BOVIN Uncharacterized protein OS=Bos taurus GN=CEP89 PE=4 SV=2
26148	1	39687.3	>tr|K4JR71|K4JR71_BOVIN Alpha-2-macroglobulin variant 2 OS=Bos taurus GN=A2M PE=2 SV=1
60046	1	64551.7	>tr|G3GXV5|G3GXV5_CRIGR Uncharacterized protein C20orf152-like (Fragment) OS=Cricetulus griseus GN=I79_002599 PE=4 SV=1
28703	1	45873.9	>tr|K4JBS4|K4JBS4_BOVIN Alpha-2-macroglobulin variant 11 OS=Bos taurus GN=A2M PE=2 SV=1
28700	1	307136	>tr|F1N734|F1N734_BOVIN Uncharacterized protein OS=Bos taurus GN=CHD6 PE=4 SV=2
28617	1	126793	>tr|E1BMY0|E1BMY0_BOVIN Poly [ADP-ribose] polymerase OS=Bos taurus GN=TNKS2 PE=4 SV=2
28576	1	348754	>tr|Q6Q144|Q6Q144_BOVIN Reelin (Fragment) OS=Bos taurus GN=RELN PE=2 SV=1
28573	1	98694.6	>tr|G3N2U5|G3N2U5_BOVIN Uncharacterized protein OS=Bos taurus GN=TTLL6 PE=4 SV=1
25121	1	60250.7	>tr|F1MH02|F1MH02_BOVIN Uncharacterized protein OS=Bos taurus GN=MBOAT2 PE=3 SV=2
26472	1	91509.5	>tr|F1N587|F1N587_BOVIN Uncharacterized protein OS=Bos taurus GN=CPT1C PE=3 SV=2
21034	1	328102	>tr|E1BDZ3|E1BDZ3_BOVIN Uncharacterized protein OS=Bos taurus GN=CHD9 PE=4 SV=1
25989	1	112057	>tr|F1MAZ1|F1MAZ1_BOVIN Microtubule-associated protein OS=Bos taurus GN=MAP4 PE=1 SV=2
25932	1	87708.2	>tr|E1BPP5|E1BPP5_BOVIN Uncharacterized protein OS=Bos taurus GN=IL17RC PE=4 SV=2
25718	1	54282.5	>tr|E1B943|E1B943_BOVIN Uncharacterized protein OS=Bos taurus PE=4 SV=1
25628	1	80282.6	>tr|E1BMX9|E1BMX9_BOVIN Uncharacterized protein OS=Bos taurus GN=ZNF605 PE=4 SV=2
25581	1	47437.7	>tr|Q58CT1|Q58CT1_BOVIN Mevalonate kinase OS=Bos taurus GN=MVK PE=2 SV=1
25495	1	55774.6	>tr|E1BNY5|E1BNY5_BOVIN Uncharacterized protein OS=Bos taurus GN=RUFY3 PE=4 SV=2
25487	1	52498	>tr|G3N2N3|G3N2N3_BOVIN Uncharacterized protein OS=Bos taurus GN=SH2D4B PE=4 SV=1
27987	1	31341.4	>tr|Q2YDN0|Q2YDN0_BOVIN Histone stem loop binding protein OS=Bos taurus GN=SLBP PE=2 SV=1
16057	1	41270.6	>tr|F1MDZ0|F1MDZ0_BOVIN Transcription elongation factor, mitochondrial OS=Bos taurus GN=TEFM PE=4 SV=2
21327	1	74314.7	>tr|F1MRH8|F1MRH8_BOVIN Uncharacterized protein OS=Bos taurus GN=SH2B2 PE=4 SV=1
18584	1	186950	>tr|F1MTH3|F1MTH3_BOVIN Uncharacterized protein OS=Bos taurus GN=TIAM2 PE=4 SV=2
18499	1	375344	>tr|F1MUS6|F1MUS6_BOVIN Reelin OS=Bos taurus GN=RELN PE=4 SV=2
17921	1	31717.5	>tr|F1MQ42|F1MQ42_BOVIN Uncharacterized protein OS=Bos taurus GN=SLBP PE=4 SV=1
17365	1	71274.3	>tr|A0A140T897|A0A140T897_BOVIN Serum albumin OS=Bos taurus GN=ALB PE=3 SV=1
16967	1	53493.7	>tr|G3X7C1|G3X7C1_BOVIN Uncharacterized protein OS=Bos taurus GN=THRB PE=3 SV=1
18790	1	269690	>tr|F1MKE9|F1MKE9_BOVIN Spectrin beta chain OS=Bos taurus GN=SPTB PE=3 SV=2
16572	1	208511	>tr|F1MYX8|F1MYX8_BOVIN Breast cancer type 1 susceptibility protein homolog OS=Bos taurus GN=BRCA1 PE=4 SV=1
19057	1	1.01083e+06	>tr|F1MGT1|F1MGT1_BOVIN Uncharacterized protein OS=Bos taurus GN=SYNE1 PE=4 SV=2
15815	1	94068	>tr|E1BLX1|E1BLX1_BOVIN Uncharacterized protein OS=Bos taurus GN=IFT88 PE=4 SV=2
15453	1	82412.4	>tr|F1N5U1|F1N5U1_BOVIN Uncharacterized protein OS=Bos taurus GN=G2E3 PE=4 SV=1
15263	1	79616.2	>tr|M5FJZ9|M5FJZ9_BOVIN Heat shock protein 75 kDa, mitochondrial OS=Bos taurus GN=TRAP1 PE=3 SV=1
15128	1	77003	>tr|G3N1P4|G3N1P4_BOVIN Uncharacterized protein OS=Bos taurus GN=RUFY3 PE=4 SV=1
15022	1	71244.4	>tr|B0JYQ0|B0JYQ0_BOVIN ALB protein OS=Bos taurus GN=ALB PE=2 SV=1
14879	1	38641.6	>tr|Q58CT7|Q58CT7_BOVIN Mevalonate kinase OS=Bos taurus GN=MVK PE=2 SV=1
29174	1	186497	>tr|E1B946|E1B946_BOVIN Uncharacterized protein OS=Bos taurus GN=IQGAP3 PE=4 SV=2
16657	1	161452	>tr|G1K238|G1K238_BOVIN Collagen alpha-1(IV) chain OS=Bos taurus GN=COL4A1 PE=3 SV=2
20024	1	64609.7	>tr|E1BIL7|E1BIL7_BOVIN Uncharacterized protein OS=Bos taurus GN=ZKSCAN1 PE=4 SV=1
20988	1	115390	>tr|F1MAZ3|F1MAZ3_BOVIN Microtubule-associated protein OS=Bos taurus GN=MAP4 PE=1 SV=2
20904	1	794556	>tr|F1MF78|F1MF78_BOVIN Uncharacterized protein OS=Bos taurus GN=SYNE2 PE=4 SV=2
20865	1	129150	>tr|E1BK14|E1BK14_BOVIN Uncharacterized protein OS=Bos taurus GN=MCF2L PE=4 SV=1
20678	1	316839	>tr|E1BKB7|E1BKB7_BOVIN Uncharacterized protein OS=Bos taurus GN=MGA PE=4 SV=2
20672	1	83456.3	>tr|E1BIG6|E1BIG6_BOVIN Uncharacterized protein OS=Bos taurus GN=TFRC PE=4 SV=2
20648	1	42700.9	>tr|F2Z4F0|F2Z4F0_BOVIN Uncharacterized protein OS=Bos taurus GN=ACTR1A PE=1 SV=1
18646	1	50903.7	>tr|F1MFW9|F1MFW9_BOVIN Uncharacterized protein OS=Bos taurus GN=KRT24 PE=3 SV=2
20217	1	103590	>tr|G3X7I1|G3X7I1_BOVIN Alpha-actinin-3 OS=Bos taurus GN=ACTN3 PE=4 SV=1
14443	1	121756	>tr|F1MEA6|F1MEA6_BOVIN DIS3-like exonuclease 1 OS=Bos taurus GN=DIS3L PE=3 SV=2
19947	1	183930	>tr|F1MRM6|F1MRM6_BOVIN Uncharacterized protein OS=Bos taurus GN=KIAA1107 PE=4 SV=2
19645	1	119026	>tr|F1MP49|F1MP49_BOVIN Uncharacterized protein OS=Bos taurus GN=TRIM24 PE=4 SV=2
19592	1	124922	>tr|E1BNE4|E1BNE4_BOVIN Uncharacterized protein OS=Bos taurus GN=KIAA1107 PE=4 SV=2
19515	1	38037.8	>tr|G3X8B6|G3X8B6_BOVIN Olfactory receptor OS=Bos taurus GN=LOC784595 PE=3 SV=1
19406	1	135216	>tr|E1B7Q3|E1B7Q3_BOVIN Uncharacterized protein OS=Bos taurus GN=LAMC2 PE=1 SV=2
19183	1	266854	>tr|E1BGH6|E1BGH6_BOVIN Acetyl-CoA carboxylase 1 OS=Bos taurus GN=ACACA PE=4 SV=2
19065	1	156613	>tr|A6QP67|A6QP67_BOVIN LOC616969 protein OS=Bos taurus GN=LOC616969 PE=2 SV=1
20624	1	220913	>tr|F1MF86|F1MF86_BOVIN Latent-transforming growth factor beta-binding protein 2 OS=Bos taurus GN=LTBP2 PE=4 SV=1
109566	1	140695	>tr|Q7YU03|Q7YU03_DROME CG3632, isoform E OS=Drosophila melanogaster GN=CG3632 PE=1 SV=1
110756	1	34867.9	>tr|Q6W4K1|Q6W4K1_DROME Hexosyltransferase (Fragment) OS=Drosophila melanogaster GN=CG3038 PE=3 SV=1
110392	1	173040	>tr|Q9VMF3|Q9VMF3_DROME Dizzy isoform AII OS=Drosophila melanogaster GN=PDZ-GEF PE=1 SV=2
109987	1	271302	>tr|Q9VEF7|Q9VEF7_DROME Uncharacterized protein, isoform A OS=Drosophila melanogaster GN=CG43102 PE=4 SV=2
109671	1	137592	>tr|Q9VX80|Q9VX80_DROME CG5004, isoform A OS=Drosophila melanogaster GN=CG5004-RA PE=2 SV=1
109621	1	595854	>tr|M9NCM6|M9NCM6_DROME Split ends, isoform D OS=Drosophila melanogaster GN=spen PE=1 SV=1
109612	1	112299	>tr|Q9VAH2|Q9VAH2_DROME CG7837 OS=Drosophila melanogaster GN=CG7837 PE=2 SV=2
94558	1	31971.4	>tr|Q8SXU9|Q8SXU9_DROME RE20575p OS=Drosophila melanogaster GN=CG9192 PE=2 SV=1
109574	1	131231	>tr|Q9VM62|Q9VM62_DROME LD34181p OS=Drosophila melanogaster GN=SA PE=1 SV=2
111910	1	332763	>tr|A0A126GUS6|A0A126GUS6_DROME Molecule interacting with CasL, isoform Q OS=Drosophila melanogaster GN=Mical PE=4 SV=1
108974	1	55324	>tr|M9PGN9|M9PGN9_DROME Ocelliless, isoform D OS=Drosophila melanogaster GN=oc PE=4 SV=1
108672	1	105849	>tr|Q9VYA5|Q9VYA5_DROME FI02888p OS=Drosophila melanogaster GN=Lig4 PE=2 SV=1
108458	1	78199.7	>tr|A1Z6L9|A1Z6L9_DROME FI21274p1 OS=Drosophila melanogaster GN=Trap1 PE=1 SV=1
107646	1	32885	>tr|Q9VHC8|Q9VHC8_DROME CG8149 OS=Drosophila melanogaster GN=CG8149 PE=1 SV=1
107415	1	46469.2	>tr|Q6NR09|Q6NR09_DROME RE08107p OS=Drosophila melanogaster GN=Dmel\CG33993 PE=2 SV=1
107371	1	139624	>tr|A8JV04|A8JV04_DROME CG3632, isoform F OS=Drosophila melanogaster GN=CG3632 PE=1 SV=1
109580	1	156220	>tr|B7Z026|B7Z026_DROME Dizzy isoform CII OS=Drosophila melanogaster GN=PDZ-GEF PE=1 SV=1
113520	1	221569	>tr|O96542|O96542_DROME Enhancer of polycomb-like protein OS=Drosophila melanogaster GN=E(Pc) PE=2 SV=1
242421	1	112012	>tr|Q27461|Q27461_CAEEL Sodium/potassium-transporting ATPase subunit alpha OS=Caenorhabditis elegans GN=eat-6 PE=3 SV=1
115078	1	84154.1	>sp|Q5ZMS6|TDRD3_CHICK Tudor domain-containing protein 3 OS=Gallus gallus GN=TDRD3 PE=2 SV=1
272228	1	70167.7	>tr|Q503E6|Q503E6_DANRE Ezrin a OS=Danio rerio GN=ezra PE=1 SV=1
114794	1	137455	>sp|Q03696|NGCA_CHICK Neuronal-glial cell adhesion molecule OS=Gallus gallus PE=1 SV=2
114576	1	31768.6	>sp|Q90615|ITA1_CHICK Integrin alpha-1 (Fragment) OS=Gallus gallus GN=ITGA1 PE=2 SV=1
114209	1	264147	>sp|P11029|ACAC_CHICK Acetyl-CoA carboxylase OS=Gallus gallus GN=ACAC PE=1 SV=1
111083	1	34598.7	>tr|Q6W4I1|Q6W4I1_DROME Hexosyltransferase (Fragment) OS=Drosophila melanogaster GN=CG3038 PE=3 SV=1
113706	1	78050.7	>tr|Q8IHC2|Q8IHC2_DROME AT15050p OS=Drosophila melanogaster GN=Trap1 PE=2 SV=1
111603	1	124823	>tr|M9MS57|M9MS57_DROME Ranbp16, isoform E OS=Drosophila melanogaster GN=Ranbp16 PE=4 SV=1
112701	1	386126	>tr|X2J8E9|X2J8E9_DROME Dachsous, isoform B OS=Drosophila melanogaster GN=ds PE=4 SV=1
112288	1	593821	>tr|M9PBJ8|M9PBJ8_DROME Split ends, isoform G OS=Drosophila melanogaster GN=spen PE=1 SV=1
112247	1	748088	>tr|O76281|O76281_DROME Projectin (Fragment) OS=Drosophila melanogaster GN=bt PE=4 SV=1
112210	1	196398	>tr|A1Z8W9|A1Z8W9_DROME Gartenzwerg, isoform A OS=Drosophila melanogaster GN=garz PE=1 SV=1
112066	1	196095	>tr|Q961U1|Q961U1_DROME GH07636p OS=Drosophila melanogaster GN=bt PE=2 SV=1
112006	1	76149.5	>tr|Q0E8Q6|Q0E8Q6_DROME Uncharacterized protein, isoform B OS=Drosophila melanogaster GN=CG16863 PE=4 SV=1
105650	1	127049	>tr|M9MSQ1|M9MSQ1_DROME CG5004, isoform B OS=Drosophila melanogaster GN=CG5004 PE=4 SV=1
114199	1	277627	>sp|P12276|FAS_CHICK Fatty acid synthase OS=Gallus gallus GN=FASN PE=1 SV=5
98282	1	157921	>tr|Q8T0T0|Q8T0T0_DROME GH09618p OS=Drosophila melanogaster GN=Patronin PE=2 SV=1
107284	1	107034	>tr|X2JAB9|X2JAB9_DROME Vinculin, isoform B OS=Drosophila melanogaster GN=Vinc PE=1 SV=1
100983	1	78899.3	>tr|Q9VAS4|Q9VAS4_DROME LP22773p OS=Drosophila melanogaster GN=CG14529 PE=2 SV=1
100943	1	172512	>tr|B7Z025|B7Z025_DROME Dizzy isoform BII OS=Drosophila melanogaster GN=PDZ-GEF PE=1 SV=1
100682	1	95061.2	>tr|Q7K0L8|Q7K0L8_DROME FLASH ortholog, isoform A OS=Drosophila melanogaster GN=FLASH PE=1 SV=1
100021	1	177223	>tr|Q9VSE6|Q9VSE6_DROME FI24603p1 OS=Drosophila melanogaster GN=RecQ4 PE=1 SV=1
99927	1	221757	>tr|Q0E9C2|Q0E9C2_DROME Enhancer of polycomb-like protein OS=Drosophila melanogaster GN=E(Pc) PE=1 SV=1
101212	1	59028.9	>tr|Q7K130|Q7K130_DROME Dynactin 4, p62 subunit OS=Drosophila melanogaster GN=DCTN4-p62 PE=1 SV=1
98542	1	35673.6	>tr|F3YDC5|F3YDC5_DROME SD11546p OS=Drosophila melanogaster GN=CG5004-RD PE=2 SV=1
101553	1	28136.2	>tr|Q29QP1|Q29QP1_DROME IP09352p OS=Drosophila melanogaster GN=Dmel\CG33993 PE=2 SV=1
98134	1	78694.1	>tr|Q8SZS8|Q8SZS8_DROME LD12230p (Fragment) OS=Drosophila melanogaster GN=FLASH PE=2 SV=2
97904	1	90090.9	>tr|O18397|O18397_DROME Oxysterol-binding protein OS=Drosophila melanogaster GN=Osbp PE=2 SV=2
97243	1	214859	>tr|A0A0S1RUS1|A0A0S1RUS1_DROME Dachsous Ex isoform OS=Drosophila melanogaster GN=ds PE=2 SV=1
96649	1	82815.5	>tr|Q8T4A1|Q8T4A1_DROME AT08349p OS=Drosophila melanogaster GN=garz PE=2 SV=1
96382	1	59424.1	>tr|C0P8M3|C0P8M3_DROME MIP05624p (Fragment) OS=Drosophila melanogaster GN=CG5999-RA PE=2 SV=1
95771	1	77655.4	>tr|Q7KNF3|Q7KNF3_DROME Hsp90-related protein TRAP1 OS=Drosophila melanogaster GN=Trap1 PE=2 SV=1
59556	1	79125	>tr|A0A061HZY0|A0A061HZY0_CRIGR PWWP domain-containing protein MUM1-like protein OS=Cricetulus griseus GN=H671_5g15036 PE=4 SV=1
99551	1	34901.9	>tr|Q6W4J1|Q6W4J1_DROME Hexosyltransferase (Fragment) OS=Drosophila melanogaster GN=CG3038 PE=3 SV=1
102616	1	60228	>tr|Q7K561|Q7K561_DROME CG8503 OS=Drosophila melanogaster GN=SmydA-1 PE=2 SV=1
116582	1	41545.7	>tr|E1BUN0|E1BUN0_CHICK Uncharacterized protein OS=Gallus gallus GN=HAPLN3 PE=4 SV=2
105015	1	86201.1	>tr|Q9VEJ9|Q9VEJ9_DROME CG5873 OS=Drosophila melanogaster GN=cysu PE=2 SV=2
104476	1	32216.6	>tr|Q9W0I9|Q9W0I9_DROME CG9192 OS=Drosophila melanogaster GN=Dmel\CG9192 PE=2 SV=1
103937	1	70571.9	>tr|Q9W397|Q9W397_DROME CG7246 OS=Drosophila melanogaster GN=CG7246 PE=2 SV=1
103752	1	90802.6	>tr|Q95R71|Q95R71_DROME Krueppel target at 95D, isoform D OS=Drosophila melanogaster GN=KrT95D PE=1 SV=1
103613	1	120702	>tr|Q8MRS5|Q8MRS5_DROME AT03104p OS=Drosophila melanogaster GN=KrT95D PE=1 SV=1
101019	1	165026	>tr|X2J5P0|X2J5P0_DROME CENP-ana, isoform B OS=Drosophila melanogaster GN=cana PE=4 SV=1
102741	1	236552	>tr|E1JJ72|E1JJ72_DROME Transcription initiation factor TFIID subunit OS=Drosophila melanogaster GN=Taf1 PE=1 SV=1
106344	1	90181	>tr|Q9VC05|Q9VC05_DROME Oxysterol-binding protein OS=Drosophila melanogaster GN=Osbp PE=1 SV=1
102368	1	59619.2	>tr|Q9VK31|Q9VK31_DROME CG5439 OS=Drosophila melanogaster GN=CG5439 PE=1 SV=1
102059	1	125434	>tr|Q9VCE7|Q9VCE7_DROME Krueppel target at 95D, isoform A OS=Drosophila melanogaster GN=KrT95D PE=1 SV=3
102027	1	49295.7	>tr|Q8SX44|Q8SX44_DROME RE11703p OS=Drosophila melanogaster GN=Dmel\CG33969 PE=2 SV=1
101864	1	63609.1	>tr|Q8SYW8|Q8SYW8_DROME RE30177p OS=Drosophila melanogaster GN=BG:DS00797.6 PE=2 SV=1
101774	1	62228.1	>tr|Q7PLL7|Q7PLL7_DROME IP04839p OS=Drosophila melanogaster GN=CG40378-RB PE=2 SV=5
101671	1	90296.4	>tr|Q9VAY2|Q9VAY2_DROME Glycoprotein 93 OS=Drosophila melanogaster GN=Gp93 PE=1 SV=1
101629	1	55749.8	>tr|Q9VX85|Q9VX85_DROME CG4955 OS=Drosophila melanogaster GN=CG4955 PE=2 SV=1
103429	1	75055.3	>tr|I0E2J7|I0E2J7_DROME FI19716p1 OS=Drosophila melanogaster GN=lama PE=2 SV=1
125660	1	26766.2	>tr|A0A1L1RXD0|A0A1L1RXD0_CHICK DnaJ homolog subfamily B member 6 OS=Gallus gallus GN=DNAJB6 PE=4 SV=1
123894	1	105963	>tr|A0A1L1RJ20|A0A1L1RJ20_CHICK Uncharacterized protein OS=Gallus gallus GN=KCTD19 PE=4 SV=1
127163	1	84166.1	>tr|E1BXW9|E1BXW9_CHICK Tudor domain-containing protein 3 OS=Gallus gallus GN=TDRD3 PE=4 SV=2
126483	1	73823.9	>tr|F1NEI9|F1NEI9_CHICK Uncharacterized protein OS=Gallus gallus GN=NUP93 PE=4 SV=3
126385	1	64517	>tr|F1NWT8|F1NWT8_CHICK Uncharacterized protein OS=Gallus gallus GN=RUFY3 PE=4 SV=3
126014	1	49607.9	>tr|E1C1Z5|E1C1Z5_CHICK Uncharacterized protein OS=Gallus gallus GN=CCDC102B PE=4 SV=2
125988	1	46182.3	>tr|F1P001|F1P001_CHICK Uncharacterized protein OS=Gallus gallus PE=4 SV=2
127571	1	129235	>tr|D3X746|D3X746_CHICK Calcium-activated potassium channel variant G5p6A-AB5 OS=Gallus gallus GN=kcnma1 PE=2 SV=1
125783	1	270311	>tr|A0A1L1RKS2|A0A1L1RKS2_CHICK Fatty acid synthase OS=Gallus gallus GN=FASN PE=4 SV=1
128015	1	104664	>tr|E1C2F1|E1C2F1_CHICK Uncharacterized protein OS=Gallus gallus GN=RBBP8 PE=4 SV=3
125275	1	13554.6	>tr|A0A1L1RZF7|A0A1L1RZF7_CHICK Uncharacterized protein OS=Gallus gallus PE=4 SV=1
124801	1	77891.5	>tr|A0A1D5PCE6|A0A1D5PCE6_CHICK Uncharacterized protein OS=Gallus gallus GN=SCYL3 PE=4 SV=2
124799	1	187902	>tr|Q90YL2|Q90YL2_CHICK Cardiac muscle factor 1 (Fragment) OS=Gallus gallus PE=4 SV=1
124714	1	196337	>tr|F1P4P9|F1P4P9_CHICK Uncharacterized protein OS=Gallus gallus GN=GCC2 PE=4 SV=4
124708	1	27702.8	>tr|A0A1L1RZ81|A0A1L1RZ81_CHICK Uncharacterized protein OS=Gallus gallus GN=LOC100859877 PE=3 SV=1
124611	1	277563	>tr|A0A1D5P6Q5|A0A1D5P6Q5_CHICK Fatty acid synthase OS=Gallus gallus GN=FASN PE=4 SV=1
115857	1	133587	>sp|Q5ZJP5|FND3A_CHICK Fibronectin type-III domain-containing protein 3a OS=Gallus gallus GN=FNDC3A PE=2 SV=2
125950	1	51106.7	>tr|O93382|O93382_CHICK Rab GDP dissociation inhibitor OS=Gallus gallus PE=2 SV=1
131139	1	91385.1	>tr|A0A1L1S093|A0A1L1S093_CHICK Endoplasmin OS=Gallus gallus GN=HSP90B1 PE=3 SV=1
131823	1	19474.2	>tr|A0A1L1RR36|A0A1L1RR36_CHICK Uncharacterized protein OS=Gallus gallus PE=4 SV=1
131807	1	227652	>tr|E1C1F2|E1C1F2_CHICK Uncharacterized protein OS=Gallus gallus GN=TRIP11 PE=4 SV=1
131741	1	33403.7	>tr|A0A1L1RKL3|A0A1L1RKL3_CHICK Uncharacterized protein OS=Gallus gallus GN=LOC100859877 PE=3 SV=1
131670	1	170062	>tr|F1P2Q3|F1P2Q3_CHICK Uncharacterized protein OS=Gallus gallus GN=COL4A2 PE=3 SV=3
131612	1	149003	>tr|F1NH69|F1NH69_CHICK Uncharacterized protein OS=Gallus gallus GN=BMS1 PE=4 SV=3
131569	1	178286	>tr|A0A1L1RMT7|A0A1L1RMT7_CHICK Uncharacterized protein OS=Gallus gallus GN=CENPF PE=4 SV=1
127194	1	44488.3	>tr|R4GJZ2|R4GJZ2_CHICK P2X purinoceptor OS=Gallus gallus GN=P2RX6 PE=3 SV=2
131218	1	272278	>tr|R4GLV4|R4GLV4_CHICK Uncharacterized protein OS=Gallus gallus PE=4 SV=3
123819	1	203996	>tr|F1NUB2|F1NUB2_CHICK Uncharacterized protein OS=Gallus gallus GN=CDC42BPA PE=3 SV=3
130663	1	118008	>tr|A0A1D5NYZ4|A0A1D5NYZ4_CHICK Uncharacterized protein OS=Gallus gallus GN=EFCAB5 PE=4 SV=1
130437	1	118799	>tr|A0A1D5P1I5|A0A1D5P1I5_CHICK Anoctamin OS=Gallus gallus GN=ANO1 PE=3 SV=1
129528	1	584024	>tr|A0A1D5P9S4|A0A1D5P9S4_CHICK SCO-spondin OS=Gallus gallus GN=SSPO PE=4 SV=1
129462	1	54430.9	>tr|B3TZB4|B3TZB4_CHICK PNPLA2/ATGL OS=Gallus gallus PE=2 SV=1
128757	1	35008.4	>tr|F1NLE7|F1NLE7_CHICK Uncharacterized protein OS=Gallus gallus GN=AIMP1 PE=4 SV=3
128625	1	593341	>tr|A0A1D5P623|A0A1D5P623_CHICK SCO-spondin OS=Gallus gallus GN=SSPO PE=4 SV=1
128529	1	267861	>tr|A0A1D5NTV3|A0A1D5NTV3_CHICK Uncharacterized protein OS=Gallus gallus GN=ACACA PE=4 SV=1
131426	1	15199.6	>tr|A0A1D5PDQ6|A0A1D5PDQ6_CHICK 40S ribosomal protein S13 OS=Gallus gallus GN=RPS13 PE=3 SV=1
118079	1	133757	>tr|F1NV82|F1NV82_CHICK Fibronectin type-III domain-containing protein 3a OS=Gallus gallus GN=FNDC3A PE=4 SV=3
124210	1	205945	>tr|F1P5I1|F1P5I1_CHICK Uncharacterized protein OS=Gallus gallus GN=UBR1 PE=4 SV=4
119553	1	274738	>tr|A0A1D5PJY1|A0A1D5PJY1_CHICK Spectrin beta chain OS=Gallus gallus GN=SPTBN1 PE=3 SV=1
119387	1	42790	>tr|Q5ZM58|Q5ZM58_CHICK Uncharacterized protein OS=Gallus gallus GN=ACTR1A PE=2 SV=1
119378	1	34129.9	>tr|A0A1D5P0D3|A0A1D5P0D3_CHICK Uncharacterized protein OS=Gallus gallus GN=AIMP1 PE=4 SV=1
118960	1	12600.2	>tr|A0A1L1RYZ0|A0A1L1RYZ0_CHICK Uncharacterized protein OS=Gallus gallus PE=4 SV=1
118872	1	59101.8	>tr|H9KYV9|H9KYV9_CHICK Uncharacterized protein OS=Gallus gallus GN=ETV3 PE=3 SV=2
120133	1	131045	>tr|Q9YHV2|Q9YHV2_CHICK Tight junction protein OS=Gallus gallus GN=ZO-2 PE=2 SV=1
118097	1	97280.3	>tr|F1NXA3|F1NXA3_CHICK Uncharacterized protein OS=Gallus gallus GN=GPR155 PE=4 SV=3
120207	1	74485.5	>tr|F1NXV6|F1NXV6_CHICK Uncharacterized protein OS=Gallus gallus GN=F2 PE=3 SV=2
118059	1	57356.8	>tr|Q5F386|Q5F386_CHICK Uncharacterized protein OS=Gallus gallus GN=NUP93 PE=2 SV=1
117745	1	18899.3	>tr|A0A1L1RT16|A0A1L1RT16_CHICK Uncharacterized protein OS=Gallus gallus PE=4 SV=1
117614	1	13172.8	>tr|A0A1L1RW80|A0A1L1RW80_CHICK Uncharacterized protein OS=Gallus gallus PE=4 SV=1
117186	1	31671.8	>tr|Q5F3A0|Q5F3A0_CHICK Uncharacterized protein OS=Gallus gallus GN=GFOD2 PE=2 SV=1
116885	1	22724.4	>tr|A0A1L1RV98|A0A1L1RV98_CHICK Uncharacterized protein OS=Gallus gallus GN=GDI2 PE=4 SV=1
116638	1	20529.6	>tr|R4GIU3|R4GIU3_CHICK Interleukin 34 OS=Gallus gallus GN=IL34 PE=2 SV=1
94545	1	57290.7	>tr|Q8SZM1|Q8SZM1_DROME RH04336p OS=Drosophila melanogaster GN=CG9953 PE=2 SV=1
118240	1	29351.2	>tr|Q9PRJ1|Q9PRJ1_CHICK Homeobox protein NKX3.2 OS=Gallus gallus GN=NKX3.2 PE=2 SV=1
122064	1	33653.9	>tr|A0A1L1RZQ6|A0A1L1RZQ6_CHICK Uncharacterized protein OS=Gallus gallus GN=DIS3L PE=4 SV=1
123589	1	260927	>tr|A0A1D5NUY5|A0A1D5NUY5_CHICK Spectrin beta chain OS=Gallus gallus GN=SPTBN1 PE=3 SV=1
123560	1	181357	>tr|A0A1D5NXG6|A0A1D5NXG6_CHICK Uncharacterized protein OS=Gallus gallus GN=BAI1 PE=3 SV=2
123451	1	43232.2	>tr|A0A1L1RZ41|A0A1L1RZ41_CHICK Uncharacterized protein OS=Gallus gallus PE=4 SV=1
123101	1	18443	>tr|A0A1L1RPY4|A0A1L1RPY4_CHICK Uncharacterized protein OS=Gallus gallus PE=4 SV=1
122845	1	132049	>tr|F1N8Z0|F1N8Z0_CHICK Integrin alpha-1 OS=Gallus gallus GN=ITGA1 PE=3 SV=3
122620	1	121387	>tr|F1NKN5|F1NKN5_CHICK Uncharacterized protein OS=Gallus gallus GN=DIS3L PE=3 SV=3
119754	1	81160.9	>tr|E1C642|E1C642_CHICK Uncharacterized protein OS=Gallus gallus GN=DIXDC1 PE=4 SV=3
122107	1	267780	>tr|A0A1D5P797|A0A1D5P797_CHICK Spectrin beta chain OS=Gallus gallus GN=SPTBN1 PE=3 SV=1
116435	1	593482	>sp|Q2PC93|SSPO_CHICK SCO-spondin OS=Gallus gallus GN=SSPO PE=2 SV=1
121685	1	170383	>tr|E1BYA8|E1BYA8_CHICK Uncharacterized protein OS=Gallus gallus GN=ERCC6 PE=4 SV=2
121544	1	131504	>tr|E1C0V6|E1C0V6_CHICK Integrin alpha-1 OS=Gallus gallus GN=ITGA1 PE=3 SV=3
121306	1	86902	>tr|F1P168|F1P168_CHICK Uncharacterized protein OS=Gallus gallus PE=4 SV=4
120945	1	76979.7	>tr|A0A1D5PH72|A0A1D5PH72_CHICK Uncharacterized protein OS=Gallus gallus GN=GFPT2 PE=4 SV=1
120931	1	29308.2	>tr|A0A1L1S0G9|A0A1L1S0G9_CHICK Uncharacterized protein OS=Gallus gallus GN=NKX3-2 PE=4 SV=1
120577	1	97917.1	>tr|F1NC55|F1NC55_CHICK Uncharacterized protein OS=Gallus gallus PE=4 SV=4
120231	1	51137.8	>tr|F1NCZ2|F1NCZ2_CHICK Rab GDP dissociation inhibitor OS=Gallus gallus GN=GDI2 PE=3 SV=2
122520	1	42297.7	>tr|A0A1L1RME5|A0A1L1RME5_CHICK Uncharacterized protein OS=Gallus gallus GN=WDR75 PE=4 SV=1
71290	1	139794	>tr|A0A061HY40|A0A061HY40_CRIGR Collagen alpha-1(IV) chain OS=Cricetulus griseus GN=H671_xg20367 PE=3 SV=1
72748	1	24018.3	>sp|Q8SXY6|TMEDA_DROME Transmembrane emp24 domain-containing protein bai OS=Drosophila melanogaster GN=bai PE=2 SV=1
[truncated: 1,255 more rows]
